# Supplementary material for: Surfaceome mapping of primary human heart cells with CellSurfer uncovers cardiomyocyte surface protein LSMEM2 and proteome dynamics in failing hearts
Source: Nat Cardiovasc Res. 2023 Jan 16;2(1):76–95. doi: 10.1038/s44161-022-00200-y (PMC10030153; doi:10.1038/s44161-022-00200-y)
Supplement: Supplementary file 2 — Identified proteins, peptides, donor information, reagent information and data acquisition settings. [file 44161_2022_200_MOESM2_ESM.xlsx]

## Sheet: Supplementary Table 1
Supplementary Table 1. Cell surface N-glycoproteins of cardiac cells. In columns B-E, observation is indicated by value of 1, no observation is indicated by a value of 0.
Protein	Cardiomyocytes	Cardiac fibroblasts	Endothelial cells	Smooth muscle cells	Primary.Gene.Name	Secondary.Gene.Names	Protein.Names	Keywords..Uniprot.	Gene.Ontology..GO...Uniprot.	Transmembrane..Uniprot.	Number.of.TM.Domains..Uniprot.	Subcellular.Location..Uniprot.	Ensembl.Transcript..Uniprot.	DrugBank	Glycosylation..Uniprot.	Number.of.Glycosites..Uniprot.	Drug.Target...HPA.	HPA.Weblink	Uniprot.Website	CellMarker.Website	OMIM	SOSUI.TM.Domain.Prediction	TMHMM.TM.Domain.Prediction	Phobius.TM.Domain.Prediction	Number.of.Crapome.Experiments	Number.of.Crapome.Experiments..Streptavidin.	GlyConnect.ID	Signal.Peptide..PredSi.	Signal.Peptide..SignalP.	Signal.Peptide..Phobius.	CD.Number	SPC	N-glycirfessScore
P04217	1	1	0	0	A1BG		Alpha-1B-glycoprotein (Alpha-1-B glycoprotein)	Alternative splicing;Complete proteome;Direct protein sequencing;Disulfide bond;Glycoprotein;Immunoglobulin domain;Polymorphism;Reference proteome;Repeat;Secreted;Signal	blood microparticle [GO:0072562]; collagen-containing extracellular matrix [GO:0062023]; extracellular exosome [GO:0070062]; extracellular region [GO:0005576]; extracellular space [GO:0005615]; ficolin-1-rich granule lumen [GO:1904813]; platelet alpha granule lumen [GO:0031093]; secretory granule lumen [GO:0034774]; neutrophil degranulation [GO:0043312]; platelet degranulation [GO:0002576]		0	SUBCELLULAR LOCATION: Secreted.	ENST00000263100 [P04217-1];		CARBOHYD 44 44 N-linked (GlcNAc...) (complex) asparagine. {ECO:0000269|PubMed:14760718, ECO:0000269|PubMed:16335952, ECO:0000269|PubMed:19838169, ECO:0000269|PubMed:3458201}.; CARBOHYD 179 179 N-linked (GlcNAc...) asparagine. {ECO:0000269|PubMed:14760718, ECO:0000269|PubMed:16335952, ECO:0000269|PubMed:3458201}.; CARBOHYD 363 363 N-linked (GlcNAc...) asparagine. {ECO:0000269|PubMed:16335952, ECO:…	4	No	https://www.proteinatlas.org/search/P04217	https://www.uniprot.org/uniprot/P04217	http://biocc.hrbmu.edu.cn/CellMarker/search.jsp?quickSearchInfo=P04217	138670;	0	0	0			780	Yes	Yes	Yes		0	15
P01023	1	0	0	0	A2M	CPAMD5 FWP007	Alpha-2-macroglobulin (Alpha-2-M) (C3 and PZP-like alpha-2-macroglobulin domain-containing protein 5)	3D-structure;Bait region;Complete proteome;Direct protein sequencing;Disulfide bond;Glycoprotein;Isopeptide bond;Polymorphism;Protease inhibitor;Reference proteome;Secreted;Serine protease inhibitor;Signal;Thioester bond	blood microparticle [GO:0072562]; collagen-containing extracellular matrix [GO:0062023]; cytosol [GO:0005829]; extracellular exosome [GO:0070062]; extracellular region [GO:0005576]; platelet alpha granule lumen [GO:0031093]; calcium-dependent protein binding [GO:0048306]; enzyme binding [GO:0019899]; growth factor binding [GO:0019838]; GTPase activator activity [GO:0005096]; interleukin-1 binding…		0	SUBCELLULAR LOCATION: Secreted {ECO:0000269|PubMed:6203908}.	ENST00000318602;	DB00626;DB00102;DB08888;	CARBOHYD 55 55 N-linked (GlcNAc...) (complex) asparagine. {ECO:0000269|PubMed:16335952, ECO:0000269|PubMed:19139490}.; CARBOHYD 70 70 N-linked (GlcNAc...) asparagine. {ECO:0000269|PubMed:6203908}.; CARBOHYD 247 247 N-linked (GlcNAc...) asparagine. {ECO:0000269|PubMed:16335952, ECO:0000269|PubMed:6203908}.; CARBOHYD 396 396 N-linked (GlcNAc...) asparagine. {ECO:0000269|PubMed:16335952, ECO:0000269…	8	No	https://www.proteinatlas.org/search/P01023	https://www.uniprot.org/uniprot/P01023	http://biocc.hrbmu.edu.cn/CellMarker/search.jsp?quickSearchInfo=P01023	103950;	0	0	0	17	5	730	Yes	Yes	Yes		0	71
Q9NPC4	1	1	0	0	A4GALT	A14GALT A4GALT1	Lactosylceramide 4-alpha-galactosyltransferase (EC 2.4.1.228) (Alpha-1,4-N-acetylglucosaminyltransferase) (Alpha-1,4-galactosyltransferase) (Alpha4Gal-T1) (CD77 synthase) (Globotriaosylceramide synthase) (Gb3 synthase) (P1/Pk synthase) (UDP-galactose:beta-D-galactosyl-beta1-R 4-alpha-D-galactosyltransferase)	Complete proteome;Glycoprotein;Glycosyltransferase;Golgi apparatus;Lipid biosynthesis;Lipid metabolism;Membrane;Polymorphism;Reference proteome;Signal-anchor;Transferase;Transmembrane;Transmembrane helix	integral component of Golgi membrane [GO:0030173]; membrane [GO:0016020]; galactosyltransferase activity [GO:0008378]; lactosylceramide 4-alpha-galactosyltransferase activity [GO:0050512]; toxic substance binding [GO:0015643]; globoside biosynthetic process [GO:0001576]; glycosphingolipid biosynthetic process [GO:0006688]; plasma membrane organization [GO:0007009]; protein glycosylation [GO:00064…	TRANSMEM 23 43 Helical; Signal-anchor for type II membrane protein. {ECO:0000255}.	1	SUBCELLULAR LOCATION: Golgi apparatus membrane {ECO:0000305}; Single-pass type II membrane protein {ECO:0000305}.	ENST00000249005;ENST00000381278;ENST00000401850;ENST00000642412;		CARBOHYD 121 121 N-linked (GlcNAc...) asparagine. {ECO:0000255}.; CARBOHYD 203 203 N-linked (GlcNAc...) asparagine. {ECO:0000255}.	2	No	https://www.proteinatlas.org/search/Q9NPC4	https://www.uniprot.org/uniprot/Q9NPC4	http://biocc.hrbmu.edu.cn/CellMarker/search.jsp?quickSearchInfo=Q9NPC4	111400;607922;	1	1	1				No	No	No		1	24
O95477	1	1	1	1	ABCA1	ABC1 CERP	ATP-binding cassette sub-family A member 1 (ATP-binding cassette transporter 1) (ABC-1) (ATP-binding cassette 1) (Cholesterol efflux regulatory protein)	3D-structure;ATP-binding;Atherosclerosis;Cholesterol metabolism;Complete proteome;Disease mutation;Disulfide bond;Glycoprotein;Lipid metabolism;Lipoprotein;Membrane;Nucleotide-binding;Palmitate;Phosphoprotein;Polymorphism;Reference proteome;Repeat;Steroid metabolism;Sterol metabolism;Transmembrane;Transmembrane helix;Transport	endocytic vesicle [GO:0030139]; endoplasmic reticulum membrane [GO:0005789]; external side of plasma membrane [GO:0009897]; Golgi apparatus [GO:0005794]; integral component of plasma membrane [GO:0005887]; intracellular membrane-bounded organelle [GO:0043231]; membrane raft [GO:0045121]; perinuclear region of cytoplasm [GO:0048471]; phagocytic vesicle [GO:0045335]; plasma membrane [GO:0005886]; a…	TRANSMEM 22 42 Helical. {ECO:0000255}.; TRANSMEM 640 660 Helical. {ECO:0000255}.; TRANSMEM 683 703 Helical. {ECO:0000255}.; TRANSMEM 716 736 Helical. {ECO:0000255}.; TRANSMEM 745 765 Helical. {ECO:0000255}.; TRANSMEM 777 797 Helical. {ECO:0000255}.; TRANSMEM 827 847 Helical. {ECO:0000255}.; TRANSMEM 1041 1057 Helical. {ECO:0000255}.; TRANSMEM 1351 1371 Helical. {ECO:0000255}.; TRANSMEM 1657 1677 …	15	SUBCELLULAR LOCATION: Membrane {ECO:0000269|PubMed:19258317, ECO:0000269|PubMed:19556522}; Multi-pass membrane protein {ECO:0000269|PubMed:19258317, ECO:0000269|PubMed:19556522}.	ENST00000374736;	DB00171;DB01016;DB01599;	CARBOHYD 14 14 N-linked (GlcNAc...) asparagine. {ECO:0000255}.; CARBOHYD 98 98 N-linked (GlcNAc...) asparagine. {ECO:0000269|PubMed:19159218}.; CARBOHYD 151 151 N-linked (GlcNAc...) asparagine. {ECO:0000255}.; CARBOHYD 161 161 N-linked (GlcNAc...) asparagine. {ECO:0000255}.; CARBOHYD 196 196 N-linked (GlcNAc...) asparagine. {ECO:0000255}.; CARBOHYD 244 244 N-linked (GlcNAc...) asparagine. {ECO:00…	21	Yes	https://www.proteinatlas.org/search/O95477	https://www.uniprot.org/uniprot/O95477	http://biocc.hrbmu.edu.cn/CellMarker/search.jsp?quickSearchInfo=O95477	205400;600046;604091;	13	11	14	4	1	1020	Yes	No	No		3	174
Q9BZC7	1	0	0	0	ABCA2	ABC2 KIAA1062	ATP-binding cassette sub-family A member 2 (ATP-binding cassette transporter 2) (ATP-binding cassette 2)	ATP-binding;Alternative splicing;Complete proteome;Endosome;Glycoprotein;Lysosome;Membrane;Methylation;Nucleotide-binding;Phosphoprotein;Polymorphism;Reference proteome;Repeat;Transmembrane;Transmembrane helix;Transport	ATP-binding cassette (ABC) transporter complex [GO:0043190]; cytoplasmic vesicle [GO:0031410]; endosome [GO:0005768]; endosome membrane [GO:0010008]; integral component of membrane [GO:0016021]; lysosomal membrane [GO:0005765]; lysosome [GO:0005764]; membrane [GO:0016020]; microtubule organizing center [GO:0005815]; ATP binding [GO:0005524]; ATPase activity [GO:0016887]; ATPase activity, coupled …	TRANSMEM 22 42 Helical. {ECO:0000255}.; TRANSMEM 54 74 Helical. {ECO:0000255}.; TRANSMEM 699 719 Helical. {ECO:0000255}.; TRANSMEM 750 770 Helical. {ECO:0000255}.; TRANSMEM 782 802 Helical. {ECO:0000255}.; TRANSMEM 813 833 Helical. {ECO:0000255}.; TRANSMEM 857 877 Helical. {ECO:0000255}.; TRANSMEM 893 913 Helical. {ECO:0000255}.; TRANSMEM 1456 1476 Helical. {ECO:0000255}.; TRANSMEM 1792 1812 Heli…	14	SUBCELLULAR LOCATION: Endosome membrane {ECO:0000269|PubMed:11309290}; Multi-pass membrane protein {ECO:0000269|PubMed:11309290}. Lysosome membrane {ECO:0000269|PubMed:11309290}; Multi-pass membrane protein {ECO:0000269|PubMed:11309290}. Note=Forms discrete, punctate intracellular vesicles. {ECO:0000269|PubMed:11309290}.	ENST00000341511 [Q9BZC7-3];ENST00000371605 [Q9BZC7-1];		CARBOHYD 14 14 N-linked (GlcNAc...) asparagine. {ECO:0000255}.; CARBOHYD 89 89 N-linked (GlcNAc...) asparagine. {ECO:0000255}.; CARBOHYD 168 168 N-linked (GlcNAc...) asparagine. {ECO:0000255}.; CARBOHYD 173 173 N-linked (GlcNAc...) asparagine. {ECO:0000255}.; CARBOHYD 305 305 N-linked (GlcNAc...) asparagine. {ECO:0000255}.; CARBOHYD 368 368 N-linked (GlcNAc...) asparagine. {ECO:0000255}.; CARBOHY…	25	No	https://www.proteinatlas.org/search/Q9BZC7	https://www.uniprot.org/uniprot/Q9BZC7	http://biocc.hrbmu.edu.cn/CellMarker/search.jsp?quickSearchInfo=Q9BZC7	600047;	14	12	14	2	1	1021	No	No	No		2	171
O94911	1	1	1	1	ABCA8	KIAA0822	ATP-binding cassette sub-family A member 8	ATP-binding;Alternative splicing;Cell membrane;Complete proteome;Glycoprotein;Membrane;Nucleotide-binding;Polymorphism;Reference proteome;Repeat;Transmembrane;Transmembrane helix;Transport	integral component of membrane [GO:0016021]; mitochondrial inner membrane [GO:0005743]; plasma membrane [GO:0005886]; ATP binding [GO:0005524]; ATPase activity, coupled to transmembrane movement of substances [GO:0042626]; xenobiotic transmembrane transporting ATPase activity [GO:0008559]; lipid transport [GO:0006869]; transmembrane transport [GO:0055085]	TRANSMEM 30 50 Helical. {ECO:0000255}.; TRANSMEM 220 240 Helical. {ECO:0000255}.; TRANSMEM 268 288 Helical. {ECO:0000255}.; TRANSMEM 299 319 Helical. {ECO:0000255}.; TRANSMEM 327 347 Helical. {ECO:0000255}.; TRANSMEM 359 379 Helical. {ECO:0000255}.; TRANSMEM 397 417 Helical. {ECO:0000255}.; TRANSMEM 824 844 Helical. {ECO:0000255}.; TRANSMEM 979 999 Helical. {ECO:0000255}.; TRANSMEM 1030 1050 Heli…	14	SUBCELLULAR LOCATION: Cell membrane {ECO:0000305}; Multi-pass membrane protein {ECO:0000305}.	ENST00000269080 [O94911-1];ENST00000586539 [O94911-3];		CARBOHYD 84 84 N-linked (GlcNAc...) asparagine. {ECO:0000269|PubMed:19159218}.; CARBOHYD 243 243 N-linked (GlcNAc...) asparagine. {ECO:0000255}.; CARBOHYD 484 484 N-linked (GlcNAc...) asparagine. {ECO:0000255}.; CARBOHYD 555 555 N-linked (GlcNAc...) asparagine. {ECO:0000255}.; CARBOHYD 908 908 N-linked (GlcNAc...) asparagine. {ECO:0000255}.	5	No	https://www.proteinatlas.org/search/O94911	https://www.uniprot.org/uniprot/O94911	http://biocc.hrbmu.edu.cn/CellMarker/search.jsp?quickSearchInfo=O94911	612505;	14	13	14				Yes	No	No		3	80
Q8IUA7	1	1	0	1	ABCA9		ATP-binding cassette sub-family A member 9	ATP-binding;Alternative splicing;Complete proteome;Glycoprotein;Membrane;Nucleotide-binding;Polymorphism;Reference proteome;Repeat;Transmembrane;Transmembrane helix;Transport	integral component of membrane [GO:0016021]; intracellular membrane-bounded organelle [GO:0043231]; ATP binding [GO:0005524]; ATPase activity, coupled to transmembrane movement of substances [GO:0042626]; lipid transport [GO:0006869]	TRANSMEM 31 51 Helical. {ECO:0000255}.; TRANSMEM 221 243 Helical. {ECO:0000255}.; TRANSMEM 269 289 Helical. {ECO:0000255}.; TRANSMEM 300 320 Helical. {ECO:0000255}.; TRANSMEM 329 349 Helical. {ECO:0000255}.; TRANSMEM 354 374 Helical. {ECO:0000255}.; TRANSMEM 398 418 Helical. {ECO:0000255}.; TRANSMEM 864 884 Helical. {ECO:0000255}.; TRANSMEM 1026 1046 Helical. {ECO:0000255}.; TRANSMEM 1065 1085 He…	14	SUBCELLULAR LOCATION: Membrane {ECO:0000305}; Multi-pass membrane protein {ECO:0000305}.	ENST00000340001 [Q8IUA7-1];ENST00000495634 [Q8IUA7-5];		CARBOHYD 120 120 N-linked (GlcNAc...) asparagine. {ECO:0000255}.; CARBOHYD 195 195 N-linked (GlcNAc...) asparagine. {ECO:0000255}.; CARBOHYD 949 949 N-linked (GlcNAc...) asparagine. {ECO:0000269|PubMed:19159218}.	3	No	https://www.proteinatlas.org/search/Q8IUA7	https://www.uniprot.org/uniprot/Q8IUA7	http://biocc.hrbmu.edu.cn/CellMarker/search.jsp?quickSearchInfo=Q8IUA7	612507;	14	14	14				Yes	No	No		4	116
Q9NP58	1	0	0	0	ABCB6	MTABC3 PRP UMAT	ATP-binding cassette sub-family B member 6, mitochondrial (Mitochondrial ABC transporter 3) (Mt-ABC transporter 3) (P-glycoprotein-related protein) (Ubiquitously-expressed mammalian ABC half transporter)	3D-structure;ATP-binding;Alternative splicing;Cell membrane;Complete proteome;Disease mutation;Dyskeratosis congenita;Endoplasmic reticulum;Endosome;Golgi apparatus;Membrane;Microphthalmia;Mitochondrion;Mitochondrion outer membrane;Nucleotide-binding;Polymorphism;Reference proteome;Transmembrane;Transmembrane helix;Transport	ATP-binding cassette (ABC) transporter complex [GO:0043190]; cytosol [GO:0005829]; endoplasmic reticulum [GO:0005783]; endoplasmic reticulum membrane [GO:0005789]; endosome [GO:0005768]; endosome membrane [GO:0010008]; extracellular exosome [GO:0070062]; Golgi apparatus [GO:0005794]; Golgi membrane [GO:0000139]; integral component of mitochondrial outer membrane [GO:0031307]; mitochondrial envelo…	TRANSMEM 27 47 Helical. {ECO:0000255|PROSITE-ProRule:PRU00441}.; TRANSMEM 73 93 Helical. {ECO:0000255|PROSITE-ProRule:PRU00441}.; TRANSMEM 107 127 Helical. {ECO:0000255|PROSITE-ProRule:PRU00441}.; TRANSMEM 148 168 Helical. {ECO:0000255|PROSITE-ProRule:PRU00441}.; TRANSMEM 186 206 Helical. {ECO:0000255|PROSITE-ProRule:PRU00441}.; TRANSMEM 265 285 Helical. {ECO:0000255|PROSITE-ProRule:PRU00441}.; T…	10	SUBCELLULAR LOCATION: Cell membrane {ECO:0000269|PubMed:17661442, ECO:0000269|PubMed:23180570}; Multi-pass membrane protein {ECO:0000255}. Mitochondrion outer membrane {ECO:0000269|PubMed:17006453, ECO:0000269|PubMed:17661442, ECO:0000305|PubMed:10837493}; Multi-pass membrane protein {ECO:0000255}. Endoplasmic reticulum membrane {ECO:0000269|PubMed:18279659, ECO:0000269|PubMed:22226084}; Multi-pa…	ENST00000265316 [Q9NP58-1];ENST00000295750 [Q9NP58-4];			0	No	https://www.proteinatlas.org/search/Q9NP58	https://www.uniprot.org/uniprot/Q9NP58	http://biocc.hrbmu.edu.cn/CellMarker/search.jsp?quickSearchInfo=Q9NP58	111600;605452;609153;614497;615402;	10	9	11	6	2		Yes	No	No		1	12
P33527	1	1	1	0	ABCC1	MRP MRP1	Multidrug resistance-associated protein 1 (ATP-binding cassette sub-family C member 1) (Leukotriene C(4) transporter) (LTC4 transporter)	3D-structure;ATP-binding;Alternative splicing;Cell membrane;Complete proteome;Glycoprotein;Hydrolase;Membrane;Nucleotide-binding;Phosphoprotein;Polymorphism;Reference proteome;Repeat;Transmembrane;Transmembrane helix;Transport	basolateral plasma membrane [GO:0016323]; extracellular exosome [GO:0070062]; integral component of plasma membrane [GO:0005887]; membrane [GO:0016020]; plasma membrane [GO:0005886]; ATP binding [GO:0005524]; ATPase activity [GO:0016887]; ATPase activity, coupled to transmembrane movement of substances [GO:0042626]; ATPase-coupled anion transmembrane transporter activity [GO:0043225]; cobalamin-t…	TRANSMEM 34 54 Helical; Name=1.; TRANSMEM 75 95 Helical; Name=2.; TRANSMEM 101 121 Helical; Name=3.; TRANSMEM 134 154 Helical; Name=4.; TRANSMEM 173 193 Helical; Name=5.; TRANSMEM 317 337 Helical; Name=6.; TRANSMEM 364 384 Helical; Name=7.; TRANSMEM 441 461 Helical; Name=8.; TRANSMEM 465 485 Helical; Name=9.; TRANSMEM 548 568 Helical; Name=10.; TRANSMEM 591 611 Helical; Name=11.; TRANSMEM 968 988…	17	SUBCELLULAR LOCATION: Cell membrane {ECO:0000269|PubMed:16230346}; Multi-pass membrane protein {ECO:0000255|PROSITE-ProRule:PRU00441, ECO:0000269|PubMed:16230346}.	ENST00000399410 [P33527-1];ENST00000621144 [P33527-1];	DB05812;DB00345;DB00701;DB01072;DB01076;DB04851;DB02659;DB01394;DB00286;DB00091;DB00970;DB00694;DB00586;DB01248;DB00997;DB00445;DB00773;DB00693;DB01645;DB00143;DB01016;DB00365;DB01050;DB01177;DB00224;DB00328;DB00762;DB00602;DB00709;DB00563;DB00834;DB01204;DB02375;DB03467;DB01165;DB01229;DB01174;DB01032;DB00396;DB04216;DB03825;DB01045;DB00503;DB01098;DB01232;DB06335;DB01138;DB04348;DB09161;DB05294…	CARBOHYD 19 19 N-linked (GlcNAc...) asparagine. {ECO:0000269|PubMed:9295302}.; CARBOHYD 23 23 N-linked (GlcNAc...) asparagine. {ECO:0000269|PubMed:9295302}.; CARBOHYD 1006 1006 N-linked (GlcNAc...) asparagine. {ECO:0000269|PubMed:9295302}.	3	Yes	https://www.proteinatlas.org/search/P33527	https://www.uniprot.org/uniprot/P33527	http://biocc.hrbmu.edu.cn/CellMarker/search.jsp?quickSearchInfo=P33527	158343;	17	16	16	4	2		No	No	No		4	98
O15439	0	1	0	0	ABCC4	MRP4	Multidrug resistance-associated protein 4 (ATP-binding cassette sub-family C member 4) (MRP/cMOAT-related ABC transporter) (Multi-specific organic anion transporter B) (MOAT-B)	ATP-binding;Alternative splicing;Complete proteome;Glycoprotein;Membrane;Nucleotide-binding;Phosphoprotein;Polymorphism;Reference proteome;Repeat;Transmembrane;Transmembrane helix;Transport	basolateral plasma membrane [GO:0016323]; integral component of plasma membrane [GO:0005887]; membrane [GO:0016020]; plasma membrane [GO:0005886]; platelet dense granule membrane [GO:0031088]; 15-hydroxyprostaglandin dehydrogenase (NAD+) activity [GO:0016404]; ATP binding [GO:0005524]; ATPase activity, coupled to transmembrane movement of ions, phosphorylative mechanism [GO:0015662]; ATPase activ…	TRANSMEM 93 113 Helical. {ECO:0000255|PROSITE-ProRule:PRU00441}.; TRANSMEM 136 156 Helical. {ECO:0000255|PROSITE-ProRule:PRU00441}.; TRANSMEM 207 227 Helical. {ECO:0000255|PROSITE-ProRule:PRU00441}.; TRANSMEM 228 248 Helical. {ECO:0000255|PROSITE-ProRule:PRU00441}.; TRANSMEM 328 348 Helical. {ECO:0000255|PROSITE-ProRule:PRU00441}.; TRANSMEM 351 371 Helical. {ECO:0000255|PROSITE-ProRule:PRU00441}.…	14	SUBCELLULAR LOCATION: Membrane; Multi-pass membrane protein.	ENST00000376887 [O15439-1];ENST00000536256 [O15439-4];ENST00000629385 [O15439-3];ENST00000645237 [O15439-1];ENST00000646439 [O15439-2];	DB00718;DB00770;DB01076;DB01327;DB00482;DB02659;DB00286;DB02527;DB00586;DB00917;DB00975;DB00544;DB00712;DB00158;DB08884;DB00143;DB01050;DB00328;DB01009;DB00709;DB00814;DB01033;DB00563;DB00731;DB00198;DB01032;DB00533;DB01098;DB00203;DB00398;DB01138;DB01268;DB04348;DB00300;DB00352;DB01586;DB00661;DB00495;	CARBOHYD 651 651 N-linked (GlcNAc...) asparagine. {ECO:0000255}.; CARBOHYD 690 690 N-linked (GlcNAc...) asparagine. {ECO:0000255}.; CARBOHYD 746 746 N-linked (GlcNAc...) asparagine. {ECO:0000255}.; CARBOHYD 754 754 N-linked (GlcNAc...) asparagine. {ECO:0000255}.; CARBOHYD 792 792 N-linked (GlcNAc...) asparagine. {ECO:0000255}.; CARBOHYD 1176 1176 N-linked (GlcNAc...) asparagine. {ECO:0000255}.; C…	7	No	https://www.proteinatlas.org/search/O15439	https://www.uniprot.org/uniprot/O15439	http://biocc.hrbmu.edu.cn/CellMarker/search.jsp?quickSearchInfo=O15439	605250;	11	11	12	3	2		No	No	No		3	15
O15440	1	0	0	0	ABCC5	MRP5	Multidrug resistance-associated protein 5 (ATP-binding cassette sub-family C member 5) (Multi-specific organic anion transporter C) (MOAT-C) (SMRP) (pABC11)	ATP-binding;Alternative splicing;Complete proteome;Glycoprotein;Membrane;Nucleotide-binding;Phosphoprotein;Reference proteome;Repeat;Transmembrane;Transmembrane helix;Transport	integral component of plasma membrane [GO:0005887]; membrane [GO:0016020]; plasma membrane [GO:0005886]; ATP binding [GO:0005524]; ATPase activity, coupled to transmembrane movement of substances [GO:0042626]; ATPase-coupled anion transmembrane transporter activity [GO:0043225]; organic anion transmembrane transporter activity [GO:0008514]; hyaluronan biosynthetic process [GO:0030213]; transmembr…	TRANSMEM 179 199 Helical. {ECO:0000255|PROSITE-ProRule:PRU00441}.; TRANSMEM 219 239 Helical. {ECO:0000255|PROSITE-ProRule:PRU00441}.; TRANSMEM 296 316 Helical. {ECO:0000255|PROSITE-ProRule:PRU00441}.; TRANSMEM 317 337 Helical. {ECO:0000255|PROSITE-ProRule:PRU00441}.; TRANSMEM 400 420 Helical. {ECO:0000255|PROSITE-ProRule:PRU00441}.; TRANSMEM 434 454 Helical. {ECO:0000255|PROSITE-ProRule:PRU00441}…	13	SUBCELLULAR LOCATION: Membrane; Multi-pass membrane protein.	ENST00000265586 [O15440-5];ENST00000334444 [O15440-1];ENST00000382494 [O15440-4];ENST00000392579 [O15440-2];ENST00000443376 [O15440-3];	DB00718;DB00770;DB01076;DB00515;DB02527;DB00917;DB00975;DB00544;DB00143;DB01033;DB01032;DB01045;DB00203;DB01138;DB00495;	CARBOHYD 494 494 N-linked (GlcNAc...) asparagine. {ECO:0000255}.; CARBOHYD 636 636 N-linked (GlcNAc...) asparagine. {ECO:0000255}.; CARBOHYD 684 684 N-linked (GlcNAc...) asparagine. {ECO:0000255}.; CARBOHYD 890 890 N-linked (GlcNAc...) asparagine. {ECO:0000255}.; CARBOHYD 897 897 N-linked (GlcNAc...) asparagine. {ECO:0000255}.; CARBOHYD 1044 1044 N-linked (GlcNAc...) asparagine. {ECO:0000255}.; C…	8	No	https://www.proteinatlas.org/search/O15440	https://www.uniprot.org/uniprot/O15440	http://biocc.hrbmu.edu.cn/CellMarker/search.jsp?quickSearchInfo=O15440	605251;	12	11	12	2	1		No	No	No		3	30
Q09428	1	0	0	0	ABCC8	HRINS SUR SUR1	ATP-binding cassette sub-family C member 8 (Sulfonylurea receptor 1)	3D-structure;ATP-binding;Alternative splicing;Cell membrane;Complete proteome;Diabetes mellitus;Disease mutation;Glycoprotein;Membrane;Nucleotide-binding;Polymorphism;Receptor;Reference proteome;Repeat;Transmembrane;Transmembrane helix;Transport	inward rectifying potassium channel [GO:0008282]; mitochondrion [GO:0005739]; plasma membrane [GO:0005886]; sarcolemma [GO:0042383]; synaptic vesicle membrane [GO:0030672]; ATP binding [GO:0005524]; ATP-activated inward rectifier potassium channel activity [GO:0015272]; ATPase activity, coupled to transmembrane movement of substances [GO:0042626]; ion channel binding [GO:0044325]; potassium chann…	TRANSMEM 35 55 Helical; Name=1. {ECO:0000255|PROSITE-ProRule:PRU00441}.; TRANSMEM 76 96 Helical; Name=2. {ECO:0000255|PROSITE-ProRule:PRU00441}.; TRANSMEM 102 122 Helical; Name=3. {ECO:0000255|PROSITE-ProRule:PRU00441}.; TRANSMEM 135 154 Helical; Name=4. {ECO:0000255|PROSITE-ProRule:PRU00441}.; TRANSMEM 168 194 Helical; Name=5. {ECO:0000255|PROSITE-ProRule:PRU00441}.; TRANSMEM 312 331 Helical; Na…	17	SUBCELLULAR LOCATION: Cell membrane {ECO:0000269|PubMed:24814349}; Multi-pass membrane protein {ECO:0000255}.	ENST00000302539 [Q09428-2];ENST00000389817 [Q09428-1];ENST00000612903 [Q09428-3];ENST00000643878 [Q09428-2];ENST00000644542 [Q09428-3];	DB00171;DB00672;DB01120;DB00222;DB01067;DB01251;DB01016;DB01382;DB01252;DB00731;DB00912;DB00839;DB01124;	CARBOHYD 10 10 N-linked (GlcNAc...) asparagine. {ECO:0000250}.; CARBOHYD 1049 1049 N-linked (GlcNAc...) asparagine. {ECO:0000250}.	2	Yes	https://www.proteinatlas.org/search/Q09428	https://www.uniprot.org/uniprot/Q09428	http://biocc.hrbmu.edu.cn/CellMarker/search.jsp?quickSearchInfo=Q09428	240800;256450;600509;602485;606176;610374;	15	16	17				Yes	No	No		3	31
O60706	1	0	0	0	ABCC9	SUR2	ATP-binding cassette sub-family C member 9 (Sulfonylurea receptor 2)	ATP-binding;Alternative splicing;Atrial fibrillation;Cardiomyopathy;Complete proteome;Disease mutation;Glycoprotein;Membrane;Nucleotide-binding;Polymorphism;Receptor;Reference proteome;Repeat;Transmembrane;Transmembrane helix;Transport	inward rectifying potassium channel [GO:0008282]; plasma membrane [GO:0005886]; sarcolemma [GO:0042383]; sarcomere [GO:0030017]; ATP binding [GO:0005524]; ATPase activity, coupled to transmembrane movement of substances [GO:0042626]; ATPase-coupled anion transmembrane transporter activity [GO:0043225]; ion channel binding [GO:0044325]; potassium channel activity [GO:0005267]; potassium channel re…	TRANSMEM 31 51 Helical; Name=1. {ECO:0000255|PROSITE-ProRule:PRU00441}.; TRANSMEM 73 93 Helical; Name=2. {ECO:0000255|PROSITE-ProRule:PRU00441}.; TRANSMEM 102 122 Helical; Name=3. {ECO:0000255|PROSITE-ProRule:PRU00441}.; TRANSMEM 133 153 Helical; Name=4. {ECO:0000255|PROSITE-ProRule:PRU00441}.; TRANSMEM 168 188 Helical; Name=5. {ECO:0000255|PROSITE-ProRule:PRU00441}.; TRANSMEM 302 322 Helical; Na…	15	SUBCELLULAR LOCATION: Membrane {ECO:0000255|PROSITE-ProRule:PRU00441}; Multi-pass membrane protein {ECO:0000255|PROSITE-ProRule:PRU00441}.	ENST00000261200 [O60706-2];ENST00000261201 [O60706-1];	DB00171;DB01016;	CARBOHYD 9 9 N-linked (GlcNAc...) asparagine. {ECO:0000255}.; CARBOHYD 326 326 N-linked (GlcNAc...) asparagine. {ECO:0000255}.; CARBOHYD 330 330 N-linked (GlcNAc...) asparagine. {ECO:0000255}.; CARBOHYD 333 333 N-linked (GlcNAc...) asparagine. {ECO:0000255}.; CARBOHYD 334 334 N-linked (GlcNAc...) asparagine. {ECO:0000255}.	5	Yes	https://www.proteinatlas.org/search/O60706	https://www.uniprot.org/uniprot/O60706	http://biocc.hrbmu.edu.cn/CellMarker/search.jsp?quickSearchInfo=O60706	239850;601439;608569;614050;	13	14	17				Yes	No	No		3	16
Q7Z7G0	1	1	1	1	ABI3BP	NESHBP TARSH	Target of Nesh-SH3 (Tarsh) (ABI gene family member 3-binding protein) (Nesh-binding protein) (NeshBP)	Alternative splicing;Complete proteome;Disease mutation;Glycoprotein;Reference proteome;Repeat;Secreted;Signal	collagen-containing extracellular matrix [GO:0062023]; extracellular region [GO:0005576]; extracellular space [GO:0005615]; interstitial matrix [GO:0005614]; collagen binding [GO:0005518]; extracellular matrix structural constituent [GO:0005201]; heparin binding [GO:0008201]; extracellular matrix organization [GO:0030198]; positive regulation of cell-substrate adhesion [GO:0010811]		0	SUBCELLULAR LOCATION: Secreted {ECO:0000305}.	ENST00000284322 [Q7Z7G0-1];		CARBOHYD 44 44 N-linked (GlcNAc...) asparagine. {ECO:0000269|PubMed:19159218}.	1	No	https://www.proteinatlas.org/search/Q7Z7G0	https://www.uniprot.org/uniprot/Q7Z7G0	http://biocc.hrbmu.edu.cn/CellMarker/search.jsp?quickSearchInfo=Q7Z7G0	606279;	0	1	0			1785	Yes	Yes	Yes		0	168
P16112	0	1	0	0	ACAN	AGC1 CSPG1 MSK16	Aggrecan core protein (Cartilage-specific proteoglycan core protein) (CSPCP) (Chondroitin sulfate proteoglycan core protein 1) (Chondroitin sulfate proteoglycan 1) [Cleaved into: Aggrecan core protein 2]	3D-structure;Alternative splicing;Calcium;Complete proteome;Direct protein sequencing;Disease mutation;Disulfide bond;Dwarfism;EGF-like domain;Extracellular matrix;Glycoprotein;Immunoglobulin domain;Lectin;Metal-binding;Polymorphism;Proteoglycan;Reference proteome;Repeat;Secreted;Signal;Sushi	basement membrane [GO:0005604]; collagen-containing extracellular matrix [GO:0062023]; extracellular region [GO:0005576]; GABA-ergic synapse [GO:0098982]; glutamatergic synapse [GO:0098978]; Golgi lumen [GO:0005796]; lysosomal lumen [GO:0043202]; perisynaptic extracellular matrix [GO:0098966]; carbohydrate binding [GO:0030246]; extracellular matrix structural constituent [GO:0005201]; extracellul…		0	SUBCELLULAR LOCATION: Secreted, extracellular space, extracellular matrix {ECO:0000250}.	ENST00000352105 [P16112-3];ENST00000439576 [P16112-1];ENST00000559004 [P16112-2];ENST00000561243 [P16112-1];	DB02255;	CARBOHYD 126 126 N-linked (GlcNAc...) asparagine. {ECO:0000255}.; CARBOHYD 239 239 N-linked (GlcNAc...) asparagine. {ECO:0000255}.; CARBOHYD 333 333 N-linked (GlcNAc...) asparagine. {ECO:0000255}.; CARBOHYD 371 371 O-linked (Xyl...) (keratan sulfate) threonine. {ECO:0000305|PubMed:1569188}.; CARBOHYD 376 376 O-linked (Xyl...) (keratan sulfate) threonine. {ECO:0000305|PubMed:1569188}.; CARBOHYD 38…	11	No	https://www.proteinatlas.org/search/P16112	https://www.uniprot.org/uniprot/P16112	http://biocc.hrbmu.edu.cn/CellMarker/search.jsp?quickSearchInfo=P16112	155760;165800;608361;612813;	0	0	0			2002, 2018	Yes	Yes	Yes		0	36
P12821	1	1	1	1	ACE	DCP DCP1	Angiotensin-converting enzyme (ACE) (EC 3.2.1.-) (EC 3.4.15.1) (Dipeptidyl carboxypeptidase I) (Kininase II) (CD antigen CD143) [Cleaved into: Angiotensin-converting enzyme, soluble form]	3D-structure;Alternative splicing;Carboxypeptidase;Cell membrane;Complete proteome;Cytoplasm;Direct protein sequencing;Disulfide bond;Glycoprotein;Hydrolase;Membrane;Metal-binding;Metalloprotease;Phosphoprotein;Polymorphism;Protease;Reference proteome;Repeat;Secreted;Signal;Transmembrane;Transmembrane helix;Zinc	endosome [GO:0005768]; external side of plasma membrane [GO:0009897]; extracellular exosome [GO:0070062]; extracellular region [GO:0005576]; extracellular space [GO:0005615]; integral component of membrane [GO:0016021]; lysosome [GO:0005764]; plasma membrane [GO:0005886]; actin binding [GO:0003779]; bradykinin receptor binding [GO:0031711]; carboxypeptidase activity [GO:0004180]; chloride ion bin…	TRANSMEM 1257 1277 Helical. {ECO:0000255}.	1	SUBCELLULAR LOCATION: Angiotensin-converting enzyme, soluble form: Secreted.; SUBCELLULAR LOCATION: Cell membrane; Single-pass type I membrane protein. Cytoplasm {ECO:0000250}. Note=Detected in both cell membrane and cytoplasm in neurons. {ECO:0000250}.	ENST00000290863 [P12821-3];ENST00000290866 [P12821-1];ENST00000413513 [P12821-4];	DB02032;DB00542;DB00616;DB01197;DB01340;DB00584;DB09477;DB00492;DB00722;DB00691;DB03740;DB00886;DB00790;DB00881;DB00178;DB01180;DB01348;DB08836;DB00519;DB13166;	CARBOHYD 38 38 N-linked (GlcNAc...) asparagine. {ECO:0000305|PubMed:9013598}.; CARBOHYD 54 54 N-linked (GlcNAc...) asparagine. {ECO:0000269|PubMed:16476442, ECO:0000269|PubMed:9013598}.; CARBOHYD 74 74 N-linked (GlcNAc...) asparagine. {ECO:0000269|PubMed:16476442}.; CARBOHYD 111 111 N-linked (GlcNAc...) asparagine. {ECO:0000269|PubMed:19159218, ECO:0000269|PubMed:9013598}.; CARBOHYD 146 146 N-lin…	15	Yes	https://www.proteinatlas.org/search/P12821	https://www.uniprot.org/uniprot/P12821	http://biocc.hrbmu.edu.cn/CellMarker/search.jsp?quickSearchInfo=P12821	106180;267430;601367;612624;614519;	0	1	1	8	5	1011	Yes	Yes	Yes	CD143	4	140
Q9BYF1	1	1	0	0	ACE2	UNQ868/PRO1885	Angiotensin-converting enzyme 2 (EC 3.4.17.23) (ACE-related carboxypeptidase) (Angiotensin-converting enzyme homolog) (ACEH) (Metalloprotease MPROT15) [Cleaved into: Processed angiotensin-converting enzyme 2]	3D-structure;Alternative splicing;Carboxypeptidase;Cell membrane;Chloride;Complete proteome;Cytoplasm;Direct protein sequencing;Disulfide bond;Glycoprotein;Host cell receptor for virus entry;Host-virus interaction;Hydrolase;Membrane;Metal-binding;Metalloprotease;Polymorphism;Protease;Receptor;Reference proteome;Secreted;Signal;Transmembrane;Transmembrane helix;Zinc	brush border membrane [GO:0031526]; cell surface [GO:0009986]; cytoplasm [GO:0005737]; extracellular exosome [GO:0070062]; extracellular region [GO:0005576]; extracellular space [GO:0005615]; integral component of membrane [GO:0016021]; membrane raft [GO:0045121]; plasma membrane [GO:0005886]; carboxypeptidase activity [GO:0004180]; endopeptidase activity [GO:0004175]; metallocarboxypeptidase act…	TRANSMEM 741 761 Helical. {ECO:0000255}.	1	SUBCELLULAR LOCATION: Processed angiotensin-converting enzyme 2: Secreted.; SUBCELLULAR LOCATION: Cell membrane; Single-pass type I membrane protein. Cytoplasm {ECO:0000250}. Note=Detected in both cell membrane and cytoplasm in neurons. {ECO:0000250}.	ENST00000252519 [Q9BYF1-1];ENST00000427411 [Q9BYF1-1];	DB00722;DB00691;DB05203;DB05358;	CARBOHYD 53 53 N-linked (GlcNAc...) asparagine. {ECO:0000305|PubMed:14754895}.; CARBOHYD 90 90 N-linked (GlcNAc...) asparagine. {ECO:0000269|PubMed:14754895, ECO:0000269|PubMed:15084671}.; CARBOHYD 103 103 N-linked (GlcNAc...) asparagine. {ECO:0000269|PubMed:14754895}.; CARBOHYD 322 322 N-linked (GlcNAc...) asparagine. {ECO:0000305|PubMed:14754895}.; CARBOHYD 432 432 N-linked (GlcNAc...) asparagi…	7	Yes	https://www.proteinatlas.org/search/Q9BYF1	https://www.uniprot.org/uniprot/Q9BYF1	http://biocc.hrbmu.edu.cn/CellMarker/search.jsp?quickSearchInfo=Q9BYF1	300335;	2	1	1			1012	Yes	Yes	Yes		4	100
P25106	1	1	0	0	ACKR3	CMKOR1 CXCR7 GPR159 RDC1	Atypical chemokine receptor 3 (C-X-C chemokine receptor type 7) (CXC-R7) (CXCR-7) (Chemokine orphan receptor 1) (G-protein coupled receptor 159) (G-protein coupled receptor RDC1 homolog) (RDC-1)	Cell adhesion;Cell membrane;Complete proteome;Cytoplasm;Developmental protein;Disulfide bond;Endosome;G-protein coupled receptor;Glycoprotein;Host-virus interaction;Membrane;Phosphoprotein;Polymorphism;Receptor;Reference proteome;Transducer;Transmembrane;Transmembrane helix;Ubl conjugation	cell surface [GO:0009986]; clathrin-coated pit [GO:0005905]; early endosome [GO:0005769]; endosome [GO:0005768]; integral component of membrane [GO:0016021]; intracellular membrane-bounded organelle [GO:0043231]; nucleus [GO:0005634]; perinuclear region of cytoplasm [GO:0048471]; plasma membrane [GO:0005886]; recycling endosome [GO:0055037]; C-X-C chemokine binding [GO:0019958]; C-X-C chemokine r…	TRANSMEM 41 61 Helical; Name=1. {ECO:0000255}.; TRANSMEM 82 102 Helical; Name=2. {ECO:0000255}.; TRANSMEM 119 139 Helical; Name=3. {ECO:0000255}.; TRANSMEM 163 183 Helical; Name=4. {ECO:0000255}.; TRANSMEM 214 234 Helical; Name=5. {ECO:0000255}.; TRANSMEM 253 273 Helical; Name=6. {ECO:0000255}.; TRANSMEM 297 319 Helical; Name=7. {ECO:0000255}.	7	SUBCELLULAR LOCATION: Cell membrane; Multi-pass membrane protein. Cytoplasm, perinuclear region. Early endosome. Recycling endosome {ECO:0000250}. Note=Predominantly localizes to endocytic vesicles, and upon stimulation by the ligand is internalized via clathrin-coated pits in a beta-arrestin-dependent manner. Once internalized, the ligand dissociates from the receptor, and is targeted to degrada…	ENST00000272928;		CARBOHYD 13 13 N-linked (GlcNAc...) asparagine. {ECO:0000255}.; CARBOHYD 22 22 N-linked (GlcNAc...) asparagine. {ECO:0000255}.; CARBOHYD 39 39 N-linked (GlcNAc...) asparagine. {ECO:0000255}.	3	No	https://www.proteinatlas.org/search/P25106	https://www.uniprot.org/uniprot/P25106	http://biocc.hrbmu.edu.cn/CellMarker/search.jsp?quickSearchInfo=P25106	610376;	7	7	7				No	No	No		4	12
P11117	1	1	0	0	ACP2		Lysosomal acid phosphatase (LAP) (EC 3.1.3.2)	Alternative splicing;Complete proteome;Direct protein sequencing;Disulfide bond;Glycoprotein;Hydrolase;Lysosome;Membrane;Polymorphism;Reference proteome;Signal;Transmembrane;Transmembrane helix	extracellular exosome [GO:0070062]; integral component of membrane [GO:0016021]; lysosomal lumen [GO:0043202]; lysosomal membrane [GO:0005765]; lysosome [GO:0005764]; membrane [GO:0016020]; acid phosphatase activity [GO:0003993]; lysosome organization [GO:0007040]; skeletal system development [GO:0001501]	TRANSMEM 381 401 Helical. {ECO:0000255}.	1	SUBCELLULAR LOCATION: Lysosome membrane {ECO:0000269|PubMed:2684640, ECO:0000269|PubMed:3056714}; Single-pass membrane protein {ECO:0000255}; Lumenal side {ECO:0000305|PubMed:2684640, ECO:0000305|PubMed:3056714}. Lysosome lumen. Note=The soluble form arises by proteolytic processing of the membrane-bound form. {ECO:0000269|PubMed:2684640, ECO:0000269|PubMed:3056714}.	ENST00000256997 [P11117-1];		CARBOHYD 92 92 N-linked (GlcNAc...) asparagine. {ECO:0000269|PubMed:19159218}.; CARBOHYD 133 133 N-linked (GlcNAc...) asparagine. {ECO:0000269|PubMed:19159218}.; CARBOHYD 167 167 N-linked (GlcNAc...) asparagine. {ECO:0000269|PubMed:19159218}.; CARBOHYD 177 177 N-linked (GlcNAc...) asparagine. {ECO:0000269|PubMed:19159218}.; CARBOHYD 191 191 N-linked (GlcNAc...) asparagine. {ECO:0000305|PubMed:305…	8	No	https://www.proteinatlas.org/search/P11117	https://www.uniprot.org/uniprot/P11117	http://biocc.hrbmu.edu.cn/CellMarker/search.jsp?quickSearchInfo=P11117	171650;	2	1	1	2	1	1476	Yes	Yes	Yes		2	66
Q04771	1	1	1	1	ACVR1	ACVRLK2	Activin receptor type-1 (EC 2.7.11.30) (Activin receptor type I) (ACTR-I) (Activin receptor-like kinase 2) (ALK-2) (Serine/threonine-protein kinase receptor R1) (SKR1) (TGF-B superfamily receptor type I) (TSR-I)	3D-structure;ATP-binding;Complete proteome;Disease mutation;Glycoprotein;Kinase;Magnesium;Manganese;Membrane;Metal-binding;Nucleotide-binding;Phosphoprotein;Polymorphism;Receptor;Reference proteome;Serine/threonine-protein kinase;Signal;Transferase;Transmembrane;Transmembrane helix	activin receptor complex [GO:0048179]; apical part of cell [GO:0045177]; integral component of plasma membrane [GO:0005887]; activin binding [GO:0048185]; activin receptor activity, type I [GO:0016361]; ATP binding [GO:0005524]; metal ion binding [GO:0046872]; peptide hormone binding [GO:0017046]; protein homodimerization activity [GO:0042803]; protein kinase activity [GO:0004672]; protein serine…	TRANSMEM 124 146 Helical. {ECO:0000255}.	1	SUBCELLULAR LOCATION: Membrane; Single-pass type I membrane protein.	ENST00000263640;ENST00000409283;ENST00000410057;ENST00000434821;	DB00171;	CARBOHYD 102 102 N-linked (GlcNAc...) asparagine. {ECO:0000255}.	1	No	https://www.proteinatlas.org/search/Q04771	https://www.uniprot.org/uniprot/Q04771	http://biocc.hrbmu.edu.cn/CellMarker/search.jsp?quickSearchInfo=Q04771	102576;135100;	2	1	1				No	Yes	Yes		4	12
O14672	1	1	1	1	ADAM10	KUZ MADM	Disintegrin and metalloproteinase domain-containing protein 10 (ADAM 10) (EC 3.4.24.81) (CDw156) (Kuzbanian protein homolog) (Mammalian disintegrin-metalloprotease) (CD antigen CD156c)	3D-structure;Alternative splicing;Alzheimer disease;Amyloidosis;Cell membrane;Cleavage on pair of basic residues;Complete proteome;Direct protein sequencing;Disease mutation;Disulfide bond;Glycoprotein;Golgi apparatus;Hydrolase;Membrane;Metal-binding;Metalloprotease;Neurodegeneration;Notch signaling pathway;Phosphoprotein;Polymorphism;Protease;Reference proteome;SH3-binding;Signal;Transmembrane;T…	cell surface [GO:0009986]; cytoplasm [GO:0005737]; endoplasmic reticulum lumen [GO:0005788]; extracellular exosome [GO:0070062]; focal adhesion [GO:0005925]; glutamatergic synapse [GO:0098978]; Golgi apparatus [GO:0005794]; Golgi membrane [GO:0000139]; Golgi-associated vesicle [GO:0005798]; integral component of membrane [GO:0016021]; membrane [GO:0016020]; nucleus [GO:0005634]; perinuclear endop…	TRANSMEM 673 693 Helical. {ECO:0000255}.	1	SUBCELLULAR LOCATION: Cell membrane {ECO:0000269|PubMed:26686862}; Single-pass type I membrane protein {ECO:0000305}. Golgi apparatus membrane {ECO:0000269|PubMed:12475894}; Single-pass type I membrane protein {ECO:0000305}. Note=Is localized in the plasma membrane but is predominantly expressed in the Golgi apparatus and in released membrane vesicles derived likely from the Golgi. {ECO:0000269|P…	ENST00000260408 [O14672-1];	DB04991;	CARBOHYD 267 267 N-linked (GlcNAc...) asparagine. {ECO:0000255}.; CARBOHYD 278 278 N-linked (GlcNAc...) asparagine. {ECO:0000244|PDB:6BDZ, ECO:0000244|PDB:6BE6, ECO:0000269|PubMed:16263699, ECO:0000269|PubMed:19159218, ECO:0000269|PubMed:19349973, ECO:0000269|PubMed:29224781}.; CARBOHYD 439 439 N-linked (GlcNAc...) asparagine. {ECO:0000255}.; CARBOHYD 551 551 N-linked (GlcNAc...) asparagine. {ECO…	4	No	https://www.proteinatlas.org/search/O14672	https://www.uniprot.org/uniprot/O14672	http://biocc.hrbmu.edu.cn/CellMarker/search.jsp?quickSearchInfo=O14672	602192;615537;615590;	2	1	1	2	2	1178	Yes	Yes	Yes	CD156c	4	82
Q13444	0	1	1	0	ADAM15	MDC15	Disintegrin and metalloproteinase domain-containing protein 15 (ADAM 15) (EC 3.4.24.-) (Metalloprotease RGD disintegrin protein) (Metalloproteinase-like, disintegrin-like, and cysteine-rich protein 15) (MDC-15) (Metargidin)	Alternative splicing;Angiogenesis;Cell adhesion;Cell junction;Cell projection;Cilium;Cleavage on pair of basic residues;Collagen degradation;Complete proteome;Cytoplasmic vesicle;Disulfide bond;EGF-like domain;Flagellum;Glycoprotein;Hydrolase;Membrane;Metal-binding;Metalloprotease;Phosphoprotein;Polymorphism;Protease;Reference proteome;SH3-binding;Signal;Transmembrane;Transmembrane helix;Zinc;Zym…	acrosomal vesicle [GO:0001669]; adherens junction [GO:0005912]; cell surface [GO:0009986]; extracellular exosome [GO:0070062]; integral component of membrane [GO:0016021]; motile cilium [GO:0031514]; plasma membrane [GO:0005886]; integrin binding [GO:0005178]; metal ion binding [GO:0046872]; metalloendopeptidase activity [GO:0004222]; metallopeptidase activity [GO:0008237]; SH3 domain binding [GO…	TRANSMEM 697 717 Helical. {ECO:0000255}.	1	SUBCELLULAR LOCATION: Endomembrane system {ECO:0000269|PubMed:12243749}; Single-pass type I membrane protein {ECO:0000269|PubMed:12243749}. Cell junction, adherens junction {ECO:0000269|PubMed:12243749}. Cell projection, cilium, flagellum {ECO:0000250}. Cytoplasmic vesicle, secretory vesicle, acrosome {ECO:0000250}. Note=The majority of the protein is localized in a perinuclear compartment which …	ENST00000271836 [Q13444-2];ENST00000355956 [Q13444-4];ENST00000356955 [Q13444-1];ENST00000359280 [Q13444-5];ENST00000360674 [Q13444-10];ENST00000368412 [Q13444-9];ENST00000368413 [Q13444-11];ENST00000447332 [Q13444-13];ENST00000449910 [Q13444-3];ENST00000526491 [Q13444-6];ENST00000529473 [Q13444-8];ENST00000531455 [Q13444-12];		CARBOHYD 237 237 N-linked (GlcNAc...) asparagine. {ECO:0000255}.; CARBOHYD 389 389 N-linked (GlcNAc...) asparagine. {ECO:0000255}.; CARBOHYD 392 392 N-linked (GlcNAc...) asparagine. {ECO:0000255}.; CARBOHYD 606 606 N-linked (GlcNAc...) asparagine. {ECO:0000255}.; CARBOHYD 611 611 N-linked (GlcNAc...) asparagine. {ECO:0000255}.	5	No	https://www.proteinatlas.org/search/Q13444	https://www.uniprot.org/uniprot/Q13444	http://biocc.hrbmu.edu.cn/CellMarker/search.jsp?quickSearchInfo=Q13444	605548;	2	1	1			1179	Yes	Yes	Yes		4	38
P78536	1	1	1	1	ADAM17	CSVP TACE	Disintegrin and metalloproteinase domain-containing protein 17 (ADAM 17) (EC 3.4.24.86) (Snake venom-like protease) (TNF-alpha convertase) (TNF-alpha-converting enzyme) (CD antigen CD156b)	3D-structure;Alternative splicing;Cleavage on pair of basic residues;Complete proteome;Direct protein sequencing;Disulfide bond;Glycoprotein;Hydrolase;Membrane;Metal-binding;Metalloprotease;Notch signaling pathway;Phosphoprotein;Polymorphism;Protease;Reference proteome;SH3-binding;Signal;Transmembrane;Transmembrane helix;Zinc;Zymogen	actin cytoskeleton [GO:0015629]; apical plasma membrane [GO:0016324]; cell surface [GO:0009986]; cytoplasm [GO:0005737]; cytosol [GO:0005829]; integral component of plasma membrane [GO:0005887]; membrane [GO:0016020]; membrane raft [GO:0045121]; plasma membrane [GO:0005886]; integrin binding [GO:0005178]; interleukin-6 receptor binding [GO:0005138]; metal ion binding [GO:0046872]; metalloendopept…	TRANSMEM 672 692 Helical. {ECO:0000255}.	1	SUBCELLULAR LOCATION: Membrane; Single-pass type I membrane protein.	ENST00000310823 [P78536-1];	DB07145;DB06943;DB07079;DB07233;	CARBOHYD 103 103 N-linked (GlcNAc...) asparagine. {ECO:0000255}.; CARBOHYD 157 157 N-linked (GlcNAc...) asparagine. {ECO:0000255}.; CARBOHYD 174 174 N-linked (GlcNAc...) asparagine. {ECO:0000255}.; CARBOHYD 264 264 N-linked (GlcNAc...) asparagine. {ECO:0000255}.; CARBOHYD 452 452 N-linked (GlcNAc...) asparagine. {ECO:0000255}.; CARBOHYD 498 498 N-linked (GlcNAc...) asparagine. {ECO:0000255}.; CAR…	9	No	https://www.proteinatlas.org/search/P78536	https://www.uniprot.org/uniprot/P78536	http://biocc.hrbmu.edu.cn/CellMarker/search.jsp?quickSearchInfo=P78536	603639;614328;	2	1	1			1180	No	Yes	Yes	CD156b	4	146
O43506	0	1	0	0	ADAM20		Disintegrin and metalloproteinase domain-containing protein 20 (ADAM 20) (EC 3.4.24.-)	Complete proteome;Disulfide bond;EGF-like domain;Glycoprotein;Hydrolase;Membrane;Metal-binding;Metalloprotease;Protease;Reference proteome;Signal;Transmembrane;Transmembrane helix;Zinc;Zymogen	integral component of membrane [GO:0016021]; plasma membrane [GO:0005886]; metal ion binding [GO:0046872]; metalloendopeptidase activity [GO:0004222]; metallopeptidase activity [GO:0008237]; binding of sperm to zona pellucida [GO:0007339]; single fertilization [GO:0007338]	TRANSMEM 694 714 Helical. {ECO:0000255}.	1	SUBCELLULAR LOCATION: Membrane; Single-pass type I membrane protein.	ENST00000256389;		CARBOHYD 191 191 N-linked (GlcNAc...) asparagine. {ECO:0000255}.; CARBOHYD 226 226 N-linked (GlcNAc...) asparagine. {ECO:0000255}.; CARBOHYD 378 378 N-linked (GlcNAc...) asparagine. {ECO:0000255}.; CARBOHYD 438 438 N-linked (GlcNAc...) asparagine. {ECO:0000255}.; CARBOHYD 479 479 N-linked (GlcNAc...) asparagine. {ECO:0000255}.; CARBOHYD 587 587 N-linked (GlcNAc...) asparagine. {ECO:0000255}.	6	No	https://www.proteinatlas.org/search/O43506	https://www.uniprot.org/uniprot/O43506	http://biocc.hrbmu.edu.cn/CellMarker/search.jsp?quickSearchInfo=O43506	603712;	2	2	1				Yes	Yes	Yes		3	50
O75077	1	1	1	0	ADAM23	MDC3	Disintegrin and metalloproteinase domain-containing protein 23 (ADAM 23) (Metalloproteinase-like, disintegrin-like, and cysteine-rich protein 3) (MDC-3)	Alternative splicing;Cell adhesion;Cell membrane;Cleavage on pair of basic residues;Complete proteome;Disulfide bond;EGF-like domain;Glycoprotein;Membrane;Reference proteome;Secreted;Signal;Transmembrane;Transmembrane helix	extracellular region [GO:0005576]; glutamatergic synapse [GO:0098978]; integral component of plasma membrane [GO:0005887]; integral component of presynaptic membrane [GO:0099056]; plasma membrane [GO:0005886]; integrin binding [GO:0005178]; metalloendopeptidase activity [GO:0004222]; metallopeptidase activity [GO:0008237]; cell adhesion [GO:0007155]; cellular response to leukemia inhibitory facto…	TRANSMEM 793 813 Helical. {ECO:0000255}.	1	SUBCELLULAR LOCATION: Cell membrane {ECO:0000305}; Single-pass type I membrane protein {ECO:0000305}.; SUBCELLULAR LOCATION: Isoform Gamma: Secreted.	ENST00000264377 [O75077-1];		CARBOHYD 76 76 N-linked (GlcNAc...) asparagine. {ECO:0000255}.; CARBOHYD 96 96 N-linked (GlcNAc...) asparagine. {ECO:0000255}.; CARBOHYD 100 100 N-linked (GlcNAc...) asparagine. {ECO:0000255}.; CARBOHYD 263 263 N-linked (GlcNAc...) asparagine. {ECO:0000255}.; CARBOHYD 547 547 N-linked (GlcNAc...) asparagine. {ECO:0000255}.; CARBOHYD 548 548 N-linked (GlcNAc...) asparagine. {ECO:0000255}.; CARBOHY…	8	No	https://www.proteinatlas.org/search/O75077	https://www.uniprot.org/uniprot/O75077	http://biocc.hrbmu.edu.cn/CellMarker/search.jsp?quickSearchInfo=O75077	603710;	1	1	1				Yes	No	No		4	104
Q9UKQ2	1	0	0	0	ADAM28	ADAM23 MDCL	Disintegrin and metalloproteinase domain-containing protein 28 (ADAM 28) (EC 3.4.24.-) (Epididymal metalloproteinase-like, disintegrin-like, and cysteine-rich protein II) (eMDC II) (Metalloproteinase-like, disintegrin-like, and cysteine-rich protein L) (MDC-L)	Alternative splicing;Cell membrane;Cleavage on pair of basic residues;Complete proteome;Disulfide bond;EGF-like domain;Glycoprotein;Hydrolase;Membrane;Metal-binding;Metalloprotease;Polymorphism;Protease;Reference proteome;Secreted;Signal;Transmembrane;Transmembrane helix;Zinc;Zymogen	extracellular region [GO:0005576]; integral component of membrane [GO:0016021]; mitochondrion [GO:0005739]; plasma membrane [GO:0005886]; metal ion binding [GO:0046872]; metalloendopeptidase activity [GO:0004222]; metallopeptidase activity [GO:0008237]; spermatogenesis [GO:0007283]	TRANSMEM 666 686 Helical. {ECO:0000255}.	1	SUBCELLULAR LOCATION: Isoform 1: Cell membrane; Single-pass type I membrane protein.; SUBCELLULAR LOCATION: Isoform 2: Secreted.	ENST00000265769 [Q9UKQ2-1];ENST00000437154 [Q9UKQ2-2];	DB02996;DB03880;DB02215;DB02255;DB02046;DB03088;	CARBOHYD 268 268 N-linked (GlcNAc...) asparagine. {ECO:0000255}.; CARBOHYD 275 275 N-linked (GlcNAc...) asparagine. {ECO:0000255}.; CARBOHYD 557 557 N-linked (GlcNAc...) asparagine. {ECO:0000255}.; CARBOHYD 602 602 N-linked (GlcNAc...) asparagine. {ECO:0000255}.; CARBOHYD 628 628 N-linked (GlcNAc...) asparagine. {ECO:0000255}.	5	No	https://www.proteinatlas.org/search/Q9UKQ2	https://www.uniprot.org/uniprot/Q9UKQ2	http://biocc.hrbmu.edu.cn/CellMarker/search.jsp?quickSearchInfo=Q9UKQ2	606188;	2	1	1	2	1		Yes	Yes	Yes		4	86
Q13443	1	0	1	0	ADAM9	KIAA0021 MCMP MDC9 MLTNG	Disintegrin and metalloproteinase domain-containing protein 9 (ADAM 9) (EC 3.4.24.-) (Cellular disintegrin-related protein) (Meltrin-gamma) (Metalloprotease/disintegrin/cysteine-rich protein 9) (Myeloma cell metalloproteinase)	3D-structure;Alternative splicing;Cell membrane;Complete proteome;Cone-rod dystrophy;Disulfide bond;Glycoprotein;Hydrolase;Membrane;Metal-binding;Metalloprotease;Phosphoprotein;Protease;Reference proteome;Secreted;Signal;Transmembrane;Transmembrane helix;Zinc	basolateral plasma membrane [GO:0016323]; cell surface [GO:0009986]; extracellular exosome [GO:0070062]; extracellular space [GO:0005615]; focal adhesion [GO:0005925]; integral component of membrane [GO:0016021]; intrinsic component of external side of plasma membrane [GO:0031233]; collagen binding [GO:0005518]; integrin binding [GO:0005178]; laminin binding [GO:0043236]; metal ion binding [GO:00…	TRANSMEM 698 718 Helical. {ECO:0000255}.	1	SUBCELLULAR LOCATION: Isoform 1: Cell membrane {ECO:0000269|PubMed:8647900}; Single-pass type I membrane protein {ECO:0000255}.; SUBCELLULAR LOCATION: Isoform 2: Secreted {ECO:0000269|PubMed:12054541}.	ENST00000379917 [Q13443-2];ENST00000487273 [Q13443-1];	DB05033;	CARBOHYD 125 125 N-linked (GlcNAc...) asparagine. {ECO:0000255}.; CARBOHYD 144 144 N-linked (GlcNAc...) asparagine. {ECO:0000255}.; CARBOHYD 154 154 N-linked (GlcNAc...) asparagine. {ECO:0000255}.; CARBOHYD 231 231 N-linked (GlcNAc...) asparagine. {ECO:0000255}.; CARBOHYD 381 381 N-linked (GlcNAc...) asparagine. {ECO:0000255}.; CARBOHYD 487 487 N-linked (GlcNAc...) asparagine. {ECO:0000255}.	6	No	https://www.proteinatlas.org/search/Q13443	https://www.uniprot.org/uniprot/Q13443	http://biocc.hrbmu.edu.cn/CellMarker/search.jsp?quickSearchInfo=Q13443	602713;612775;	2	1	1	4	4	1181	Yes	Yes	Yes		4	56
Q8TE58	1	1	0	0	ADAMTS15		A disintegrin and metalloproteinase with thrombospondin motifs 15 (ADAM-TS 15) (ADAM-TS15) (ADAMTS-15) (EC 3.4.24.-)	Cleavage on pair of basic residues;Complete proteome;Disulfide bond;Extracellular matrix;Glycoprotein;Hydrolase;Metal-binding;Metalloprotease;Polymorphism;Protease;Reference proteome;Repeat;Secreted;Signal;Zinc;Zymogen	cell surface [GO:0009986]; collagen-containing extracellular matrix [GO:0062023]; extracellular space [GO:0005615]; extracellular matrix binding [GO:0050840]; heparin binding [GO:0008201]; metalloendopeptidase activity [GO:0004222]; zinc ion binding [GO:0008270]		0	SUBCELLULAR LOCATION: Secreted, extracellular space, extracellular matrix {ECO:0000250}.	ENST00000299164;		CARBOHYD 141 141 N-linked (GlcNAc...) asparagine. {ECO:0000255}.; CARBOHYD 591 591 N-linked (GlcNAc...) asparagine. {ECO:0000255}.; CARBOHYD 623 623 N-linked (GlcNAc...) asparagine. {ECO:0000255}.; CARBOHYD 679 679 N-linked (GlcNAc...) asparagine. {ECO:0000255}.	4	No	https://www.proteinatlas.org/search/Q8TE58	https://www.uniprot.org/uniprot/Q8TE58	http://biocc.hrbmu.edu.cn/CellMarker/search.jsp?quickSearchInfo=Q8TE58	607509;	0	0	0	3	2		Yes	Yes	Yes		0	52
O95450	0	1	0	1	ADAMTS2	PCINP PCPNI	A disintegrin and metalloproteinase with thrombospondin motifs 2 (ADAM-TS 2) (ADAM-TS2) (ADAMTS-2) (EC 3.4.24.14) (Procollagen I N-proteinase) (PC I-NP) (Procollagen I/II amino propeptide-processing enzyme) (Procollagen N-endopeptidase) (pNPI)	Alternative splicing;Collagen degradation;Complete proteome;Disulfide bond;Ehlers-Danlos syndrome;Extracellular matrix;Glycoprotein;Hydrolase;Metal-binding;Metalloprotease;Polymorphism;Protease;Reference proteome;Repeat;Secreted;Signal;Zinc;Zymogen	collagen-containing extracellular matrix [GO:0062023]; extracellular region [GO:0005576]; metalloendopeptidase activity [GO:0004222]; metallopeptidase activity [GO:0008237]; zinc ion binding [GO:0008270]; collagen catabolic process [GO:0030574]; collagen fibril organization [GO:0030199]; lung development [GO:0030324]; protein processing [GO:0016485]; skin development [GO:0043588]; spermatogenesis…		0	SUBCELLULAR LOCATION: Secreted, extracellular space, extracellular matrix {ECO:0000250}.	ENST00000251582 [O95450-1];ENST00000274609 [O95450-2];ENST00000639107 [O95450-2];ENST00000639986 [O95450-1];		CARBOHYD 112 112 N-linked (GlcNAc...) asparagine. {ECO:0000255}.; CARBOHYD 251 251 N-linked (GlcNAc...) asparagine. {ECO:0000255}.; CARBOHYD 949 949 N-linked (GlcNAc...) asparagine. {ECO:0000255}.; CARBOHYD 993 993 N-linked (GlcNAc...) asparagine. {ECO:0000255}.; CARBOHYD 1031 1031 N-linked (GlcNAc...) asparagine. {ECO:0000255}.; CARBOHYD 1098 1098 N-linked (GlcNAc...) asparagine. {ECO:0000255}.;…	8	No	https://www.proteinatlas.org/search/O95450	https://www.uniprot.org/uniprot/O95450	http://biocc.hrbmu.edu.cn/CellMarker/search.jsp?quickSearchInfo=O95450	225410;604539;	0	0	0	2	2		Yes	Yes	Yes		0	60
Q9UKP4	0	1	0	0	ADAMTS7		A disintegrin and metalloproteinase with thrombospondin motifs 7 (ADAM-TS 7) (ADAM-TS7) (ADAMTS-7) (EC 3.4.24.-) (COMPase)	Cleavage on pair of basic residues;Complete proteome;Direct protein sequencing;Disulfide bond;Extracellular matrix;Glycoprotein;Hydrolase;Metal-binding;Metalloprotease;Polymorphism;Protease;Proteoglycan;Reference proteome;Repeat;Secreted;Signal;Zinc;Zymogen	cell surface [GO:0009986]; endoplasmic reticulum lumen [GO:0005788]; extracellular region [GO:0005576]; metal ion binding [GO:0046872]; metalloendopeptidase activity [GO:0004222]; metallopeptidase activity [GO:0008237]; cellular response to BMP stimulus [GO:0071773]; cellular response to interleukin-1 [GO:0071347]; cellular response to tumor necrosis factor [GO:0071356]; negative regulation of ch…		0	SUBCELLULAR LOCATION: Secreted, extracellular space, extracellular matrix {ECO:0000250}. Note=Also found associated with the external cell surface. {ECO:0000250}.	ENST00000388820;		CARBOHYD 94 94 N-linked (GlcNAc...) asparagine. {ECO:0000255}.; CARBOHYD 693 693 N-linked (GlcNAc...) asparagine. {ECO:0000255}.; CARBOHYD 778 778 N-linked (GlcNAc...) asparagine. {ECO:0000255}.	3	No	https://www.proteinatlas.org/search/Q9UKP4	https://www.uniprot.org/uniprot/Q9UKP4	http://biocc.hrbmu.edu.cn/CellMarker/search.jsp?quickSearchInfo=Q9UKP4	605009;	0	0	0				Yes	Yes	Yes		1	52
Q9P2N4	0	0	1	0	ADAMTS9	KIAA1312	A disintegrin and metalloproteinase with thrombospondin motifs 9 (ADAM-TS 9) (ADAM-TS9) (ADAMTS-9) (EC 3.4.24.-)	Alternative splicing;Cleavage on pair of basic residues;Complete proteome;Disulfide bond;ER-Golgi transport;Endoplasmic reticulum;Extracellular matrix;Glycoprotein;Hydrolase;Metal-binding;Metalloprotease;Polymorphism;Protease;Protein transport;Reference proteome;Repeat;Secreted;Signal;Transport;Zinc;Zymogen	cell surface [GO:0009986]; endoplasmic reticulum [GO:0005783]; extracellular matrix [GO:0031012]; extracellular space [GO:0005615]; intracellular membrane-bounded organelle [GO:0043231]; metalloendopeptidase activity [GO:0004222]; metallopeptidase activity [GO:0008237]; zinc ion binding [GO:0008270]; aorta morphogenesis [GO:0035909]; endothelial cell-matrix adhesion [GO:0090673]; extracellular ma…		0	SUBCELLULAR LOCATION: Secreted, extracellular space, extracellular matrix {ECO:0000269|PubMed:12514189}. Endoplasmic reticulum {ECO:0000269|PubMed:22419820}.	ENST00000295903 [Q9P2N4-4];ENST00000498707 [Q9P2N4-3];		CARBOHYD 112 112 N-linked (GlcNAc...) asparagine. {ECO:0000255}.; CARBOHYD 135 135 N-linked (GlcNAc...) asparagine. {ECO:0000255}.; CARBOHYD 271 271 N-linked (GlcNAc...) asparagine. {ECO:0000255}.; CARBOHYD 749 749 N-linked (GlcNAc...) asparagine. {ECO:0000255}.; CARBOHYD 840 840 N-linked (GlcNAc...) asparagine. {ECO:0000255}.; CARBOHYD 1213 1213 N-linked (GlcNAc...) asparagine. {ECO:0000255}.; C…	9	No	https://www.proteinatlas.org/search/Q9P2N4	https://www.uniprot.org/uniprot/Q9P2N4	http://biocc.hrbmu.edu.cn/CellMarker/search.jsp?quickSearchInfo=Q9P2N4	605421;	0	0	0	3	1		No	Yes	Yes		0	99
Q8N6G6	0	1	1	1	ADAMTSL1	ADAMTSR1 C9orf94 UNQ528/PRO1071	ADAMTS-like protein 1 (ADAMTSL-1) (Punctin-1)	Alternative splicing;Complete proteome;Direct protein sequencing;Disulfide bond;Extracellular matrix;Glycoprotein;Hydrolase;Immunoglobulin domain;Polymorphism;Reference proteome;Repeat;Secreted;Signal	endoplasmic reticulum lumen [GO:0005788]; extracellular region [GO:0005576]; peptidase activity [GO:0008233]		0	SUBCELLULAR LOCATION: Secreted, extracellular space, extracellular matrix {ECO:0000269|PubMed:11805097, ECO:0000269|PubMed:17395588, ECO:0000269|PubMed:19671700}.	ENST00000276935 [Q8N6G6-4];ENST00000327883 [Q8N6G6-1];ENST00000380545 [Q8N6G6-6];ENST00000380548 [Q8N6G6-3];ENST00000380566 [Q8N6G6-2];ENST00000542621 [Q8N6G6-5];		CARBOHYD 39 39 C-linked (Man) tryptophan. {ECO:0000269|PubMed:19671700}.; CARBOHYD 42 42 C-linked (Man) tryptophan. {ECO:0000269|PubMed:19671700}.; CARBOHYD 48 48 O-linked (Fuc...) threonine. {ECO:0000269|PubMed:19671700}.; CARBOHYD 251 251 N-linked (GlcNAc...) asparagine. {ECO:0000269|PubMed:17395588}.; CARBOHYD 312 312 O-linked (Fuc...) threonine. {ECO:0000269|PubMed:17395588}.; CARBOHYD 391 39…	7	No	https://www.proteinatlas.org/search/Q8N6G6	https://www.uniprot.org/uniprot/Q8N6G6	http://biocc.hrbmu.edu.cn/CellMarker/search.jsp?quickSearchInfo=Q8N6G6	609198;	0	0	0	2	1		Yes	Yes	Yes		0	78
Q6UY14	1	1	0	1	ADAMTSL4	TSRC1 PP1396 UNQ2803/PRO34012	ADAMTS-like protein 4 (ADAMTSL-4) (Thrombospondin repeat-containing protein 1)	Alternative splicing;Apoptosis;Complete proteome;Extracellular matrix;Glycoprotein;Polymorphism;Reference proteome;Repeat;Secreted;Signal	endoplasmic reticulum lumen [GO:0005788]; interstitial matrix [GO:0005614]; peptidase activity [GO:0008233]; protease binding [GO:0002020]; apoptotic process [GO:0006915]; epithelial cell development [GO:0002064]; extracellular matrix organization [GO:0030198]; positive regulation of apoptotic process [GO:0043065]		0	SUBCELLULAR LOCATION: Secreted, extracellular space, extracellular matrix {ECO:0000269|PubMed:21989719}. Note=Colocalizes with FMN1 microfibrils in the eye ECM.	ENST00000271643 [Q6UY14-1];ENST00000369038 [Q6UY14-1];ENST00000369039 [Q6UY14-3];ENST00000369041 [Q6UY14-2];		CARBOHYD 490 490 N-linked (GlcNAc...) (complex) asparagine. {ECO:0000269|PubMed:16335952, ECO:0000269|PubMed:19139490}.; CARBOHYD 773 773 N-linked (GlcNAc...) asparagine. {ECO:0000255}.	2	No	https://www.proteinatlas.org/search/Q6UY14	https://www.uniprot.org/uniprot/Q6UY14	http://biocc.hrbmu.edu.cn/CellMarker/search.jsp?quickSearchInfo=Q6UY14	225100;225200;610113;	0	0	0	7	2	991	Yes	Yes	Yes		0	32
O95622	1	1	0	0	ADCY5		Adenylate cyclase type 5 (EC 4.6.1.1) (ATP pyrophosphate-lyase 5) (Adenylate cyclase type V) (Adenylyl cyclase 5) (AC5)	ATP-binding;Alternative splicing;Cell membrane;Cell projection;Cilium;Complete proteome;Disease mutation;Glycoprotein;Lyase;Magnesium;Membrane;Metal-binding;Methylation;Nucleotide-binding;Phosphoprotein;Reference proteome;Repeat;Transmembrane;Transmembrane helix;cAMP biosynthesis	cilium [GO:0005929]; guanylate cyclase complex, soluble [GO:0008074]; integral component of membrane [GO:0016021]; intermediate filament cytoskeleton [GO:0045111]; plasma membrane [GO:0005886]; adenylate cyclase activity [GO:0004016]; adenylate cyclase binding [GO:0008179]; ATP binding [GO:0005524]; guanylate cyclase activity [GO:0004383]; metal ion binding [GO:0046872]; protein heterodimerizatio…	TRANSMEM 196 216 Helical. {ECO:0000255}.; TRANSMEM 242 262 Helical. {ECO:0000255}.; TRANSMEM 268 288 Helical. {ECO:0000255}.; TRANSMEM 299 319 Helical. {ECO:0000255}.; TRANSMEM 325 345 Helical. {ECO:0000255}.; TRANSMEM 374 394 Helical. {ECO:0000255}.; TRANSMEM 770 790 Helical. {ECO:0000255}.; TRANSMEM 792 812 Helical. {ECO:0000255}.; TRANSMEM 836 856 Helical. {ECO:0000255}.; TRANSMEM 910 930 Heli…	12	SUBCELLULAR LOCATION: Cell membrane {ECO:0000305|PubMed:15385642, ECO:0000305|PubMed:26206488}; Multi-pass membrane protein. Cell projection, cilium {ECO:0000250|UniProtKB:P84309}.	ENST00000309879 [O95622-2];ENST00000462833 [O95622-1];	DB02587;	CARBOHYD 870 870 N-linked (GlcNAc...) asparagine. {ECO:0000255}.; CARBOHYD 887 887 N-linked (GlcNAc...) asparagine. {ECO:0000255}.	2	No	https://www.proteinatlas.org/search/O95622	https://www.uniprot.org/uniprot/O95622	http://biocc.hrbmu.edu.cn/CellMarker/search.jsp?quickSearchInfo=O95622	600293;606703;	11	11	13	2	1		No	No	No		3	4
O43306	1	1	0	0	ADCY6	KIAA0422	Adenylate cyclase type 6 (EC 4.6.1.1) (ATP pyrophosphate-lyase 6) (Adenylate cyclase type VI) (Adenylyl cyclase 6) (Ca(2+)-inhibitable adenylyl cyclase)	ATP-binding;Alternative splicing;Cell membrane;Cell projection;Cilium;Complete proteome;Disease mutation;Glycoprotein;Lyase;Magnesium;Manganese;Membrane;Metal-binding;Nucleotide-binding;Phosphoprotein;Polymorphism;Reference proteome;Repeat;Transmembrane;Transmembrane helix;cAMP biosynthesis	cilium [GO:0005929]; guanylate cyclase complex, soluble [GO:0008074]; integral component of membrane [GO:0016021]; intrinsic component of plasma membrane [GO:0031226]; membrane [GO:0016020]; plasma membrane [GO:0005886]; adenylate cyclase activity [GO:0004016]; ATP binding [GO:0005524]; guanylate cyclase activity [GO:0004383]; metal ion binding [GO:0046872]; protein kinase binding [GO:0019901]; p…	TRANSMEM 152 168 Helical. {ECO:0000255}.; TRANSMEM 181 197 Helical. {ECO:0000255}.; TRANSMEM 214 230 Helical. {ECO:0000255}.; TRANSMEM 239 255 Helical. {ECO:0000255}.; TRANSMEM 259 275 Helical. {ECO:0000255}.; TRANSMEM 289 305 Helical. {ECO:0000255}.; TRANSMEM 674 691 Helical. {ECO:0000255}.; TRANSMEM 702 718 Helical. {ECO:0000255}.; TRANSMEM 743 759 Helical. {ECO:0000255}.; TRANSMEM 820 836 Heli…	12	SUBCELLULAR LOCATION: Cell membrane {ECO:0000269|PubMed:17110384}; Multi-pass membrane protein {ECO:0000305}. Cell projection, cilium {ECO:0000250|UniProtKB:Q01341}.	ENST00000307885 [O43306-1];ENST00000357869 [O43306-2];ENST00000550422 [O43306-2];		CARBOHYD 793 793 N-linked (GlcNAc...) asparagine. {ECO:0000255}.	1	No	https://www.proteinatlas.org/search/O43306	https://www.uniprot.org/uniprot/O43306	http://biocc.hrbmu.edu.cn/CellMarker/search.jsp?quickSearchInfo=O43306	600294;616287;	11	12	12				No	No	No		3	12
O60503	1	1	1	1	ADCY9	KIAA0520	Adenylate cyclase type 9 (EC 4.6.1.1) (ATP pyrophosphate-lyase 9) (Adenylate cyclase type IX) (ACIX) (Adenylyl cyclase 9) (AC9)	ATP-binding;Cell membrane;Complete proteome;Glycoprotein;Lyase;Magnesium;Manganese;Membrane;Metal-binding;Nucleotide-binding;Phosphoprotein;Polymorphism;Reference proteome;Repeat;Transmembrane;Transmembrane helix;cAMP biosynthesis	axon [GO:0030424]; dendrite [GO:0030425]; guanylate cyclase complex, soluble [GO:0008074]; integral component of membrane [GO:0016021]; integral component of plasma membrane [GO:0005887]; plasma membrane [GO:0005886]; adenylate cyclase activity [GO:0004016]; ATP binding [GO:0005524]; guanylate cyclase activity [GO:0004383]; metal ion binding [GO:0046872]; adenylate cyclase-activating adrenergic r…	TRANSMEM 118 138 Helical. {ECO:0000255}.; TRANSMEM 142 162 Helical. {ECO:0000255}.; TRANSMEM 172 192 Helical. {ECO:0000255}.; TRANSMEM 216 235 Helical. {ECO:0000255}.; TRANSMEM 242 259 Helical. {ECO:0000255}.; TRANSMEM 281 301 Helical. {ECO:0000255}.; TRANSMEM 787 807 Helical. {ECO:0000255}.; TRANSMEM 819 839 Helical. {ECO:0000255}.; TRANSMEM 868 888 Helical. {ECO:0000255}.; TRANSMEM 892 912 Heli…	12	SUBCELLULAR LOCATION: Cell membrane {ECO:0000269|PubMed:10987815, ECO:0000269|PubMed:9628827}; Multi-pass membrane protein {ECO:0000305}.	ENST00000294016;		CARBOHYD 206 206 N-linked (GlcNAc...) asparagine. {ECO:0000255}.; CARBOHYD 955 955 N-linked (GlcNAc...) asparagine. {ECO:0000255}.; CARBOHYD 964 964 N-linked (GlcNAc...) asparagine. {ECO:0000255}.	3	No	https://www.proteinatlas.org/search/O60503	https://www.uniprot.org/uniprot/O60503	http://biocc.hrbmu.edu.cn/CellMarker/search.jsp?quickSearchInfo=O60503	603302;	11	8	12	9	4		No	No	No		4	58
P41586	0	1	0	0	ADCYAP1R1		Pituitary adenylate cyclase-activating polypeptide type I receptor (PACAP type I receptor) (PACAP-R-1) (PACAP-R1)	3D-structure;Alternative splicing;Cell membrane;Complete proteome;Developmental protein;Differentiation;Disulfide bond;G-protein coupled receptor;Glycoprotein;Membrane;Phosphoprotein;Receptor;Reference proteome;Signal;Spermatogenesis;Transducer;Transmembrane;Transmembrane helix	bicellular tight junction [GO:0005923]; caveola [GO:0005901]; cell surface [GO:0009986]; endosome [GO:0005768]; integral component of plasma membrane [GO:0005887]; intracellular membrane-bounded organelle [GO:0043231]; neuron projection [GO:0043005]; plasma membrane [GO:0005886]; receptor complex [GO:0043235]; rough endoplasmic reticulum [GO:0005791]; adenylate cyclase binding [GO:0008179]; ADP-r…	TRANSMEM 156 178 Helical; Name=1. {ECO:0000255}.; TRANSMEM 187 205 Helical; Name=2. {ECO:0000255}.; TRANSMEM 228 253 Helical; Name=3. {ECO:0000255}.; TRANSMEM 269 291 Helical; Name=4. {ECO:0000255}.; TRANSMEM 310 332 Helical; Name=5. {ECO:0000255}.; TRANSMEM 351 371 Helical; Name=6. {ECO:0000255}.; TRANSMEM 386 405 Helical; Name=7. {ECO:0000255}.	7	SUBCELLULAR LOCATION: Cell membrane; Multi-pass membrane protein.	ENST00000304166 [P41586-1];ENST00000396211 [P41586-2];ENST00000409363 [P41586-3];ENST00000614107 [P41586-2];		CARBOHYD 48 48 N-linked (GlcNAc...) asparagine. {ECO:0000255}.; CARBOHYD 60 60 N-linked (GlcNAc...) asparagine. {ECO:0000255}.; CARBOHYD 117 117 N-linked (GlcNAc...) asparagine. {ECO:0000255}.; CARBOHYD 300 300 N-linked (GlcNAc...) asparagine. {ECO:0000255}.; CARBOHYD 375 375 N-linked (GlcNAc...) asparagine. {ECO:0000255}.	5	No	https://www.proteinatlas.org/search/P41586	https://www.uniprot.org/uniprot/P41586	http://biocc.hrbmu.edu.cn/CellMarker/search.jsp?quickSearchInfo=P41586	102981;	8	7	7				Yes	Yes	Yes		3	36
Q96PE1	0	1	0	1	ADGRA2	GPR124 KIAA1531 TEM5	Adhesion G protein-coupled receptor A2 (G-protein coupled receptor 124) (Tumor endothelial marker 5)	Alternative splicing;Angiogenesis;Cell membrane;Cell projection;Complete proteome;Direct protein sequencing;Disulfide bond;G-protein coupled receptor;Glycoprotein;Immunoglobulin domain;Leucine-rich repeat;Membrane;Phosphoprotein;Polymorphism;Receptor;Reference proteome;Repeat;Signal;Transducer;Transmembrane;Transmembrane helix	cell surface [GO:0009986]; filopodium [GO:0030175]; integral component of membrane [GO:0016021]; plasma membrane [GO:0005886]; G-protein coupled receptor activity [GO:0004930]; cell surface receptor signaling pathway [GO:0007166]; central nervous system development [GO:0007417]; endothelial cell migration [GO:0043542]; G-protein coupled receptor signaling pathway [GO:0007186]; negative regulation…	TRANSMEM 772 792 Helical; Name=1. {ECO:0000255}.; TRANSMEM 808 828 Helical; Name=2. {ECO:0000255}.; TRANSMEM 833 853 Helical; Name=3. {ECO:0000255}.; TRANSMEM 887 907 Helical; Name=4. {ECO:0000255}.; TRANSMEM 925 945 Helical; Name=5. {ECO:0000255}.; TRANSMEM 1020 1040 Helical; Name=6. {ECO:0000255}.; TRANSMEM 1048 1068 Helical; Name=7. {ECO:0000255}.	7	SUBCELLULAR LOCATION: Cell membrane {ECO:0000269|PubMed:16982628, ECO:0000269|PubMed:21421844, ECO:0000269|PubMed:22013897}; Multi-pass membrane protein {ECO:0000255}. Cell projection, filopodium {ECO:0000269|PubMed:21421844}. Note=Enriched at lateral cell borders and also at sites of cell-ECM (extracellular matrix) contact. {ECO:0000269|PubMed:21421844}.	ENST00000315215 [Q96PE1-2];ENST00000412232 [Q96PE1-1];		CARBOHYD 84 84 N-linked (GlcNAc...) asparagine. {ECO:0000255}.; CARBOHYD 101 101 N-linked (GlcNAc...) asparagine. {ECO:0000255}.; CARBOHYD 162 162 N-linked (GlcNAc...) asparagine. {ECO:0000255}.; CARBOHYD 207 207 N-linked (GlcNAc...) asparagine. {ECO:0000255}.; CARBOHYD 275 275 N-linked (GlcNAc...) asparagine. {ECO:0000255}.; CARBOHYD 602 602 N-linked (GlcNAc...) asparagine. {ECO:0000255}.; CARBO…	7	No	https://www.proteinatlas.org/search/Q96PE1	https://www.uniprot.org/uniprot/Q96PE1	http://biocc.hrbmu.edu.cn/CellMarker/search.jsp?quickSearchInfo=Q96PE1	606823;	7	6	7				Yes	Yes	Yes		2	100
Q8IWK6	1	1	0	0	ADGRA3	GPR125 UNQ556/PRO1113	Adhesion G protein-coupled receptor A3 (G-protein coupled receptor 125)	Alternative splicing;Complete proteome;Disulfide bond;G-protein coupled receptor;Glycoprotein;Immunoglobulin domain;Leucine-rich repeat;Membrane;Polymorphism;Receptor;Reference proteome;Repeat;Signal;Transducer;Transmembrane;Transmembrane helix	external side of plasma membrane [GO:0009897]; integral component of membrane [GO:0016021]; G-protein coupled receptor activity [GO:0004930]; cell surface receptor signaling pathway [GO:0007166]; G-protein coupled receptor signaling pathway [GO:0007186]	TRANSMEM 762 782 Helical; Name=1. {ECO:0000255}.; TRANSMEM 797 817 Helical; Name=2. {ECO:0000255}.; TRANSMEM 827 847 Helical; Name=3. {ECO:0000255}.; TRANSMEM 877 897 Helical; Name=4. {ECO:0000255}.; TRANSMEM 920 940 Helical; Name=5. {ECO:0000255}.; TRANSMEM 997 1017 Helical; Name=6. {ECO:0000255}.; TRANSMEM 1025 1045 Helical; Name=7. {ECO:0000255}.	7	SUBCELLULAR LOCATION: Membrane {ECO:0000250|UniProtKB:S4X0Q8}; Multi-pass membrane protein {ECO:0000255}.	ENST00000334304 [Q8IWK6-1];ENST00000502482 [Q8IWK6-2];ENST00000508133 [Q8IWK6-4];		CARBOHYD 81 81 N-linked (GlcNAc...) asparagine. {ECO:0000255}.; CARBOHYD 98 98 N-linked (GlcNAc...) asparagine. {ECO:0000255}.; CARBOHYD 159 159 N-linked (GlcNAc...) asparagine. {ECO:0000255}.; CARBOHYD 206 206 N-linked (GlcNAc...) asparagine. {ECO:0000255}.; CARBOHYD 301 301 N-linked (GlcNAc...) asparagine. {ECO:0000255}.; CARBOHYD 332 332 N-linked (GlcNAc...) asparagine. {ECO:0000255}.; CARBOHY…	13	No	https://www.proteinatlas.org/search/Q8IWK6	https://www.uniprot.org/uniprot/Q8IWK6	http://biocc.hrbmu.edu.cn/CellMarker/search.jsp?quickSearchInfo=Q8IWK6	612303;	8	8	7				Yes	Yes	Yes		3	162
Q6QNK2	1	1	0	0	ADGRD1	GPR133 PGR25	Adhesion G-protein coupled receptor D1 (G-protein coupled receptor 133) (G-protein coupled receptor PGR25)	Alternative splicing;Cell membrane;Complete proteome;G-protein coupled receptor;Glycoprotein;Membrane;Polymorphism;Receptor;Reference proteome;Signal;Transducer;Transmembrane;Transmembrane helix	integral component of membrane [GO:0016021]; intracellular [GO:0005622]; plasma membrane [GO:0005886]; G-protein coupled receptor activity [GO:0004930]; adenylate cyclase-activating G-protein coupled receptor signaling pathway [GO:0007189]; cell surface receptor signaling pathway [GO:0007166]; G-protein coupled receptor signaling pathway [GO:0007186]	TRANSMEM 571 591 Helical; Name=1. {ECO:0000255}.; TRANSMEM 603 623 Helical; Name=2. {ECO:0000255}.; TRANSMEM 634 654 Helical; Name=3. {ECO:0000255}.; TRANSMEM 675 695 Helical; Name=4. {ECO:0000255}.; TRANSMEM 712 732 Helical; Name=5. {ECO:0000255}.; TRANSMEM 761 781 Helical; Name=6. {ECO:0000255}.; TRANSMEM 785 805 Helical; Name=7. {ECO:0000255}.	7	SUBCELLULAR LOCATION: Cell membrane {ECO:0000269|PubMed:22025619, ECO:0000269|PubMed:25533341}; Multi-pass membrane protein {ECO:0000255}.	ENST00000261654 [Q6QNK2-1];ENST00000535015 [Q6QNK2-4];ENST00000543617 [Q6QNK2-3];		CARBOHYD 90 90 N-linked (GlcNAc...) asparagine. {ECO:0000255}.; CARBOHYD 185 185 N-linked (GlcNAc...) asparagine. {ECO:0000255}.; CARBOHYD 282 282 N-linked (GlcNAc...) asparagine. {ECO:0000255}.; CARBOHYD 302 302 N-linked (GlcNAc...) asparagine. {ECO:0000255}.; CARBOHYD 319 319 N-linked (GlcNAc...) asparagine. {ECO:0000255}.; CARBOHYD 394 394 N-linked (GlcNAc...) asparagine. {ECO:0000255}.; CARBO…	9	No	https://www.proteinatlas.org/search/Q6QNK2	https://www.uniprot.org/uniprot/Q6QNK2	http://biocc.hrbmu.edu.cn/CellMarker/search.jsp?quickSearchInfo=Q6QNK2	613639;	8	7	7	2	1	1913	No	Yes	Yes		3	110
Q14246	0	1	0	0	ADGRE1	EMR1 TM7LN3	Adhesion G protein-coupled receptor E1 (EGF-like module receptor 1) (EGF-like module-containing mucin-like hormone receptor-like 1) (EMR1 hormone receptor)	Adaptive immunity;Alternative splicing;Calcium;Cell membrane;Complete proteome;Disulfide bond;EGF-like domain;G-protein coupled receptor;Glycoprotein;Immunity;Membrane;Polymorphism;Receptor;Reference proteome;Repeat;Signal;Transducer;Transmembrane;Transmembrane helix	external side of plasma membrane [GO:0009897]; integral component of plasma membrane [GO:0005887]; calcium ion binding [GO:0005509]; G-protein coupled receptor activity [GO:0004930]; adaptive immune response [GO:0002250]; cell adhesion [GO:0007155]; cell surface receptor signaling pathway [GO:0007166]; G-protein coupled receptor signaling pathway [GO:0007186]	TRANSMEM 600 627 Helical; Name=1. {ECO:0000255}.; TRANSMEM 635 656 Helical; Name=2. {ECO:0000255}.; TRANSMEM 667 690 Helical; Name=3. {ECO:0000255}.; TRANSMEM 710 731 Helical; Name=4. {ECO:0000255}.; TRANSMEM 748 776 Helical; Name=5. {ECO:0000255}.; TRANSMEM 795 814 Helical; Name=6. {ECO:0000255}.; TRANSMEM 830 852 Helical; Name=7. {ECO:0000255}.	7	SUBCELLULAR LOCATION: Cell membrane {ECO:0000269|PubMed:24530099}; Multi-pass membrane protein {ECO:0000255}.	ENST00000250572 [Q14246-2];ENST00000312053 [Q14246-1];ENST00000381404 [Q14246-3];ENST00000381407 [Q14246-5];ENST00000450315 [Q14246-4];		CARBOHYD 94 94 N-linked (GlcNAc...) asparagine. {ECO:0000255}.; CARBOHYD 99 99 N-linked (GlcNAc...) asparagine. {ECO:0000255}.; CARBOHYD 127 127 N-linked (GlcNAc...) asparagine. {ECO:0000255}.; CARBOHYD 167 167 N-linked (GlcNAc...) asparagine. {ECO:0000255}.; CARBOHYD 189 189 N-linked (GlcNAc...) asparagine. {ECO:0000255}.; CARBOHYD 194 194 N-linked (GlcNAc...) asparagine. {ECO:0000255}.; CARBOHY…	12	No	https://www.proteinatlas.org/search/Q14246	https://www.uniprot.org/uniprot/Q14246	http://biocc.hrbmu.edu.cn/CellMarker/search.jsp?quickSearchInfo=Q14246	600493;	8	7	7				No	Yes	Yes		4	114
Q9UHX3	1	1	1	1	ADGRE2	EMR2	Adhesion G protein-coupled receptor E2 (EGF-like module receptor 2) (EGF-like module-containing mucin-like hormone receptor-like 2) (CD antigen CD312)	3D-structure;Alternative splicing;Autocatalytic cleavage;Calcium;Cell adhesion;Cell membrane;Cell projection;Complete proteome;Direct protein sequencing;Disease mutation;Disulfide bond;EGF-like domain;G-protein coupled receptor;Glycoprotein;Inflammatory response;Membrane;Polymorphism;Receptor;Reference proteome;Repeat;Signal;Transducer;Transmembrane;Transmembrane helix	integral component of membrane [GO:0016021]; leading edge membrane [GO:0031256]; plasma membrane [GO:0005886]; ruffle membrane [GO:0032587]; calcium ion binding [GO:0005509]; chondroitin sulfate binding [GO:0035374]; G-protein coupled receptor activity [GO:0004930]; cell adhesion [GO:0007155]; cell migration [GO:0016477]; cell surface receptor signaling pathway [GO:0007166]; G-protein coupled rec…	TRANSMEM 541 561 Helical; Name=1. {ECO:0000255}.; TRANSMEM 570 590 Helical; Name=2. {ECO:0000255}.; TRANSMEM 606 626 Helical; Name=3. {ECO:0000255}.; TRANSMEM 645 665 Helical; Name=4. {ECO:0000255}.; TRANSMEM 684 704 Helical; Name=5. {ECO:0000255}.; TRANSMEM 736 756 Helical; Name=6. {ECO:0000255}.; TRANSMEM 761 781 Helical; Name=7. {ECO:0000255}.	7	SUBCELLULAR LOCATION: Cell membrane {ECO:0000269|PubMed:22310662, ECO:0000269|PubMed:26841242}; Multi-pass membrane protein. Cell projection, ruffle membrane {ECO:0000269|PubMed:17928360}; Multi-pass membrane protein. Note=Localized at the leading edge of migrating cells. {ECO:0000269|PubMed:17928360}.	ENST00000315576 [Q9UHX3-1];ENST00000392965 [Q9UHX3-6];ENST00000594076 [Q9UHX3-4];ENST00000594294 [Q9UHX3-3];ENST00000595839 [Q9UHX3-5];ENST00000596991 [Q9UHX3-2];		CARBOHYD 41 41 N-linked (GlcNAc...) asparagine. {ECO:0000255}.; CARBOHYD 111 111 N-linked (GlcNAc...) asparagine. {ECO:0000255}.; CARBOHYD 206 206 N-linked (GlcNAc...) asparagine. {ECO:0000255}.; CARBOHYD 298 298 N-linked (GlcNAc...) asparagine. {ECO:0000255}.; CARBOHYD 347 347 N-linked (GlcNAc...) asparagine. {ECO:0000255}.; CARBOHYD 354 354 N-linked (GlcNAc...) asparagine. {ECO:0000255}.; CARBO…	8	No	https://www.proteinatlas.org/search/Q9UHX3	https://www.uniprot.org/uniprot/Q9UHX3	http://biocc.hrbmu.edu.cn/CellMarker/search.jsp?quickSearchInfo=Q9UHX3	125630;606100;	8	7	7			993	Yes	Yes	Yes	CD312	4	96
Q5T601	0	1	1	0	ADGRF1	GPR110 PGR19	Adhesion G-protein coupled receptor F1 (G protein-coupled receptor 110) (G protein-coupled receptor KPG_012) (G protein-coupled receptor PGR19)	Alternative splicing;Cell membrane;Complete proteome;G-protein coupled receptor;Glycoprotein;Membrane;Polymorphism;Receptor;Reference proteome;Secreted;Signal;Transducer;Transmembrane;Transmembrane helix	extracellular region [GO:0005576]; integral component of membrane [GO:0016021]; intracellular [GO:0005622]; plasma membrane [GO:0005886]; G-protein coupled receptor activity [GO:0004930]; adenylate cyclase-activating G-protein coupled receptor signaling pathway [GO:0007189]; cell surface receptor signaling pathway [GO:0007166]; G-protein coupled receptor signaling pathway [GO:0007186]; memory [GO…	TRANSMEM 591 611 Helical; Name=1. {ECO:0000255}.; TRANSMEM 625 645 Helical; Name=2. {ECO:0000255}.; TRANSMEM 661 681 Helical; Name=3. {ECO:0000255}.; TRANSMEM 700 720 Helical; Name=4. {ECO:0000255}.; TRANSMEM 745 765 Helical; Name=5. {ECO:0000255}.; TRANSMEM 792 812 Helical; Name=6. {ECO:0000255}.; TRANSMEM 821 841 Helical; Name=7. {ECO:0000255}.	7	SUBCELLULAR LOCATION: Cell membrane {ECO:0000269|PubMed:20149256}; Multi-pass membrane protein {ECO:0000255}.; SUBCELLULAR LOCATION: Isoform 2: Secreted {ECO:0000269|PubMed:20149256}.	ENST00000371243 [Q5T601-2];ENST00000371253 [Q5T601-1];	DB05255;	CARBOHYD 139 139 N-linked (GlcNAc...) asparagine. {ECO:0000255}.; CARBOHYD 168 168 N-linked (GlcNAc...) asparagine. {ECO:0000255}.; CARBOHYD 205 205 N-linked (GlcNAc...) asparagine. {ECO:0000255}.; CARBOHYD 282 282 N-linked (GlcNAc...) asparagine. {ECO:0000255}.; CARBOHYD 310 310 N-linked (GlcNAc...) asparagine. {ECO:0000255}.; CARBOHYD 317 317 N-linked (GlcNAc...) asparagine. {ECO:0000255}.; CAR…	19	No	https://www.proteinatlas.org/search/Q5T601	https://www.uniprot.org/uniprot/Q5T601	http://biocc.hrbmu.edu.cn/CellMarker/search.jsp?quickSearchInfo=Q5T601	617430;	8	7	7				Yes	Yes	Yes		3	116
Q8IZF3	0	1	0	0	ADGRF4	GPR115 PGR18	Adhesion G protein-coupled receptor F4 (G-protein coupled receptor 115) (G-protein coupled receptor PGR18)	Complete proteome;G-protein coupled receptor;Glycoprotein;Membrane;Polymorphism;Receptor;Reference proteome;Signal;Transducer;Transmembrane;Transmembrane helix	integral component of membrane [GO:0016021]; G-protein coupled receptor activity [GO:0004930]; cell surface receptor signaling pathway [GO:0007166]; G-protein coupled receptor signaling pathway [GO:0007186]	TRANSMEM 407 427 Helical; Name=1. {ECO:0000255}.; TRANSMEM 441 461 Helical; Name=2. {ECO:0000255}.; TRANSMEM 486 506 Helical; Name=3. {ECO:0000255}.; TRANSMEM 516 536 Helical; Name=4. {ECO:0000255}.; TRANSMEM 562 582 Helical; Name=5. {ECO:0000255}.; TRANSMEM 607 627 Helical; Name=6. {ECO:0000255}.; TRANSMEM 635 655 Helical; Name=7. {ECO:0000255}.	7	SUBCELLULAR LOCATION: Membrane {ECO:0000255}; Multi-pass membrane protein {ECO:0000255}.	ENST00000283303;ENST00000327753;		CARBOHYD 61 61 N-linked (GlcNAc...) asparagine. {ECO:0000255}.; CARBOHYD 169 169 N-linked (GlcNAc...) asparagine. {ECO:0000255}.; CARBOHYD 177 177 N-linked (GlcNAc...) asparagine. {ECO:0000255}.; CARBOHYD 209 209 N-linked (GlcNAc...) asparagine. {ECO:0000255}.; CARBOHYD 229 229 N-linked (GlcNAc...) asparagine. {ECO:0000255}.; CARBOHYD 250 250 N-linked (GlcNAc...) asparagine. {ECO:0000255}.; CARBO…	13	No	https://www.proteinatlas.org/search/Q8IZF3	https://www.uniprot.org/uniprot/Q8IZF3	http://biocc.hrbmu.edu.cn/CellMarker/search.jsp?quickSearchInfo=Q8IZF3		9	7	7				Yes	Yes	Yes		3	134
Q8IZF2	0	1	1	1	ADGRF5	GPR116 KIAA0758	Adhesion G protein-coupled receptor F5 (G-protein coupled receptor 116)	Alternative splicing;Cell membrane;Complete proteome;Disulfide bond;G-protein coupled receptor;Glycoprotein;Immunoglobulin domain;Membrane;Phosphoprotein;Polymorphism;Receptor;Reference proteome;Repeat;Signal;Transducer;Transmembrane;Transmembrane helix	apical part of cell [GO:0045177]; cell surface [GO:0009986]; cytoplasmic vesicle [GO:0031410]; integral component of membrane [GO:0016021]; plasma membrane [GO:0005886]; G-protein coupled receptor activity [GO:0004930]; cell surface receptor signaling pathway [GO:0007166]; energy reserve metabolic process [GO:0006112]; erythrocyte development [GO:0048821]; fat cell differentiation [GO:0045444]; G…	TRANSMEM 1007 1027 Helical; Name=1. {ECO:0000255}.; TRANSMEM 1054 1074 Helical; Name=2. {ECO:0000255}.; TRANSMEM 1091 1111 Helical; Name=3. {ECO:0000255}.; TRANSMEM 1129 1149 Helical; Name=4. {ECO:0000255}.; TRANSMEM 1174 1194 Helical; Name=5. {ECO:0000255}.; TRANSMEM 1221 1241 Helical; Name=6. {ECO:0000255}.; TRANSMEM 1245 1265 Helical; Name=7. {ECO:0000255}.	7	SUBCELLULAR LOCATION: Cell membrane {ECO:0000250|UniProtKB:Q9WVT0}; Multi-pass membrane protein {ECO:0000255}.	ENST00000265417 [Q8IZF2-1];ENST00000283296 [Q8IZF2-1];		CARBOHYD 73 73 N-linked (GlcNAc...) asparagine. {ECO:0000255}.; CARBOHYD 94 94 N-linked (GlcNAc...) asparagine. {ECO:0000255}.; CARBOHYD 106 106 N-linked (GlcNAc...) asparagine. {ECO:0000255}.; CARBOHYD 188 188 N-linked (GlcNAc...) asparagine. {ECO:0000255}.; CARBOHYD 256 256 N-linked (GlcNAc...) asparagine. {ECO:0000269|PubMed:16335952}.; CARBOHYD 272 272 N-linked (GlcNAc...) asparagine. {ECO:00…	21	No	https://www.proteinatlas.org/search/Q8IZF2	https://www.uniprot.org/uniprot/Q8IZF2	http://biocc.hrbmu.edu.cn/CellMarker/search.jsp?quickSearchInfo=Q8IZF2		8	7	7			1914	No	Yes	Yes		3	214
Q9Y653	0	1	1	0	ADGRG1	GPR56 TM7LN4 TM7XN1 UNQ540/PRO1083	Adhesion G-protein coupled receptor G1 (G-protein coupled receptor 56) (Protein TM7XN1) [Cleaved into: ADGRG1 N-terminal fragment (ADGRG1 NT) (GPR56 N-terminal fragment) (GPR56 NT) (GPR56(N)) (GPR56 extracellular subunit) (GPR56 subunit alpha); ADGRG1 C-terminal fragment (ADGRG1 CT) (GPR56 C-terminal fragment) (GPR56 CT) (GPR56(C)) (GPR56 seven-transmembrane subunit) (GPR56 7TM) (GPR56 subunit be…	Alternative splicing;Cell adhesion;Cell membrane;Complete proteome;Developmental protein;Differentiation;Direct protein sequencing;Disease mutation;G-protein coupled receptor;Glycoprotein;Heparin-binding;Membrane;Neurogenesis;Polymorphism;Receptor;Reference proteome;Secreted;Signal;Transducer;Transmembrane;Transmembrane helix;Ubl conjugation	extracellular exosome [GO:0070062]; glial limiting end-foot [GO:0097451]; integral component of membrane [GO:0016021]; integral component of plasma membrane [GO:0005887]; intracellular [GO:0005622]; membrane raft [GO:0045121]; collagen binding [GO:0005518]; extracellular matrix binding [GO:0050840]; G-protein coupled receptor activity [GO:0004930]; heparin binding [GO:0008201]; angiogenesis [GO:0…	TRANSMEM 403 423 Helical; Name=1. {ECO:0000255}.; TRANSMEM 449 469 Helical; Name=2. {ECO:0000255}.; TRANSMEM 477 497 Helical; Name=3. {ECO:0000255}.; TRANSMEM 519 539 Helical; Name=4. {ECO:0000255}.; TRANSMEM 577 597 Helical; Name=5. {ECO:0000255}.; TRANSMEM 610 630 Helical; Name=6. {ECO:0000255}.; TRANSMEM 637 657 Helical; Name=7. {ECO:0000255}.	7	SUBCELLULAR LOCATION: Cell membrane {ECO:0000269|PubMed:21349848, ECO:0000269|PubMed:24949629}; Multi-pass membrane protein {ECO:0000255}.; SUBCELLULAR LOCATION: ADGRG1 N-terminal fragment: Secreted {ECO:0000269|PubMed:21349848}.; SUBCELLULAR LOCATION: ADGRG1 C-terminal fragment: Membrane raft {ECO:0000269|PubMed:24949629}. Note=Interaction with its ligand COL3A1 leads to the release of ADGRG1 NT…	ENST00000388813 [Q9Y653-2];ENST00000456916 [Q9Y653-3];ENST00000540164 [Q9Y653-2];ENST00000562558 [Q9Y653-2];ENST00000562631 [Q9Y653-2];ENST00000567835 [Q9Y653-1];ENST00000568908 [Q9Y653-2];ENST00000568909 [Q9Y653-1];		CARBOHYD 39 39 N-linked (GlcNAc...) asparagine. {ECO:0000255}.; CARBOHYD 148 148 N-linked (GlcNAc...) asparagine. {ECO:0000255}.; CARBOHYD 171 171 N-linked (GlcNAc...) asparagine. {ECO:0000255}.; CARBOHYD 234 234 N-linked (GlcNAc...) asparagine. {ECO:0000255}.; CARBOHYD 303 303 N-linked (GlcNAc...) asparagine. {ECO:0000255}.; CARBOHYD 324 324 N-linked (GlcNAc...) asparagine. {ECO:0000255}.; CARBO…	7	No	https://www.proteinatlas.org/search/Q9Y653	https://www.uniprot.org/uniprot/Q9Y653	http://biocc.hrbmu.edu.cn/CellMarker/search.jsp?quickSearchInfo=Q9Y653	604110;606854;615752;	8	7	7			1288	Yes	Yes	Yes		4	48
Q86SQ4	0	1	1	0	ADGRG6	DREG GPR126 VIGR	Adhesion G-protein coupled receptor G6 (Developmentally regulated G-protein-coupled receptor) (G-protein coupled receptor 126) (Vascular inducible G protein-coupled receptor) [Cleaved into: ADGRG6 N-terminal fragment (ADGRG6-NTF); ADGRG6 C-terminal fragment (ADGRG6-CTF)]	Alternative splicing;Cell membrane;Cleavage on pair of basic residues;Complete proteome;Direct protein sequencing;Disease mutation;Disulfide bond;G-protein coupled receptor;Glycoprotein;Membrane;Phosphoprotein;Polymorphism;Receptor;Reference proteome;Signal;Transducer;Transmembrane;Transmembrane helix	integral component of membrane [GO:0016021]; intracellular [GO:0005622]; plasma membrane [GO:0005886]; collagen binding [GO:0005518]; extracellular matrix binding [GO:0050840]; G-protein coupled receptor activity [GO:0004930]; laminin binding [GO:0043236]; adenylate cyclase-activating G-protein coupled receptor signaling pathway [GO:0007189]; cAMP-mediated signaling [GO:0019933]; cell surface rec…	TRANSMEM 863 883 Helical; Name=1. {ECO:0000255}.; TRANSMEM 904 924 Helical; Name=2. {ECO:0000255}.; TRANSMEM 930 950 Helical; Name=3. {ECO:0000255}.; TRANSMEM 971 991 Helical; Name=4. {ECO:0000255}.; TRANSMEM 1025 1045 Helical; Name=5. {ECO:0000255}.; TRANSMEM 1070 1090 Helical; Name=6. {ECO:0000255}.; TRANSMEM 1093 1113 Helical; Name=7. {ECO:0000255}.	7	SUBCELLULAR LOCATION: Cell membrane {ECO:0000269|PubMed:15189448, ECO:0000269|PubMed:15225624, ECO:0000269|PubMed:24227709}; Multi-pass membrane protein {ECO:0000255}. Note=Detected on the cell surface of activated but not resting umbilical vein. {ECO:0000269|PubMed:15225624}.	ENST00000230173 [Q86SQ4-1];ENST00000296932 [Q86SQ4-2];ENST00000367608 [Q86SQ4-4];ENST00000367609 [Q86SQ4-3];		CARBOHYD 121 121 N-linked (GlcNAc...) asparagine. {ECO:0000255}.; CARBOHYD 143 143 N-linked (GlcNAc...) asparagine. {ECO:0000269|PubMed:16335952}.; CARBOHYD 206 206 N-linked (GlcNAc...) asparagine. {ECO:0000255}.; CARBOHYD 258 258 N-linked (GlcNAc...) asparagine. {ECO:0000255}.; CARBOHYD 314 314 N-linked (GlcNAc...) asparagine. {ECO:0000255}.; CARBOHYD 324 324 N-linked (GlcNAc...) asparagine. {EC…	25	No	https://www.proteinatlas.org/search/Q86SQ4	https://www.uniprot.org/uniprot/Q86SQ4	http://biocc.hrbmu.edu.cn/CellMarker/search.jsp?quickSearchInfo=Q86SQ4	606255;612243;616503;	8	8	7			1287	Yes	Yes	Yes		3	192
O95490	1	1	1	1	ADGRL2	KIAA0786 LEC1 LPHH1 LPHN2	Adhesion G protein-coupled receptor L2 (Calcium-independent alpha-latrotoxin receptor 2) (CIRL-2) (Latrophilin homolog 1) (Latrophilin-2) (Lectomedin-1)	Alternative splicing;Complete proteome;Disulfide bond;G-protein coupled receptor;Glycoprotein;Lectin;Membrane;Phosphoprotein;Polymorphism;Receptor;Reference proteome;Signal;Transducer;Transmembrane;Transmembrane helix	integral component of membrane [GO:0016021]; carbohydrate binding [GO:0030246]; G-protein coupled receptor activity [GO:0004930]; latrotoxin receptor activity [GO:0016524]; cell surface receptor signaling pathway [GO:0007166]; G-protein coupled receptor signaling pathway [GO:0007186]	TRANSMEM 852 872 Helical; Name=1. {ECO:0000255}.; TRANSMEM 881 901 Helical; Name=2. {ECO:0000255}.; TRANSMEM 908 928 Helical; Name=3. {ECO:0000255}.; TRANSMEM 953 973 Helical; Name=4. {ECO:0000255}.; TRANSMEM 991 1011 Helical; Name=5. {ECO:0000255}.; TRANSMEM 1038 1058 Helical; Name=6. {ECO:0000255}.; TRANSMEM 1063 1083 Helical; Name=7. {ECO:0000255}.	7	SUBCELLULAR LOCATION: Membrane {ECO:0000255}; Multi-pass membrane protein {ECO:0000255}.	ENST00000319517 [O95490-2];ENST00000359929 [O95490-2];ENST00000370713 [O95490-3];ENST00000370715 [O95490-4];ENST00000370717 [O95490-1];ENST00000370723 [O95490-7];ENST00000370725 [O95490-6];ENST00000370728 [O95490-1];ENST00000370730 [O95490-5];		CARBOHYD 99 99 N-linked (GlcNAc...) asparagine. {ECO:0000255}.; CARBOHYD 331 331 N-linked (GlcNAc...) asparagine. {ECO:0000255}.; CARBOHYD 520 520 N-linked (GlcNAc...) asparagine. {ECO:0000255}.; CARBOHYD 629 629 N-linked (GlcNAc...) asparagine. {ECO:0000269|PubMed:19159218}.; CARBOHYD 731 731 N-linked (GlcNAc...) asparagine. {ECO:0000255}.; CARBOHYD 744 744 N-linked (GlcNAc...) asparagine. {ECO:…	9	No	https://www.proteinatlas.org/search/O95490	https://www.uniprot.org/uniprot/O95490	http://biocc.hrbmu.edu.cn/CellMarker/search.jsp?quickSearchInfo=O95490	607018;	7	7	7			994	Yes	Yes	Yes		3	116
Q9HBW9	0	1	1	1	ADGRL4	ELTD1 ETL UNQ202/PRO228	Adhesion G protein-coupled receptor L4 (EGF, latrophilin and seven transmembrane domain-containing protein 1) (EGF-TM7-latrophilin-related protein) (ETL protein)	Calcium;Cell membrane;Complete proteome;Disulfide bond;EGF-like domain;G-protein coupled receptor;Glycoprotein;Membrane;Polymorphism;Receptor;Reference proteome;Repeat;Signal;Transducer;Transmembrane;Transmembrane helix	cytoplasmic vesicle [GO:0031410]; integral component of membrane [GO:0016021]; plasma membrane [GO:0005886]; calcium ion binding [GO:0005509]; G-protein coupled receptor activity [GO:0004930]; protein dimerization activity [GO:0046983]; cell surface receptor signaling pathway [GO:0007166]; G-protein coupled receptor signaling pathway [GO:0007186]	TRANSMEM 433 453 Helical; Name=1. {ECO:0000255}.; TRANSMEM 461 481 Helical; Name=2. {ECO:0000255}.; TRANSMEM 500 520 Helical; Name=3. {ECO:0000255}.; TRANSMEM 533 553 Helical; Name=4. {ECO:0000255}.; TRANSMEM 574 594 Helical; Name=5. {ECO:0000255}.; TRANSMEM 619 639 Helical; Name=6. {ECO:0000255}.; TRANSMEM 647 667 Helical; Name=7. {ECO:0000255}.	7	SUBCELLULAR LOCATION: Cell membrane {ECO:0000269|PubMed:23871637}; Multi-pass membrane protein {ECO:0000255}.	ENST00000370742;		CARBOHYD 21 21 N-linked (GlcNAc...) asparagine. {ECO:0000255}.; CARBOHYD 64 64 N-linked (GlcNAc...) asparagine. {ECO:0000255}.; CARBOHYD 74 74 N-linked (GlcNAc...) asparagine. {ECO:0000255}.; CARBOHYD 127 127 N-linked (GlcNAc...) asparagine. {ECO:0000255}.; CARBOHYD 177 177 N-linked (GlcNAc...) asparagine. {ECO:0000255}.; CARBOHYD 188 188 N-linked (GlcNAc...) asparagine. {ECO:0000255}.; CARBOHYD …	9	No	https://www.proteinatlas.org/search/Q9HBW9	https://www.uniprot.org/uniprot/Q9HBW9	http://biocc.hrbmu.edu.cn/CellMarker/search.jsp?quickSearchInfo=Q9HBW9	616419;	10	7	7			1915	Yes	Yes	Yes		1	104
P30542	1	0	0	0	ADORA1		Adenosine receptor A1	3D-structure;Alternative splicing;Cell membrane;Complete proteome;Disulfide bond;G-protein coupled receptor;Glycoprotein;Lipoprotein;Membrane;Palmitate;Polymorphism;Receptor;Reference proteome;Transducer;Transmembrane;Transmembrane helix	axolemma [GO:0030673]; basolateral plasma membrane [GO:0016323]; calyx of Held [GO:0044305]; dendritic spine [GO:0043197]; endoplasmic reticulum [GO:0005783]; integral component of plasma membrane [GO:0005887]; integral component of postsynaptic membrane [GO:0099055]; integral component of presynaptic membrane [GO:0099056]; neuronal cell body [GO:0043025]; plasma membrane [GO:0005886]; postsynapt…	TRANSMEM 11 33 Helical; Name=1. {ECO:0000255}.; TRANSMEM 47 69 Helical; Name=2. {ECO:0000255}.; TRANSMEM 81 102 Helical; Name=3. {ECO:0000255}.; TRANSMEM 124 146 Helical; Name=4. {ECO:0000255}.; TRANSMEM 177 201 Helical; Name=5. {ECO:0000255}.; TRANSMEM 236 259 Helical; Name=6. {ECO:0000255}.; TRANSMEM 268 292 Helical; Name=7. {ECO:0000255}.	7	SUBCELLULAR LOCATION: Cell membrane {ECO:0000269|PubMed:27134041}; Multi-pass membrane protein.	ENST00000309502 [P30542-1];ENST00000337894 [P30542-1];ENST00000367235 [P30542-2];ENST00000367236 [P30542-1];ENST00000640524 [P30542-2];	DB00640;DB01223;DB00201;DB04932;DB00651;DB00824;DB00996;DB05360;DB06471;DB01303;DB00806;DB04954;DB01412;DB00277;	CARBOHYD 159 159 N-linked (GlcNAc...) asparagine. {ECO:0000255}.	1	Yes	https://www.proteinatlas.org/search/P30542	https://www.uniprot.org/uniprot/P30542	http://biocc.hrbmu.edu.cn/CellMarker/search.jsp?quickSearchInfo=P30542	102775;	6	7	7			992	Yes	No	No		4	16
P29275	0	1	1	0	ADORA2B		Adenosine receptor A2b	Cell membrane;Complete proteome;Disulfide bond;G-protein coupled receptor;Glycoprotein;Lipoprotein;Membrane;Palmitate;Receptor;Reference proteome;Transducer;Transmembrane;Transmembrane helix	glutamatergic synapse [GO:0098978]; integral component of plasma membrane [GO:0005887]; intracellular [GO:0005622]; plasma membrane [GO:0005886]; Schaffer collateral - CA1 synapse [GO:0098685]; G-protein coupled adenosine receptor activity [GO:0001609]; activation of adenylate cyclase activity [GO:0007190]; activation of MAPK activity [GO:0000187]; adenylate cyclase-activating G-protein coupled r…	TRANSMEM 9 33 Helical; Name=1. {ECO:0000250}.; TRANSMEM 44 67 Helical; Name=2. {ECO:0000250}.; TRANSMEM 79 101 Helical; Name=3. {ECO:0000250}.; TRANSMEM 122 144 Helical; Name=4. {ECO:0000250}.; TRANSMEM 179 203 Helical; Name=5. {ECO:0000250}.; TRANSMEM 236 259 Helical; Name=6. {ECO:0000250}.; TRANSMEM 268 291 Helical; Name=7. {ECO:0000250}.	7	SUBCELLULAR LOCATION: Cell membrane; Multi-pass membrane protein.	ENST00000304222;	DB00640;DB04932;DB00824;DB00277;	CARBOHYD 153 153 N-linked (GlcNAc...) asparagine. {ECO:0000255}.; CARBOHYD 163 163 N-linked (GlcNAc...) asparagine. {ECO:0000255}.	2	Yes	https://www.proteinatlas.org/search/P29275	https://www.uniprot.org/uniprot/P29275	http://biocc.hrbmu.edu.cn/CellMarker/search.jsp?quickSearchInfo=P29275	600446;	7	7	7				Yes	No	No		4	29
P35368	1	0	1	0	ADRA1B		Alpha-1B adrenergic receptor (Alpha-1B adrenoreceptor) (Alpha-1B adrenoceptor)	Cell membrane;Complete proteome;Cytoplasm;Disulfide bond;G-protein coupled receptor;Glycoprotein;Lipoprotein;Membrane;Nucleus;Palmitate;Phosphoprotein;Polymorphism;Receptor;Reference proteome;Transducer;Transmembrane;Transmembrane helix	caveola [GO:0005901]; cytoplasm [GO:0005737]; integral component of plasma membrane [GO:0005887]; nuclear membrane [GO:0031965]; nucleus [GO:0005634]; plasma membrane [GO:0005886]; alpha1-adrenergic receptor activity [GO:0004937]; protein heterodimerization activity [GO:0046982]; adenylate cyclase-activating adrenergic receptor signaling pathway [GO:0071880]; adenylate cyclase-modulating G-protei…	TRANSMEM 46 70 Helical; Name=1. {ECO:0000250}.; TRANSMEM 84 105 Helical; Name=2. {ECO:0000250}.; TRANSMEM 116 141 Helical; Name=3. {ECO:0000250}.; TRANSMEM 162 184 Helical; Name=4. {ECO:0000250}.; TRANSMEM 202 224 Helical; Name=5. {ECO:0000250}.; TRANSMEM 296 319 Helical; Name=6. {ECO:0000250}.; TRANSMEM 327 351 Helical; Name=7. {ECO:0000250}.	7	SUBCELLULAR LOCATION: Nucleus membrane; Multi-pass membrane protein. Cell membrane {ECO:0000269|PubMed:24567387}; Multi-pass membrane protein {ECO:0000255}. Cytoplasm {ECO:0000269|PubMed:24567387}. Membrane, caveola {ECO:0000269|PubMed:24567387}. Note=Location at the nuclear membrane facilitates heterooligomerization and regulates ERK-mediated signaling in cardiac myocytes. signaling in cardiac m…	ENST00000306675;	DB01614;DB00346;DB00321;DB00543;DB00182;DB01238;DB09128;DB01200;DB00248;DB01136;DB00477;DB09202;DB00575;DB00363;DB00298;DB01151;DB01576;DB00590;DB01142;DB04855;DB06262;DB05492;DB00668;DB01049;DB00696;DB00800;DB00458;DB00598;DB01255;DB00408;DB00934;DB01365;DB01403;DB00723;DB06148;DB00211;DB00370;DB00745;DB01149;DB00622;DB00368;DB00540;DB00334;DB00935;DB01267;DB01186;DB01579;DB00925;DB00388;DB00457…	CARBOHYD 10 10 N-linked (GlcNAc...) asparagine. {ECO:0000255}.; CARBOHYD 24 24 N-linked (GlcNAc...) asparagine. {ECO:0000255}.; CARBOHYD 29 29 N-linked (GlcNAc...) asparagine. {ECO:0000255}.; CARBOHYD 34 34 N-linked (GlcNAc...) asparagine. {ECO:0000255}.	4	Yes	https://www.proteinatlas.org/search/P35368	https://www.uniprot.org/uniprot/P35368	http://biocc.hrbmu.edu.cn/CellMarker/search.jsp?quickSearchInfo=P35368	104220;	8	7	7				No	No	No		4	12
Q8IUX7	0	1	0	1	AEBP1	ACLP	Adipocyte enhancer-binding protein 1 (AE-binding protein 1) (Aortic carboxypeptidase-like protein)	Alternative splicing;Calmodulin-binding;Complete proteome;Cytoplasm;DNA-binding;Disease mutation;Ehlers-Danlos syndrome;Glycoprotein;Nucleus;Polymorphism;Reference proteome;Repressor;Secreted;Signal;Transcription;Transcription regulation	collagen-containing extracellular matrix [GO:0062023]; cytoplasm [GO:0005737]; extracellular exosome [GO:0070062]; extracellular region [GO:0005576]; extracellular space [GO:0005615]; nucleus [GO:0005634]; calmodulin binding [GO:0005516]; carboxypeptidase activity [GO:0004180]; collagen binding [GO:0005518]; DNA-binding transcription factor activity [GO:0003700]; extracellular matrix structural c…		0	SUBCELLULAR LOCATION: Isoform 1: Secreted {ECO:0000250|UniProtKB:Q640N1}.; SUBCELLULAR LOCATION: Isoform 2: Cytoplasm {ECO:0000250|UniProtKB:Q640N1}. Nucleus {ECO:0000250|UniProtKB:Q640N1}.	ENST00000223357 [Q8IUX7-1];ENST00000450684 [Q8IUX7-2];		CARBOHYD 528 528 N-linked (GlcNAc...) asparagine. {ECO:0000269|PubMed:19159218}.; CARBOHYD 922 922 N-linked (GlcNAc...) asparagine. {ECO:0000269|PubMed:19159218}.	2	No	https://www.proteinatlas.org/search/Q8IUX7	https://www.uniprot.org/uniprot/Q8IUX7	http://biocc.hrbmu.edu.cn/CellMarker/search.jsp?quickSearchInfo=Q8IUX7	602981;618000;	1	0	0	4	1	995	Yes	Yes	Yes		0	26
P43652	1	0	0	0	AFM	ALB2 ALBA	Afamin (Alpha-albumin) (Alpha-Alb)	3D-structure;Complete proteome;Direct protein sequencing;Disulfide bond;Glycoprotein;Polymorphism;Protein transport;Reference proteome;Repeat;Secreted;Signal;Transport	blood microparticle [GO:0072562]; extracellular exosome [GO:0070062]; extracellular region [GO:0005576]; extracellular space [GO:0005615]; vitamin E binding [GO:0008431]; protein stabilization [GO:0050821]; protein transport within extracellular region [GO:0071693]; vitamin transport [GO:0051180]		0	SUBCELLULAR LOCATION: Secreted {ECO:0000269|PubMed:12463752, ECO:0000269|PubMed:15952736, ECO:0000269|PubMed:26902720, ECO:0000269|PubMed:7517938}.	ENST00000226355;		CARBOHYD 33 33 N-linked (GlcNAc...) (complex) asparagine. {ECO:0000269|PubMed:16335952, ECO:0000269|PubMed:16740002, ECO:0000269|PubMed:19139490, ECO:0000269|PubMed:19159218}.; CARBOHYD 109 109 N-linked (GlcNAc...) (complex) asparagine. {ECO:0000269|PubMed:19838169}.; CARBOHYD 383 383 N-linked (GlcNAc...) (complex) asparagine; atypical. {ECO:0000269|PubMed:19139490, ECO:0000269|PubMed:19838169}.;…	5	No	https://www.proteinatlas.org/search/P43652	https://www.uniprot.org/uniprot/P43652	http://biocc.hrbmu.edu.cn/CellMarker/search.jsp?quickSearchInfo=P43652	104145;	1	0	0			731	Yes	Yes	Yes		0	55
O00468	1	1	1	0	AGRN	AGRIN	Agrin [Cleaved into: Agrin N-terminal 110 kDa subunit; Agrin C-terminal 110 kDa subunit; Agrin C-terminal 90 kDa fragment (C90); Agrin C-terminal 22 kDa fragment (C22)]	Alternative splicing;Calcium;Cell junction;Cell membrane;Complete proteome;Congenital myasthenic syndrome;Developmental protein;Differentiation;Disease mutation;Disulfide bond;EGF-like domain;Extracellular matrix;Glycoprotein;Heparan sulfate;Laminin EGF-like domain;Membrane;Phosphoprotein;Polymorphism;Proteoglycan;Reference proteome;Repeat;Secreted;Signal;Synapse;Transmembrane;Transmembrane helix	basement membrane [GO:0005604]; cell junction [GO:0030054]; collagen-containing extracellular matrix [GO:0062023]; cytosol [GO:0005829]; extracellular exosome [GO:0070062]; extracellular matrix [GO:0031012]; extracellular region [GO:0005576]; Golgi lumen [GO:0005796]; integral component of membrane [GO:0016021]; lysosomal lumen [GO:0043202]; plasma membrane [GO:0005886]; synapse [GO:0045202]; cal…		0	SUBCELLULAR LOCATION: Isoform 1: Secreted, extracellular space, extracellular matrix {ECO:0000269|PubMed:20551380}. Note=Synaptic basal lamina at the neuromuscular junction. {ECO:0000250|UniProtKB:P31696}.; SUBCELLULAR LOCATION: Isoform 2: Cell junction, synapse {ECO:0000250|UniProtKB:A2ASQ1}. Cell membrane {ECO:0000250|UniProtKB:A2ASQ1}; Single-pass type II membrane protein {ECO:0000250|UniProtK…	ENST00000379370 [O00468-6];		CARBOHYD 135 135 N-linked (GlcNAc...) asparagine. {ECO:0000269|PubMed:19159218}.; CARBOHYD 250 250 N-linked (GlcNAc...) asparagine. {ECO:0000255}.; CARBOHYD 777 777 N-linked (GlcNAc...) asparagine. {ECO:0000255}.; CARBOHYD 932 932 N-linked (GlcNAc...) asparagine. {ECO:0000255}.; CARBOHYD 1835 1835 O-linked (Fuc...) serine. {ECO:0000250|UniProtKB:P25304}.	5	No	https://www.proteinatlas.org/search/O00468	https://www.uniprot.org/uniprot/O00468	http://biocc.hrbmu.edu.cn/CellMarker/search.jsp?quickSearchInfo=O00468	103320;615120;	0	0	0	5	3	998	Yes	Yes	Yes		1	63
P01019	1	0	0	0	AGT	SERPINA8	Angiotensinogen (Serpin A8) [Cleaved into: Angiotensin-1 (Angiotensin 1-10) (Angiotensin I) (Ang I); Angiotensin-2 (Angiotensin 1-8) (Angiotensin II) (Ang II); Angiotensin-3 (Angiotensin 2-8) (Angiotensin III) (Ang III) (Des-Asp[1]-angiotensin II); Angiotensin-4 (Angiotensin 3-8) (Angiotensin IV) (Ang IV); Angiotensin 1-9; Angiotensin 1-7; Angiotensin 1-5; Angiotensin 1-4]	3D-structure;Complete proteome;Direct protein sequencing;Disease mutation;Disulfide bond;Glycoprotein;Polymorphism;Reference proteome;Secreted;Signal;Vasoactive;Vasoconstrictor	blood microparticle [GO:0072562]; cytosol [GO:0005829]; extracellular exosome [GO:0070062]; extracellular region [GO:0005576]; extracellular space [GO:0005615]; growth factor activity [GO:0008083]; hormone activity [GO:0005179]; receptor ligand activity [GO:0048018]; serine-type endopeptidase inhibitor activity [GO:0004867]; sodium channel regulator activity [GO:0017080]; superoxide-generating NA…		0	SUBCELLULAR LOCATION: Secreted.	ENST00000366667;	DB05206;	CARBOHYD 47 47 N-linked (GlcNAc...) asparagine. {ECO:0000269|PubMed:16335952, ECO:0000269|PubMed:19159218, ECO:0000269|PubMed:3934016}.; CARBOHYD 170 170 N-linked (GlcNAc...) asparagine. {ECO:0000269|PubMed:3934016}.; CARBOHYD 304 304 N-linked (GlcNAc...) asparagine. {ECO:0000269|PubMed:3934016}.; CARBOHYD 328 328 N-linked (GlcNAc...) asparagine. {ECO:0000269|PubMed:3934016}.	4	No	https://www.proteinatlas.org/search/P01019	https://www.uniprot.org/uniprot/P01019	http://biocc.hrbmu.edu.cn/CellMarker/search.jsp?quickSearchInfo=P01019	106150;145500;267430;	0	0	0			703	Yes	Yes	Yes		0	11
P30556	0	1	0	0	AGTR1	AGTR1A AGTR1B AT2R1 AT2R1B	Type-1 angiotensin II receptor (AT1AR) (AT1BR) (Angiotensin II type-1 receptor) (AT1)	3D-structure;Cell membrane;Complete proteome;Disease mutation;Disulfide bond;G-protein coupled receptor;Glycoprotein;Lipoprotein;Membrane;Palmitate;Phosphoprotein;Polymorphism;Receptor;Reference proteome;Transducer;Transmembrane;Transmembrane helix	integral component of membrane [GO:0016021]; integral component of plasma membrane [GO:0005887]; intracellular [GO:0005622]; plasma membrane [GO:0005886]; angiotensin type I receptor activity [GO:0001596]; angiotensin type II receptor activity [GO:0004945]; bradykinin receptor binding [GO:0031711]; protein heterodimerization activity [GO:0046982]; angiotensin-activated signaling pathway [GO:00381…	TRANSMEM 28 52 Helical; Name=1. {ECO:0000255}.; TRANSMEM 65 87 Helical; Name=2. {ECO:0000255}.; TRANSMEM 103 124 Helical; Name=3. {ECO:0000255}.; TRANSMEM 143 162 Helical; Name=4. {ECO:0000255}.; TRANSMEM 193 214 Helical; Name=5. {ECO:0000255}.; TRANSMEM 241 262 Helical; Name=6. {ECO:0000255}.; TRANSMEM 276 296 Helical; Name=7. {ECO:0000255}.	7	SUBCELLULAR LOCATION: Cell membrane; Multi-pass membrane protein.	ENST00000349243;ENST00000404754;ENST00000461609;ENST00000474935;ENST00000475347;ENST00000497524;	DB08822;DB00796;DB05739;DB00876;DB01342;DB01029;DB00678;DB00275;DB01347;DB01349;DB00966;DB00177;	CARBOHYD 4 4 N-linked (GlcNAc...) (complex) asparagine. {ECO:0000269|PubMed:19139490}.; CARBOHYD 176 176 N-linked (GlcNAc...) asparagine. {ECO:0000255}.; CARBOHYD 188 188 N-linked (GlcNAc...) asparagine. {ECO:0000255}.	3	Yes	https://www.proteinatlas.org/search/P30556	https://www.uniprot.org/uniprot/P30556	http://biocc.hrbmu.edu.cn/CellMarker/search.jsp?quickSearchInfo=P30556	106165;267430;	7	7	7				No	No	No		4	10
P02765	1	1	0	0	AHSG	FETUA PRO2743	Alpha-2-HS-glycoprotein (Alpha-2-Z-globulin) (Ba-alpha-2-glycoprotein) (Fetuin-A) [Cleaved into: Alpha-2-HS-glycoprotein chain A; Alpha-2-HS-glycoprotein chain B]	Complete proteome;Direct protein sequencing;Disease mutation;Disulfide bond;Glycoprotein;Hypotrichosis;Mental retardation;Mineral balance;Phosphoprotein;Polymorphism;Reference proteome;Repeat;Secreted;Signal	blood microparticle [GO:0072562]; collagen-containing extracellular matrix [GO:0062023]; endoplasmic reticulum lumen [GO:0005788]; extracellular exosome [GO:0070062]; extracellular matrix [GO:0031012]; extracellular region [GO:0005576]; extracellular space [GO:0005615]; Golgi apparatus [GO:0005794]; platelet alpha granule lumen [GO:0031093]; secretory granule lumen [GO:0034774]; cysteine-type end…		0	SUBCELLULAR LOCATION: Secreted.	ENST00000411641;		CARBOHYD 156 156 N-linked (GlcNAc...) (complex) asparagine. {ECO:0000269|PubMed:14760718, ECO:0000269|PubMed:16335952, ECO:0000269|PubMed:16740002, ECO:0000269|PubMed:19139490, ECO:0000269|PubMed:19159218, ECO:0000269|PubMed:19838169, ECO:0000269|PubMed:22171320}. /FTId=CAR_000064.; CARBOHYD 176 176 N-linked (GlcNAc...) (complex) asparagine. {ECO:0000269|PubMed:12754519, ECO:0000269|PubMed:163359…	8	No	https://www.proteinatlas.org/search/P02765	https://www.uniprot.org/uniprot/P02765	http://biocc.hrbmu.edu.cn/CellMarker/search.jsp?quickSearchInfo=P02765	138680;203650;	0	0	0	4	1	23	Yes	Yes	Yes		0	12
P02768	1	0	0	0	ALB	GIG20 GIG42 PRO0903 PRO1708 PRO2044 PRO2619 PRO2675 UNQ696/PRO1341	Serum albumin	3D-structure;Alternative splicing;Cleavage on pair of basic residues;Complete proteome;Copper;Direct protein sequencing;Disease mutation;Disulfide bond;Glycation;Glycoprotein;Lipid-binding;Metal-binding;Methylation;Phosphoprotein;Polymorphism;Reference proteome;Repeat;Secreted;Signal;Zinc	blood microparticle [GO:0072562]; endoplasmic reticulum [GO:0005783]; endoplasmic reticulum lumen [GO:0005788]; extracellular exosome [GO:0070062]; extracellular region [GO:0005576]; extracellular space [GO:0005615]; Golgi apparatus [GO:0005794]; myelin sheath [GO:0043209]; nucleus [GO:0005634]; platelet alpha granule lumen [GO:0031093]; protein-containing complex [GO:0032991]; antioxidant activi…		0	SUBCELLULAR LOCATION: Secreted.	ENST00000295897 [P02768-1];ENST00000621085 [P02768-3];	DB07517;DB07992;DB05812;DB01418;DB01614;DB00945;DB00459;DB00802;DB00321;DB00415;DB04557;DB00995;DB07402;DB01294;DB08907;DB01197;DB00456;DB01327;DB00274;DB01328;DB01329;DB00493;DB01330;DB00430;DB01212;DB00482;DB00567;DB00477;DB01242;DB01068;DB01147;DB03600;DB01189;DB00829;DB00586;DB00861;DB01396;DB04855;DB00228;DB08899;DB00530;DB00199;DB00783;DB00655;DB04574;DB00903;DB00749;DB00573;DB00544;DB00472…	CARBOHYD 36 36 N-linked (Glc) (glycation) lysine. {ECO:0000269|PubMed:3759977}.; CARBOHYD 75 75 N-linked (Glc) (glycation) lysine; in vitro. {ECO:0000269|PubMed:15047055}.; CARBOHYD 161 161 N-linked (Glc) (glycation) lysine; in vitro. {ECO:0000269|PubMed:15047055}.; CARBOHYD 186 186 N-linked (Glc) (glycation) lysine; in vitro. {ECO:0000269|PubMed:15047055}.; CARBOHYD 223 223 N-linked (Glc) (glyca…	24	No	https://www.proteinatlas.org/search/P02768	https://www.uniprot.org/uniprot/P02768	http://biocc.hrbmu.edu.cn/CellMarker/search.jsp?quickSearchInfo=P02768	103600;615999;616000;	0	0	0	167	64	559	Yes	Yes	Yes		0	12
Q13740	1	1	1	1	ALCAM	MEMD	CD166 antigen (Activated leukocyte cell adhesion molecule) (CD antigen CD166)	3D-structure;Adaptive immunity;Alternative splicing;Cell adhesion;Cell membrane;Cell projection;Complete proteome;Direct protein sequencing;Disulfide bond;Glycoprotein;Immunity;Immunoglobulin domain;Membrane;Polymorphism;Reference proteome;Repeat;Secreted;Signal;Transmembrane;Transmembrane helix	axon [GO:0030424]; dendrite [GO:0030425]; external side of plasma membrane [GO:0009897]; extracellular exosome [GO:0070062]; focal adhesion [GO:0005925]; immunological synapse [GO:0001772]; integral component of plasma membrane [GO:0005887]; intrinsic component of plasma membrane [GO:0031226]; neuronal cell body [GO:0043025]; identical protein binding [GO:0042802]; signaling receptor binding [GO:…	TRANSMEM 528 549 Helical. {ECO:0000255}.	1	SUBCELLULAR LOCATION: Cell membrane {ECO:0000269|PubMed:15048703, ECO:0000269|PubMed:15294938, ECO:0000269|PubMed:16352806, ECO:0000269|PubMed:23169771, ECO:0000269|PubMed:24740813, ECO:0000269|PubMed:24945728, ECO:0000269|PubMed:7760007}; Single-pass type I membrane protein {ECO:0000305}. Cell projection, axon {ECO:0000250|UniProtKB:Q61490}. Cell projection, dendrite {ECO:0000250|UniProtKB:Q6149…	ENST00000306107 [Q13740-1];ENST00000472644 [Q13740-2];		CARBOHYD 91 91 N-linked (GlcNAc...) asparagine. {ECO:0000269|PubMed:12754519, ECO:0000269|PubMed:19159218}.; CARBOHYD 95 95 N-linked (GlcNAc...) asparagine. {ECO:0000269|PubMed:16335952, ECO:0000269|PubMed:19159218}.; CARBOHYD 167 167 N-linked (GlcNAc...) asparagine. {ECO:0000269|PubMed:12754519}.; CARBOHYD 265 265 N-linked (GlcNAc...) asparagine. {ECO:0000269|PubMed:16335952}.; CARBOHYD 306 306 …	9	No	https://www.proteinatlas.org/search/Q13740	https://www.uniprot.org/uniprot/Q13740	http://biocc.hrbmu.edu.cn/CellMarker/search.jsp?quickSearchInfo=Q13740	601662;	2	1	1			1085	Yes	Yes	Yes	CD166	4	116
Q9BV10	0	1	0	0	ALG12	PP14673	Dol-P-Man:Man(7)GlcNAc(2)-PP-Dol alpha-1,6-mannosyltransferase (EC 2.4.1.260) (Asparagine-linked glycosylation protein 12 homolog) (hALG12) (Dolichyl-P-Man:Man(7)GlcNAc(2)-PP-dolichyl-alpha-1,6-mannosyltransferase) (Mannosyltransferase ALG12 homolog) (Membrane protein SB87)	Complete proteome;Congenital disorder of glycosylation;Disease mutation;Endoplasmic reticulum;Glycosyltransferase;Membrane;Polymorphism;Reference proteome;Transferase;Transmembrane;Transmembrane helix	endoplasmic reticulum [GO:0005783]; endoplasmic reticulum membrane [GO:0005789]; integral component of membrane [GO:0016021]; membrane [GO:0016020]; dol-P-Man:Man(7)GlcNAc(2)-PP-Dol alpha-1,6-mannosyltransferase activity [GO:0052917]; mannosyltransferase activity [GO:0000030]; dolichol-linked oligosaccharide biosynthetic process [GO:0006488]; protein folding [GO:0006457]; protein N-linked glycosy…	TRANSMEM 11 31 Helical. {ECO:0000255}.; TRANSMEM 68 88 Helical. {ECO:0000255}.; TRANSMEM 93 113 Helical. {ECO:0000255}.; TRANSMEM 122 142 Helical. {ECO:0000255}.; TRANSMEM 145 165 Helical. {ECO:0000255}.; TRANSMEM 177 197 Helical. {ECO:0000255}.; TRANSMEM 212 232 Helical. {ECO:0000255}.; TRANSMEM 264 284 Helical. {ECO:0000255}.; TRANSMEM 290 310 Helical. {ECO:0000255}.; TRANSMEM 312 332 Helical. …	12	SUBCELLULAR LOCATION: Endoplasmic reticulum membrane {ECO:0000305}; Multi-pass membrane protein {ECO:0000305}.	ENST00000330817;			0	No	https://www.proteinatlas.org/search/Q9BV10	https://www.uniprot.org/uniprot/Q9BV10	http://biocc.hrbmu.edu.cn/CellMarker/search.jsp?quickSearchInfo=Q9BV10	607143;607144;	8	11	10				Yes	Yes	Yes		0	34
Q9H6U8	1	0	0	0	ALG9	DIBD1	Alpha-1,2-mannosyltransferase ALG9 (EC 2.4.1.259) (EC 2.4.1.261) (Asparagine-linked glycosylation protein 9 homolog) (Disrupted in bipolar disorder protein 1) (Dol-P-Man:Man(6)GlcNAc(2)-PP-Dol alpha-1,2-mannosyltransferase) (Dol-P-Man:Man(8)GlcNAc(2)-PP-Dol alpha-1,2-mannosyltransferase)	Alternative splicing;Chromosomal rearrangement;Complete proteome;Congenital disorder of glycosylation;Disease mutation;Endoplasmic reticulum;Glycoprotein;Glycosyltransferase;Membrane;Polymorphism;Reference proteome;Transferase;Transmembrane;Transmembrane helix	endoplasmic reticulum [GO:0005783]; endoplasmic reticulum membrane [GO:0005789]; integral component of membrane [GO:0016021]; membrane [GO:0016020]; alpha-1,2-mannosyltransferase activity [GO:0000026]; dol-P-Man:Man(6)GlcNAc(2)-PP-Dol alpha-1,2-mannosyltransferase activity [GO:0052926]; dol-P-Man:Man(8)GlcNAc(2)-PP-Dol alpha-1,2-mannosyltransferase activity [GO:0052918]; mannosyltransferase activ…	TRANSMEM 136 156 Helical. {ECO:0000255}.; TRANSMEM 172 192 Helical. {ECO:0000255}.; TRANSMEM 214 234 Helical. {ECO:0000255}.; TRANSMEM 250 270 Helical. {ECO:0000255}.; TRANSMEM 305 325 Helical. {ECO:0000255}.; TRANSMEM 343 363 Helical. {ECO:0000255}.; TRANSMEM 371 391 Helical. {ECO:0000255}.; TRANSMEM 406 426 Helical. {ECO:0000255}.	8	SUBCELLULAR LOCATION: Endoplasmic reticulum membrane {ECO:0000305|PubMed:15148656}; Multi-pass membrane protein {ECO:0000305}.	ENST00000398006 [Q9H6U8-2];ENST00000531154 [Q9H6U8-4];ENST00000614444 [Q9H6U8-1];ENST00000616540 [Q9H6U8-3];		CARBOHYD 77 77 N-linked (GlcNAc...) asparagine. {ECO:0000255}.; CARBOHYD 593 593 N-linked (GlcNAc...) asparagine. {ECO:0000255}.	2	No	https://www.proteinatlas.org/search/Q9H6U8	https://www.uniprot.org/uniprot/Q9H6U8	http://biocc.hrbmu.edu.cn/CellMarker/search.jsp?quickSearchInfo=Q9H6U8	263210;606941;608776;	8	8	9				No	No	No		0	12
P05186	1	1	1	1	ALPL		Alkaline phosphatase, tissue-nonspecific isozyme (AP-TNAP) (TNSALP) (EC 3.1.3.1) (Alkaline phosphatase liver/bone/kidney isozyme)	Alternative splicing;Biomineralization;Cell membrane;Complete proteome;Direct protein sequencing;Disease mutation;Disulfide bond;GPI-anchor;Glycoprotein;Hydrolase;Lipoprotein;Magnesium;Membrane;Metal-binding;Phosphoprotein;Polymorphism;Reference proteome;Signal;Zinc	anchored component of membrane [GO:0031225]; extracellular exosome [GO:0070062]; extracellular matrix [GO:0031012]; extracellular membrane-bounded organelle [GO:0065010]; extracellular region [GO:0005576]; membrane [GO:0016020]; plasma membrane [GO:0005886]; alkaline phosphatase activity [GO:0004035]; metal ion binding [GO:0046872]; pyrophosphatase activity [GO:0016462]; cellular response to orga…		0	SUBCELLULAR LOCATION: Cell membrane {ECO:0000269|PubMed:23688511, ECO:0000269|PubMed:25982064}; Lipid-anchor, GPI-anchor {ECO:0000269|PubMed:23688511, ECO:0000269|PubMed:25982064}.	ENST00000374832 [P05186-1];ENST00000374840 [P05186-1];ENST00000539907 [P05186-2];ENST00000540617 [P05186-3];	DB01143;DB06716;	CARBOHYD 140 140 N-linked (GlcNAc...) asparagine. {ECO:0000255}.; CARBOHYD 230 230 N-linked (GlcNAc...) asparagine. {ECO:0000255}.; CARBOHYD 271 271 N-linked (GlcNAc...) asparagine. {ECO:0000255}.; CARBOHYD 303 303 N-linked (GlcNAc...) asparagine. {ECO:0000255}.; CARBOHYD 430 430 N-linked (GlcNAc...) asparagine. {ECO:0000269|PubMed:19159218}.	5	No	https://www.proteinatlas.org/search/P05186	https://www.uniprot.org/uniprot/P05186	http://biocc.hrbmu.edu.cn/CellMarker/search.jsp?quickSearchInfo=P05186	146300;171760;241500;241510;	2	0	0	2	2	1916	Yes	Yes	Yes		1	37
P02760	1	1	0	0	AMBP	HCP ITIL	Protein AMBP [Cleaved into: Alpha-1-microglobulin (Protein HC) (Alpha-1 microglycoprotein) (Complex-forming glycoprotein heterogeneous in charge); Inter-alpha-trypsin inhibitor light chain (ITI-LC) (Bikunin) (EDC1) (HI-30) (Uronic-acid-rich protein); Trypstatin]	3D-structure;Chromophore;Cleavage on pair of basic residues;Complete proteome;Direct protein sequencing;Disulfide bond;Glycoprotein;Host-virus interaction;Protease inhibitor;Proteoglycan;Reference proteome;Repeat;Secreted;Serine protease inhibitor;Signal	blood microparticle [GO:0072562]; cell surface [GO:0009986]; collagen-containing extracellular matrix [GO:0062023]; extracellular exosome [GO:0070062]; extracellular region [GO:0005576]; extracellular space [GO:0005615]; intracellular membrane-bounded organelle [GO:0043231]; plasma membrane [GO:0005886]; calcium channel inhibitor activity [GO:0019855]; calcium oxalate binding [GO:0046904]; heme b…		0	SUBCELLULAR LOCATION: Secreted.	ENST00000265132;	DB00062;DB00064;	CARBOHYD 24 24 O-linked (GalNAc...) threonine. {ECO:0000269|PubMed:1694784}. /FTId=CAR_000172.; CARBOHYD 36 36 N-linked (GlcNAc...) (complex) asparagine. {ECO:0000269|PubMed:1694784}.; CARBOHYD 115 115 N-linked (GlcNAc...) (complex) asparagine. {ECO:0000269|PubMed:1694784, ECO:0000269|PubMed:22171320}.; CARBOHYD 215 215 O-linked (Xyl...) (chondroitin sulfate) serine. {ECO:0000269|PubMed:1898736, …	5	No	https://www.proteinatlas.org/search/P02760	https://www.uniprot.org/uniprot/P02760	http://biocc.hrbmu.edu.cn/CellMarker/search.jsp?quickSearchInfo=P02760	176870;	0	0	0			21	Yes	Yes	Yes		1	20
Q86WK6	1	1	0	0	AMIGO1	ALI2 AMIGO KIAA1163	Amphoterin-induced protein 1 (AMIGO-1) (Alivin-2)	Cell adhesion;Cell membrane;Cell projection;Complete proteome;Developmental protein;Differentiation;Disulfide bond;Glycoprotein;Immunoglobulin domain;Leucine-rich repeat;Membrane;Neurogenesis;Phosphoprotein;Reference proteome;Repeat;Signal;Transmembrane;Transmembrane helix	axon [GO:0030424]; dendrite [GO:0030425]; neuronal cell body membrane [GO:0032809]; perikaryon [GO:0043204]; voltage-gated potassium channel complex [GO:0008076]; potassium channel regulator activity [GO:0015459]; axonal fasciculation [GO:0007413]; axonogenesis [GO:0007409]; heterophilic cell-cell adhesion via plasma membrane cell adhesion molecules [GO:0007157]; homophilic cell adhesion via plas…	TRANSMEM 373 393 Helical. {ECO:0000255}.	1	SUBCELLULAR LOCATION: Cell membrane {ECO:0000250|UniProtKB:Q80ZD8}; Single-pass type I membrane protein {ECO:0000250|UniProtKB:Q80ZD8}. Perikaryon {ECO:0000250|UniProtKB:Q80ZD8}. Cell projection, dendrite {ECO:0000250|UniProtKB:Q80ZD8}. Cell projection, axon {ECO:0000250|UniProtKB:Q80ZD7}. Note=Colocalizes with KCNB1 at high-density somatodendritic clusters on the surface of hippocampal and corti…	ENST00000369862;ENST00000369864;		CARBOHYD 72 72 N-linked (GlcNAc...) asparagine. {ECO:0000255}.; CARBOHYD 264 264 N-linked (GlcNAc...) asparagine. {ECO:0000255}.; CARBOHYD 315 315 N-linked (GlcNAc...) asparagine. {ECO:0000255}.; CARBOHYD 349 349 N-linked (GlcNAc...) asparagine. {ECO:0000255}.; CARBOHYD 360 360 N-linked (GlcNAc...) asparagine. {ECO:0000255}.	5	No	https://www.proteinatlas.org/search/Q86WK6	https://www.uniprot.org/uniprot/Q86WK6	http://biocc.hrbmu.edu.cn/CellMarker/search.jsp?quickSearchInfo=Q86WK6	615689;	2	1	1				Yes	Yes	Yes		3	38
Q86SJ2	0	1	0	1	AMIGO2	ALI1	Amphoterin-induced protein 2 (AMIGO-2) (Alivin-1) (Differentially expressed in gastric adenocarcinomas) (DEGA)	Cell adhesion;Cell membrane;Complete proteome;Disulfide bond;Glycoprotein;Immunoglobulin domain;Leucine-rich repeat;Membrane;Nucleus;Reference proteome;Repeat;Signal;Transmembrane;Transmembrane helix	integral component of membrane [GO:0016021]; nucleus [GO:0005634]; plasma membrane [GO:0005886]; heterophilic cell-cell adhesion via plasma membrane cell adhesion molecules [GO:0007157]; homophilic cell adhesion via plasma membrane adhesion molecules [GO:0007156]; negative regulation of apoptotic process [GO:0043066]; negative regulation of programmed cell death [GO:0043069]	TRANSMEM 399 419 Helical. {ECO:0000255}.	1	SUBCELLULAR LOCATION: Cell membrane {ECO:0000250}; Single-pass type I membrane protein {ECO:0000250}. Nucleus {ECO:0000250}. Note=Associated with nucleus as well as plasma membrane. Restricted to somata of cerebellar as well as hippocampal neurons (By similarity). {ECO:0000250}.	ENST00000266581;ENST00000429635;ENST00000550413;		CARBOHYD 58 58 N-linked (GlcNAc...) asparagine. {ECO:0000255}.; CARBOHYD 104 104 N-linked (GlcNAc...) asparagine. {ECO:0000255}.; CARBOHYD 281 281 N-linked (GlcNAc...) asparagine. {ECO:0000255}.; CARBOHYD 288 288 N-linked (GlcNAc...) asparagine. {ECO:0000255}.; CARBOHYD 345 345 N-linked (GlcNAc...) asparagine. {ECO:0000255}.; CARBOHYD 373 373 N-linked (GlcNAc...) asparagine. {ECO:0000255}.; CARBO…	8	No	https://www.proteinatlas.org/search/Q86SJ2	https://www.uniprot.org/uniprot/Q86SJ2	http://biocc.hrbmu.edu.cn/CellMarker/search.jsp?quickSearchInfo=Q86SJ2	615690;	2	1	1	2	2	1007	Yes	Yes	No		3	78
Q15389	0	1	1	0	ANGPT1	KIAA0003	Angiopoietin-1 (ANG-1)	3D-structure;Alternative splicing;Angiogenesis;Coiled coil;Complete proteome;Developmental protein;Differentiation;Disulfide bond;Glycoprotein;Polymorphism;Reference proteome;Secreted;Signal	extracellular exosome [GO:0070062]; extracellular region [GO:0005576]; extracellular space [GO:0005615]; intracellular [GO:0005622]; membrane raft [GO:0045121]; microvillus [GO:0005902]; plasma membrane [GO:0005886]; Ras guanyl-nucleotide exchange factor activity [GO:0005088]; receptor tyrosine kinase binding [GO:0030971]; activation of transmembrane receptor protein tyrosine kinase activity [GO:…		0	SUBCELLULAR LOCATION: Secreted.	ENST00000297450 [Q15389-2];ENST00000517746 [Q15389-1];		CARBOHYD 92 92 N-linked (GlcNAc...) asparagine. {ECO:0000255}.; CARBOHYD 122 122 N-linked (GlcNAc...) asparagine. {ECO:0000255}.; CARBOHYD 154 154 N-linked (GlcNAc...) asparagine. {ECO:0000255}.; CARBOHYD 243 243 N-linked (GlcNAc...) asparagine. {ECO:0000255}.; CARBOHYD 295 295 N-linked (GlcNAc...) asparagine. {ECO:0000255}.	5	No	https://www.proteinatlas.org/search/Q15389	https://www.uniprot.org/uniprot/Q15389	http://biocc.hrbmu.edu.cn/CellMarker/search.jsp?quickSearchInfo=Q15389	601667;	1	0	0				Yes	Yes	Yes		0	47
O15123	0	1	1	0	ANGPT2		Angiopoietin-2 (ANG-2)	3D-structure;Alternative splicing;Angiogenesis;Calcium;Coiled coil;Complete proteome;Developmental protein;Differentiation;Disulfide bond;Glycoprotein;Metal-binding;Polymorphism;Reference proteome;Secreted;Signal	cell projection [GO:0042995]; extracellular region [GO:0005576]; extracellular space [GO:0005615]; nucleus [GO:0005634]; plasma membrane [GO:0005886]; metal ion binding [GO:0046872]; receptor tyrosine kinase binding [GO:0030971]; signaling receptor binding [GO:0005102]; angiogenesis [GO:0001525]; animal organ regeneration [GO:0031100]; cellular response to growth factor stimulus [GO:0071363]; ger…		0	SUBCELLULAR LOCATION: Secreted.	ENST00000325203 [O15123-1];ENST00000338312 [O15123-2];ENST00000629816 [O15123-3];		CARBOHYD 89 89 N-linked (GlcNAc...) asparagine. {ECO:0000255}.; CARBOHYD 119 119 N-linked (GlcNAc...) asparagine. {ECO:0000255}.; CARBOHYD 133 133 N-linked (GlcNAc...) asparagine. {ECO:0000255}.; CARBOHYD 151 151 N-linked (GlcNAc...) asparagine. {ECO:0000255}.; CARBOHYD 240 240 N-linked (GlcNAc...) asparagine. {ECO:0000255}.; CARBOHYD 304 304 N-linked (GlcNAc...) asparagine. {ECO:0000255}.	6	No	https://www.proteinatlas.org/search/O15123	https://www.uniprot.org/uniprot/O15123	http://biocc.hrbmu.edu.cn/CellMarker/search.jsp?quickSearchInfo=O15123	601922;	0	0	0			664	Yes	Yes	Yes		0	47
Q9UKU9	1	1	0	1	ANGPTL2	ARP2 UNQ170/PRO196	Angiopoietin-related protein 2 (Angiopoietin-like protein 2)	Alternative splicing;Coiled coil;Complete proteome;Disulfide bond;Glycoprotein;Reference proteome;Secreted;Signal	collagen-containing extracellular matrix [GO:0062023]; extracellular exosome [GO:0070062]; extracellular space [GO:0005615]; signaling receptor binding [GO:0005102]; multicellular organism development [GO:0007275]		0	SUBCELLULAR LOCATION: Secreted.	ENST00000373417 [Q9UKU9-2];ENST00000373425 [Q9UKU9-1];		CARBOHYD 164 164 N-linked (GlcNAc...) asparagine. {ECO:0000255}.; CARBOHYD 192 192 N-linked (GlcNAc...) asparagine. {ECO:0000255}.	2	No	https://www.proteinatlas.org/search/Q9UKU9	https://www.uniprot.org/uniprot/Q9UKU9	http://biocc.hrbmu.edu.cn/CellMarker/search.jsp?quickSearchInfo=Q9UKU9	605001;	1	0	0			1009	Yes	Yes	Yes		0	30
Q9BY76	0	1	1	1	ANGPTL4	ARP4 HFARP PGAR PP1158 PSEC0166 UNQ171/PRO197	Angiopoietin-related protein 4 (Angiopoietin-like protein 4) (Hepatic fibrinogen/angiopoietin-related protein) (HFARP)	3D-structure;Alternative splicing;Angiogenesis;Coiled coil;Complete proteome;Developmental protein;Differentiation;Disulfide bond;Extracellular matrix;Glycoprotein;Polymorphism;Reference proteome;Secreted;Signal	blood microparticle [GO:0072562]; extracellular region [GO:0005576]; extracellular space [GO:0005615]; enzyme inhibitor activity [GO:0004857]; identical protein binding [GO:0042802]; angiogenesis [GO:0001525]; cell differentiation [GO:0030154]; negative regulation of apoptotic process [GO:0043066]; negative regulation of endothelial cell apoptotic process [GO:2000352]; negative regulation of lipo…		0	SUBCELLULAR LOCATION: Secreted {ECO:0000269|PubMed:10698685}. Secreted, extracellular space, extracellular matrix {ECO:0000250}. Note=The unprocessed form interacts with the extracellular matrix. This may constitute a dynamic reservoir, a regulatory mechanism of the bioavailability of ANGPTL4 (By similarity). {ECO:0000250}.	ENST00000301455 [Q9BY76-1];ENST00000393962 [Q9BY76-2];ENST00000593998 [Q9BY76-1];		CARBOHYD 177 177 N-linked (GlcNAc...) asparagine. {ECO:0000255}.	1	No	https://www.proteinatlas.org/search/Q9BY76	https://www.uniprot.org/uniprot/Q9BY76	http://biocc.hrbmu.edu.cn/CellMarker/search.jsp?quickSearchInfo=Q9BY76	605910;615881;	0	0	0			1918	Yes	Yes	Yes		0	6
Q8NI99	0	1	0	0	ANGPTL6	AGF ARP5 UNQ152/PRO178	Angiopoietin-related protein 6 (Angiopoietin-like protein 6) (Angiopoietin-related growth factor) (Angiopoietin-related protein 5)	Angiogenesis;Coiled coil;Complete proteome;Developmental protein;Differentiation;Disulfide bond;Glycoprotein;Reference proteome;Secreted;Signal	extracellular exosome [GO:0070062]; secretory granule [GO:0030141]; angiogenesis [GO:0001525]; cell differentiation [GO:0030154]		0	SUBCELLULAR LOCATION: Secreted {ECO:0000305}.	ENST00000253109;ENST00000592641;		CARBOHYD 58 58 N-linked (GlcNAc...) asparagine. {ECO:0000269|PubMed:19159218}.; CARBOHYD 145 145 N-linked (GlcNAc...) (complex) asparagine. {ECO:0000269|PubMed:16335952, ECO:0000269|PubMed:19139490, ECO:0000269|PubMed:19159218}.	2	No	https://www.proteinatlas.org/search/Q8NI99	https://www.uniprot.org/uniprot/Q8NI99	http://biocc.hrbmu.edu.cn/CellMarker/search.jsp?quickSearchInfo=Q8NI99	609336;	0	0	0			1919	Yes	Yes	Yes		0	18
Q5XXA6	0	1	0	0	ANO1	DOG1 ORAOV2 TAOS2 TMEM16A	Anoctamin-1 (Discovered on gastrointestinal stromal tumors protein 1) (Oral cancer overexpressed protein 2) (Transmembrane protein 16A) (Tumor-amplified and overexpressed sequence 2)	Alternative splicing;Calcium;Cell membrane;Chloride;Chloride channel;Complete proteome;Cytoplasm;Developmental protein;Glycoprotein;Ion channel;Ion transport;Membrane;Phosphoprotein;Polymorphism;Reference proteome;Transmembrane;Transmembrane helix;Transport	apical plasma membrane [GO:0016324]; chloride channel complex [GO:0034707]; cytoplasm [GO:0005737]; extracellular exosome [GO:0070062]; plasma membrane [GO:0005886]; calcium activated cation channel activity [GO:0005227]; chloride channel activity [GO:0005254]; intracellular calcium activated chloride channel activity [GO:0005229]; iodide transmembrane transporter activity [GO:0015111]; protein d…	TRANSMEM 334 354 Helical. {ECO:0000255}.; TRANSMEM 403 423 Helical. {ECO:0000255}.; TRANSMEM 520 540 Helical. {ECO:0000255}.; TRANSMEM 566 586 Helical. {ECO:0000255}.; TRANSMEM 607 627 Helical. {ECO:0000255}.; TRANSMEM 732 752 Helical. {ECO:0000255}.; TRANSMEM 792 812 Helical. {ECO:0000255}.; TRANSMEM 883 903 Helical. {ECO:0000255}.	8	SUBCELLULAR LOCATION: Cell membrane {ECO:0000269|PubMed:15215166, ECO:0000269|PubMed:20056604, ECO:0000269|PubMed:21984732, ECO:0000269|PubMed:22178883, ECO:0000269|PubMed:22946059}; Multi-pass membrane protein {ECO:0000255}. Cytoplasm {ECO:0000269|PubMed:16261155}. Note=Cytoplasmic localization seen in neoplastic cells of head and neck squamous cell carcinoma (HNSCC) tumors. {ECO:0000269|PubMed:…	ENST00000316296 [Q5XXA6-3];ENST00000355303 [Q5XXA6-1];ENST00000530676 [Q5XXA6-2];	DB04941;	CARBOHYD 832 832 N-linked (GlcNAc...) asparagine. {ECO:0000255}.	1	Yes	https://www.proteinatlas.org/search/Q5XXA6	https://www.uniprot.org/uniprot/Q5XXA6	http://biocc.hrbmu.edu.cn/CellMarker/search.jsp?quickSearchInfo=Q5XXA6	610108;	6	7	8				No	No	No		3	44
Q75V66	1	0	0	0	ANO5	GDD1 TMEM16E	Anoctamin-5 (Gnathodiaphyseal dysplasia 1 protein) (Transmembrane protein 16E)	Cell membrane;Complete proteome;Disease mutation;Endoplasmic reticulum;Glycoprotein;Limb-girdle muscular dystrophy;Membrane;Osteogenesis imperfecta;Polymorphism;Reference proteome;Transmembrane;Transmembrane helix	endoplasmic reticulum membrane [GO:0005789]; integral component of membrane [GO:0016021]; intracellular [GO:0005622]; plasma membrane [GO:0005886]; vesicle [GO:0031982]; intracellular calcium activated chloride channel activity [GO:0005229]; protein dimerization activity [GO:0046983]; chloride transport [GO:0006821]; ion transmembrane transport [GO:0034220]	TRANSMEM 300 320 Helical. {ECO:0000255}.; TRANSMEM 381 401 Helical. {ECO:0000255}.; TRANSMEM 463 483 Helical. {ECO:0000255}.; TRANSMEM 512 532 Helical. {ECO:0000255}.; TRANSMEM 558 578 Helical. {ECO:0000255}.; TRANSMEM 680 700 Helical. {ECO:0000255}.; TRANSMEM 733 753 Helical. {ECO:0000255}.; TRANSMEM 835 855 Helical. {ECO:0000255}.	8	SUBCELLULAR LOCATION: Endoplasmic reticulum membrane {ECO:0000269|PubMed:15124103}; Multi-pass membrane protein {ECO:0000255}. Cell membrane {ECO:0000269|PubMed:20056604, ECO:0000269|PubMed:22946059}; Multi-pass membrane protein {ECO:0000255}. Note=Colocalized with CALR/calreticulin (PubMed:15124103). Shows an intracellular localization according to PubMed:22075693. {ECO:0000269|PubMed:15124103, …	ENST00000324559;		CARBOHYD 335 335 N-linked (GlcNAc...) asparagine. {ECO:0000255}.; CARBOHYD 366 366 N-linked (GlcNAc...) asparagine. {ECO:0000255}.; CARBOHYD 380 380 N-linked (GlcNAc...) asparagine. {ECO:0000255}.; CARBOHYD 768 768 N-linked (GlcNAc...) asparagine. {ECO:0000255}.; CARBOHYD 778 778 N-linked (GlcNAc...) asparagine. {ECO:0000255}.; CARBOHYD 791 791 N-linked (GlcNAc...) asparagine. {ECO:0000255}.	6	No	https://www.proteinatlas.org/search/Q75V66	https://www.uniprot.org/uniprot/Q75V66	http://biocc.hrbmu.edu.cn/CellMarker/search.jsp?quickSearchInfo=Q75V66	166260;608662;611307;613319;	8	8	8				No	No	No		3	28
Q4KMQ2	1	1	1	1	ANO6	TMEM16F	Anoctamin-6 (Small-conductance calcium-activated nonselective cation channel) (SCAN channel) (Transmembrane protein 16F)	Alternative splicing;Cell membrane;Chloride;Chloride channel;Complete proteome;Glycoprotein;Ion channel;Ion transport;Lipid transport;Membrane;Polymorphism;Reference proteome;Transmembrane;Transmembrane helix;Transport;Voltage-gated channel	cell surface [GO:0009986]; chloride channel complex [GO:0034707]; cytosol [GO:0005829]; extracellular exosome [GO:0070062]; intracellular [GO:0005622]; membrane [GO:0016020]; plasma membrane [GO:0005886]; specific granule membrane [GO:0035579]; tertiary granule membrane [GO:0070821]; calcium activated cation channel activity [GO:0005227]; intracellular calcium activated chloride channel activity …	TRANSMEM 295 315 Helical. {ECO:0000255}.; TRANSMEM 376 396 Helical. {ECO:0000255}.; TRANSMEM 455 475 Helical. {ECO:0000255}.; TRANSMEM 514 534 Helical. {ECO:0000255}.; TRANSMEM 552 572 Helical. {ECO:0000255}.; TRANSMEM 670 690 Helical. {ECO:0000255}.; TRANSMEM 726 746 Helical. {ECO:0000255}.; TRANSMEM 825 845 Helical. {ECO:0000255}.	8	SUBCELLULAR LOCATION: Cell membrane {ECO:0000269|PubMed:20056604, ECO:0000269|PubMed:21107324, ECO:0000269|PubMed:22075693, ECO:0000269|PubMed:22946059}; Multi-pass membrane protein {ECO:0000269|PubMed:20056604, ECO:0000269|PubMed:21107324, ECO:0000269|PubMed:22075693, ECO:0000269|PubMed:22946059}. Note=Shows an intracellular localization according to PubMed:22075693.	ENST00000320560 [Q4KMQ2-1];ENST00000423947 [Q4KMQ2-2];ENST00000425752 [Q4KMQ2-4];ENST00000441606 [Q4KMQ2-3];		CARBOHYD 329 329 N-linked (GlcNAc...) asparagine. {ECO:0000255}.; CARBOHYD 361 361 N-linked (GlcNAc...) asparagine. {ECO:0000255}.; CARBOHYD 493 493 N-linked (GlcNAc...) asparagine. {ECO:0000269|PubMed:19159218}.; CARBOHYD 777 777 N-linked (GlcNAc...) asparagine. {ECO:0000255}.; CARBOHYD 790 790 N-linked (GlcNAc...) asparagine. {ECO:0000255}.; CARBOHYD 802 802 N-linked (GlcNAc...) asparagine. {EC…	6	No	https://www.proteinatlas.org/search/Q4KMQ2	https://www.uniprot.org/uniprot/Q4KMQ2	http://biocc.hrbmu.edu.cn/CellMarker/search.jsp?quickSearchInfo=Q4KMQ2	262890;608663;	7	8	8	2	2	1014	No	No	No		3	58
P15144	1	1	1	1	ANPEP	APN CD13 PEPN	Aminopeptidase N (AP-N) (hAPN) (EC 3.4.11.2) (Alanyl aminopeptidase) (Aminopeptidase M) (AP-M) (Microsomal aminopeptidase) (Myeloid plasma membrane glycoprotein CD13) (gp150) (CD antigen CD13)	3D-structure;Aminopeptidase;Angiogenesis;Cell membrane;Complete proteome;Developmental protein;Differentiation;Direct protein sequencing;Disulfide bond;Glycoprotein;Host cell receptor for virus entry;Host-virus interaction;Hydrolase;Membrane;Metal-binding;Metalloprotease;Polymorphism;Protease;Receptor;Reference proteome;Signal-anchor;Sulfation;Transmembrane;Transmembrane helix;Zinc	endoplasmic reticulum-Golgi intermediate compartment [GO:0005793]; external side of plasma membrane [GO:0009897]; extracellular exosome [GO:0070062]; extracellular space [GO:0005615]; integral component of membrane [GO:0016021]; lysosomal membrane [GO:0005765]; plasma membrane [GO:0005886]; secretory granule membrane [GO:0030667]; aminopeptidase activity [GO:0004177]; metalloaminopeptidase activi…	TRANSMEM 9 32 Helical; Signal-anchor for type II membrane protein. {ECO:0000255}.	1	SUBCELLULAR LOCATION: Cell membrane {ECO:0000269|PubMed:2564851, ECO:0000269|PubMed:9056417}; Single-pass type II membrane protein {ECO:0000305|PubMed:1350662}. Note=Also found as a soluble form. {ECO:0000269|PubMed:7902291}.	ENST00000300060;	DB00973;DB06196;	CARBOHYD 128 128 N-linked (GlcNAc...) asparagine. {ECO:0000269|PubMed:16335952, ECO:0000269|PubMed:19159218, ECO:0000269|PubMed:22932899}.; CARBOHYD 234 234 N-linked (GlcNAc...) asparagine. {ECO:0000269|PubMed:16335952, ECO:0000269|PubMed:19159218, ECO:0000269|PubMed:22932899}.; CARBOHYD 265 265 N-linked (GlcNAc...) asparagine. {ECO:0000269|PubMed:15084671, ECO:0000269|PubMed:16335952, ECO:000026…	10	No	https://www.proteinatlas.org/search/P15144	https://www.uniprot.org/uniprot/P15144	http://biocc.hrbmu.edu.cn/CellMarker/search.jsp?quickSearchInfo=P15144	151530;	1	1	1	3	1	815	Yes	No	No	CD13	3	142
Q9H6X2	1	1	1	1	ANTXR1	ATR TEM8	Anthrax toxin receptor 1 (Tumor endothelial marker 8)	3D-structure;Alternative splicing;Cell membrane;Cell projection;Complete proteome;Disulfide bond;Glycoprotein;Hypotrichosis;Membrane;Metal-binding;Phosphoprotein;Polymorphism;Receptor;Reference proteome;Signal;Transmembrane;Transmembrane helix	cell surface [GO:0009986]; endosome membrane [GO:0010008]; external side of plasma membrane [GO:0009897]; filopodium membrane [GO:0031527]; integral component of membrane [GO:0016021]; lamellipodium membrane [GO:0031258]; plasma membrane [GO:0005886]; actin filament binding [GO:0051015]; collagen binding [GO:0005518]; metal ion binding [GO:0046872]; transmembrane signaling receptor activity [GO:0…	TRANSMEM 322 342 Helical. {ECO:0000255}.	1	SUBCELLULAR LOCATION: Cell membrane {ECO:0000269|PubMed:16762926}; Single-pass type I membrane protein {ECO:0000269|PubMed:16762926}. Cell projection, lamellipodium membrane {ECO:0000269|PubMed:16762926}; Single-pass type I membrane protein {ECO:0000269|PubMed:16762926}. Cell projection, filopodium membrane {ECO:0000269|PubMed:16762926}; Single-pass type I membrane protein {ECO:0000269|PubMed:167…	ENST00000303714 [Q9H6X2-1];ENST00000409349 [Q9H6X2-2];ENST00000409829 [Q9H6X2-4];		CARBOHYD 166 166 N-linked (GlcNAc...) asparagine. {ECO:0000255}.; CARBOHYD 184 184 N-linked (GlcNAc...) asparagine. {ECO:0000269|PubMed:19349973}.; CARBOHYD 262 262 N-linked (GlcNAc...) asparagine. {ECO:0000255}.	3	No	https://www.proteinatlas.org/search/Q9H6X2	https://www.uniprot.org/uniprot/Q9H6X2	http://biocc.hrbmu.edu.cn/CellMarker/search.jsp?quickSearchInfo=Q9H6X2	230740;602089;606410;	2	1	1	2	1		Yes	Yes	Yes		4	22
Q16853	1	1	0	0	AOC3	VAP1	Membrane primary amine oxidase (EC 1.4.3.21) (Copper amine oxidase) (HPAO) (Semicarbazide-sensitive amine oxidase) (SSAO) (Vascular adhesion protein 1) (VAP-1)	3D-structure;Alternative splicing;Calcium;Cell adhesion;Cell membrane;Complete proteome;Copper;Direct protein sequencing;Disulfide bond;Glycoprotein;Membrane;Metal-binding;Oxidoreductase;Polymorphism;Reference proteome;Signal-anchor;TPQ;Transmembrane;Transmembrane helix	cell surface [GO:0009986]; cytoplasm [GO:0005737]; early endosome [GO:0005769]; endoplasmic reticulum [GO:0005783]; Golgi apparatus [GO:0005794]; integral component of membrane [GO:0016021]; microvillus [GO:0005902]; plasma membrane [GO:0005886]; aliphatic-amine oxidase activity [GO:0052595]; aminoacetone:oxygen oxidoreductase(deaminating) activity [GO:0052594]; calcium ion binding [GO:0005509]; …	TRANSMEM 6 26 Helical; Signal-anchor for type II membrane protein. {ECO:0000255}.	1	SUBCELLULAR LOCATION: Cell membrane {ECO:0000269|PubMed:9653080}; Single-pass type II membrane protein {ECO:0000269|PubMed:9653080}.	ENST00000308423 [Q16853-1];ENST00000591562 [Q16853-3];ENST00000613571 [Q16853-2];ENST00000617500 [Q16853-3];	DB04334;DB01275;DB00780;	CARBOHYD 137 137 N-linked (GlcNAc...) asparagine. {ECO:0000244|PDB:1PU4, ECO:0000244|PDB:1US1, ECO:0000244|PDB:2C10, ECO:0000244|PDB:2C11, ECO:0000244|PDB:2Y73, ECO:0000244|PDB:2Y74, ECO:0000244|PDB:3ALA, ECO:0000244|PDB:4BTW, ECO:0000244|PDB:4BTX, ECO:0000244|PDB:4BTY, ECO:0000269|PubMed:16046623, ECO:0000269|PubMed:19159218}.; CARBOHYD 212 212 O-linked (GalNAc...) threonine. {ECO:0000305|PubMed…	7	Yes	https://www.proteinatlas.org/search/Q16853	https://www.uniprot.org/uniprot/Q16853	http://biocc.hrbmu.edu.cn/CellMarker/search.jsp?quickSearchInfo=Q16853	603735;	1	1	0			1502	Yes	No	Yes		3	104
Q8NCL9	0	1	0	0	APCDD1L		Protein APCDD1-like (Adenomatosis polyposis coli down-regulated 1 protein-like)	Complete proteome;Glycoprotein;Membrane;Polymorphism;Reference proteome;Signal;Transmembrane;Transmembrane helix	integral component of membrane [GO:0016021]	TRANSMEM 481 501 Helical. {ECO:0000255}.	1	SUBCELLULAR LOCATION: Membrane {ECO:0000305}; Single-pass membrane protein {ECO:0000305}.	ENST00000371149;		CARBOHYD 150 150 N-linked (GlcNAc...) asparagine. {ECO:0000255}.	1	No	https://www.proteinatlas.org/search/Q8NCL9	https://www.uniprot.org/uniprot/Q8NCL9	http://biocc.hrbmu.edu.cn/CellMarker/search.jsp?quickSearchInfo=Q8NCL9		2	0	1				Yes	Yes	Yes		0	13
P02743	1	1	0	0	APCS	PTX2	Serum amyloid P-component (SAP) (9.5S alpha-1-glycoprotein) [Cleaved into: Serum amyloid P-component(1-203)]	3D-structure;Amyloid;Calcium;Complete proteome;Direct protein sequencing;Disulfide bond;Glycoprotein;Lectin;Metal-binding;Polymorphism;Reference proteome;Secreted;Signal	blood microparticle [GO:0072562]; collagen-containing extracellular matrix [GO:0062023]; extracellular exosome [GO:0070062]; extracellular region [GO:0005576]; extracellular space [GO:0005615]; nucleus [GO:0005634]; calcium ion binding [GO:0005509]; carbohydrate binding [GO:0030246]; complement component C1q binding [GO:0001849]; identical protein binding [GO:0042802]; unfolded protein binding [G…		0	SUBCELLULAR LOCATION: Secreted.	ENST00000255040;		CARBOHYD 51 51 N-linked (GlcNAc...) asparagine. {ECO:0000269|PubMed:16335952, ECO:0000269|PubMed:19159218}. /FTId=CAR_000169.	1	No	https://www.proteinatlas.org/search/P02743	https://www.uniprot.org/uniprot/P02743	http://biocc.hrbmu.edu.cn/CellMarker/search.jsp?quickSearchInfo=P02743	104770;	0	0	0			560	Yes	Yes	Yes		0	11
P35414	0	1	0	0	APLNR	AGTRL1 APJ	Apelin receptor (Angiotensin receptor-like 1) (G-protein coupled receptor APJ) (G-protein coupled receptor HG11)	3D-structure;Angiogenesis;Cell membrane;Complete proteome;Developmental protein;G-protein coupled receptor;Gastrulation;Glycoprotein;Membrane;Polymorphism;Receptor;Reference proteome;Transducer;Transmembrane;Transmembrane helix	integral component of plasma membrane [GO:0005887]; plasma membrane [GO:0005886]; G-protein coupled receptor activity [GO:0004930]; signaling receptor activity [GO:0038023]; adult heart development [GO:0007512]; angiogenesis [GO:0001525]; coronary vasculature development [GO:0060976]; G-protein coupled receptor signaling pathway [GO:0007186]; gastrulation [GO:0007369]; heart development [GO:00075…	TRANSMEM 27 51 Helical; Name=1. {ECO:0000255}.; TRANSMEM 67 91 Helical; Name=2. {ECO:0000255}.; TRANSMEM 101 125 Helical; Name=3. {ECO:0000255}.; TRANSMEM 145 166 Helical; Name=4. {ECO:0000255}.; TRANSMEM 201 221 Helical; Name=5. {ECO:0000255}.; TRANSMEM 245 271 Helical; Name=6. {ECO:0000255}.; TRANSMEM 285 308 Helical; Name=7. {ECO:0000255}.	7	SUBCELLULAR LOCATION: Cell membrane {ECO:0000269|PubMed:25639753}. Note=After exposure to apelin (APLN), internalized from the cell surface into an endosomal recycling compartment, from where it is recycled to the cell membrane (By similarity). After exposure to apelin receptor early endogenous ligand (APELA), internalized from the cell surface into an endosomal recycling compartment, from where …	ENST00000257254;ENST00000606794;ENST00000611099;		CARBOHYD 15 15 N-linked (GlcNAc...) asparagine. {ECO:0000255}.; CARBOHYD 175 175 N-linked (GlcNAc...) asparagine. {ECO:0000255}.	2	No	https://www.proteinatlas.org/search/P35414	https://www.uniprot.org/uniprot/P35414	http://biocc.hrbmu.edu.cn/CellMarker/search.jsp?quickSearchInfo=P35414	600052;	7	7	7				Yes	No	No		3	8
Q06481	1	1	1	0	APLP2	APPL2	Amyloid-like protein 2 (APLP-2) (APPH) (Amyloid protein homolog) (CDEI box-binding protein) (CDEBP)	3D-structure;Alternative splicing;Cell membrane;Complete proteome;Copper;DNA-binding;Disulfide bond;Glycoprotein;Membrane;Metal-binding;Nucleus;Phosphoprotein;Polymorphism;Protease inhibitor;Reference proteome;Serine protease inhibitor;Signal;Transmembrane;Transmembrane helix	endoplasmic reticulum lumen [GO:0005788]; extracellular exosome [GO:0070062]; integral component of membrane [GO:0016021]; membrane [GO:0016020]; nucleus [GO:0005634]; plasma membrane [GO:0005886]; platelet alpha granule membrane [GO:0031092]; DNA binding [GO:0003677]; heparin binding [GO:0008201]; identical protein binding [GO:0042802]; serine-type endopeptidase inhibitor activity [GO:0004867]; …	TRANSMEM 693 716 Helical. {ECO:0000255}.	1	SUBCELLULAR LOCATION: Cell membrane {ECO:0000305}; Single-pass type I membrane protein {ECO:0000305}. Nucleus {ECO:0000305}.	ENST00000263574 [Q06481-1];ENST00000278756 [Q06481-6];ENST00000338167 [Q06481-3];ENST00000345598 [Q06481-5];ENST00000528499 [Q06481-4];			0	No	https://www.proteinatlas.org/search/Q06481	https://www.uniprot.org/uniprot/Q06481	http://biocc.hrbmu.edu.cn/CellMarker/search.jsp?quickSearchInfo=Q06481	104776;	2	2	1			1008	Yes	Yes	Yes		2	52
Q9HDC9	1	1	1	0	APMAP	C20orf3 UNQ1869/PRO4305	Adipocyte plasma membrane-associated protein (Protein BSCv)	Acetylation;Alternative splicing;Complete proteome;Glycoprotein;Membrane;Phosphoprotein;Polymorphism;Reference proteome;Signal-anchor;Transmembrane;Transmembrane helix	cell surface [GO:0009986]; endoplasmic reticulum [GO:0005783]; integral component of membrane [GO:0016021]; membrane [GO:0016020]; arylesterase activity [GO:0004064]; strictosidine synthase activity [GO:0016844]; biosynthetic process [GO:0009058]	TRANSMEM 41 61 Helical; Signal-anchor for type II membrane protein. {ECO:0000255}.	1	SUBCELLULAR LOCATION: Membrane {ECO:0000269|PubMed:18513186}; Single-pass type II membrane protein {ECO:0000269|PubMed:18513186}.	ENST00000217456 [Q9HDC9-1];		CARBOHYD 160 160 N-linked (GlcNAc...) asparagine. {ECO:0000269|PubMed:12754519, ECO:0000269|PubMed:16335952, ECO:0000269|PubMed:19159218}.; CARBOHYD 196 196 N-linked (GlcNAc...) asparagine. {ECO:0000269|PubMed:12754519, ECO:0000269|PubMed:16335952, ECO:0000269|PubMed:19159218}.	2	No	https://www.proteinatlas.org/search/Q9HDC9	https://www.uniprot.org/uniprot/Q9HDC9	http://biocc.hrbmu.edu.cn/CellMarker/search.jsp?quickSearchInfo=Q9HDC9	615884;	0	1	1	14	4	797	Yes	No	No		2	36
P04114	1	1	0	0	APOB		Apolipoprotein B-100 (Apo B-100) [Cleaved into: Apolipoprotein B-48 (Apo B-48)]	Acetylation;Atherosclerosis;Cholesterol metabolism;Chylomicron;Complete proteome;Cytoplasm;Direct protein sequencing;Disease mutation;Disulfide bond;Glycoprotein;Heparin-binding;LDL;Lipid metabolism;Lipid transport;Lipoprotein;Palmitate;Phosphoprotein;Polymorphism;RNA editing;Reference proteome;Secreted;Signal;Steroid metabolism;Sterol metabolism;Transport;VLDL	chylomicron [GO:0042627]; chylomicron remnant [GO:0034360]; clathrin-coated endocytic vesicle membrane [GO:0030669]; cytoplasm [GO:0005737]; cytosol [GO:0005829]; early endosome [GO:0005769]; endocytic vesicle lumen [GO:0071682]; endoplasmic reticulum exit site [GO:0070971]; endoplasmic reticulum lumen [GO:0005788]; endoplasmic reticulum membrane [GO:0005789]; endosome lumen [GO:0031904]; endosom…		0	SUBCELLULAR LOCATION: Cytoplasm {ECO:0000269|PubMed:22580899}. Secreted {ECO:0000269|PubMed:22580899, ECO:0000269|PubMed:26224785}.	ENST00000233242;		CARBOHYD 34 34 N-linked (GlcNAc...) asparagine. {ECO:0000255}.; CARBOHYD 185 185 N-linked (GlcNAc...) asparagine. {ECO:0000269|PubMed:19159218}.; CARBOHYD 983 983 N-linked (GlcNAc...) asparagine. {ECO:0000255}.; CARBOHYD 1368 1368 N-linked (GlcNAc...) asparagine. {ECO:0000255}.; CARBOHYD 1377 1377 N-linked (GlcNAc...) asparagine. {ECO:0000255}.; CARBOHYD 1523 1523 N-linked (GlcNAc...) asparagine.…	19	No	https://www.proteinatlas.org/search/P04114	https://www.uniprot.org/uniprot/P04114	http://biocc.hrbmu.edu.cn/CellMarker/search.jsp?quickSearchInfo=P04114	107730;144010;615558;	1	1	0	12	3	57	Yes	Yes	Yes		0	278
P55056	1	0	0	0	APOC4		Apolipoprotein C-IV (Apo-CIV) (ApoC-IV) (Apolipoprotein C4)	Complete proteome;Glycoprotein;Lipid transport;Polymorphism;Reference proteome;Secreted;Signal;Transport	extracellular region [GO:0005576]; high-density lipoprotein particle [GO:0034364]; very-low-density lipoprotein particle [GO:0034361]; lipid transporter activity [GO:0005319]; lipid metabolic process [GO:0006629]; positive regulation of sequestering of triglyceride [GO:0010890]; triglyceride homeostasis [GO:0070328]; very-low-density lipoprotein particle assembly [GO:0034379]; very-low-density li…		0	SUBCELLULAR LOCATION: Secreted.	ENST00000592954;		CARBOHYD 63 63 N-linked (GlcNAc...) asparagine. {ECO:0000269|PubMed:16335952}.	1	No	https://www.proteinatlas.org/search/P55056	https://www.uniprot.org/uniprot/P55056	http://biocc.hrbmu.edu.cn/CellMarker/search.jsp?quickSearchInfo=P55056	600745;	1	0	0			2021	Yes	Yes	Yes		0	6
P05090	1	0	0	0	APOD		Apolipoprotein D (Apo-D) (ApoD)	3D-structure;Complete proteome;Direct protein sequencing;Disulfide bond;Glycoprotein;Lipid-binding;Polymorphism;Pyrrolidone carboxylic acid;Reference proteome;Secreted;Signal;Transport	cytosolic ribosome [GO:0022626]; dendrite [GO:0030425]; endoplasmic reticulum [GO:0005783]; extracellular exosome [GO:0070062]; extracellular region [GO:0005576]; extracellular space [GO:0005615]; neuronal cell body [GO:0043025]; perinuclear region of cytoplasm [GO:0048471]; cholesterol binding [GO:0015485]; lipid transporter activity [GO:0005319]; aging [GO:0007568]; angiogenesis [GO:0001525]; b…		0	SUBCELLULAR LOCATION: Secreted.	ENST00000343267;		CARBOHYD 65 65 N-linked (GlcNAc...) (complex) asparagine. {ECO:0000269|PubMed:19159218, ECO:0000269|PubMed:22171320, ECO:0000269|PubMed:7613477, ECO:0000269|PubMed:7918467}.; CARBOHYD 98 98 N-linked (GlcNAc...) (complex) asparagine. {ECO:0000269|PubMed:14760718, ECO:0000269|PubMed:16335952, ECO:0000269|PubMed:19139490, ECO:0000269|PubMed:19159218, ECO:0000269|PubMed:19838169, ECO:0000269|PubMed:2…	2	No	https://www.proteinatlas.org/search/P05090	https://www.uniprot.org/uniprot/P05090	http://biocc.hrbmu.edu.cn/CellMarker/search.jsp?quickSearchInfo=P05090	107740;	0	0	0	15	7	677	Yes	Yes	Yes		0	11
Q13790	1	0	0	0	APOF		Apolipoprotein F (Apo-F) (Lipid transfer inhibitor protein) (LTIP)	Cholesterol metabolism;Complete proteome;Direct protein sequencing;Glycoprotein;HDL;LDL;Lipid metabolism;Lipid transport;Phosphoprotein;Polymorphism;Reference proteome;Secreted;Signal;Steroid metabolism;Sterol metabolism;Transport	extracellular space [GO:0005615]; high-density lipoprotein particle [GO:0034364]; low-density lipoprotein particle [GO:0034362]; cholesterol binding [GO:0015485]; lipid transporter activity [GO:0005319]; signaling receptor binding [GO:0005102]; cholesterol metabolic process [GO:0008203]; lipid metabolic process [GO:0006629]; lipid transport [GO:0006869]		0	SUBCELLULAR LOCATION: Secreted {ECO:0000269|PubMed:204339, ECO:0000269|PubMed:28935895, ECO:0000269|PubMed:8093033}.	ENST00000398189;		CARBOHYD 118 118 N-linked (GlcNAc...) asparagine. {ECO:0000255}.; CARBOHYD 274 274 O-linked (GalNAc...) threonine. {ECO:0000269|PubMed:22171320}.	2	No	https://www.proteinatlas.org/search/Q13790	https://www.uniprot.org/uniprot/Q13790	http://biocc.hrbmu.edu.cn/CellMarker/search.jsp?quickSearchInfo=Q13790	107760;	0	0	0			702	Yes	Yes	Yes		0	23
P02749	1	1	0	0	APOH	B2G1	Beta-2-glycoprotein 1 (APC inhibitor) (Activated protein C-binding protein) (Anticardiolipin cofactor) (Apolipoprotein H) (Apo-H) (Beta-2-glycoprotein I) (B2GPI) (Beta(2)GPI)	3D-structure;Complete proteome;Direct protein sequencing;Disulfide bond;Glycoprotein;Heparin-binding;Polymorphism;Reference proteome;Repeat;Secreted;Signal;Sushi	cell surface [GO:0009986]; chylomicron [GO:0042627]; collagen-containing extracellular matrix [GO:0062023]; extracellular exosome [GO:0070062]; extracellular region [GO:0005576]; extracellular space [GO:0005615]; high-density lipoprotein particle [GO:0034364]; platelet dense granule lumen [GO:0031089]; very-low-density lipoprotein particle [GO:0034361]; heparin binding [GO:0008201]; identical pro…		0	SUBCELLULAR LOCATION: Secreted.	ENST00000205948;	DB05446;	CARBOHYD 33 33 O-linked (GalNAc...) threonine. {ECO:0000250|UniProtKB:P17690}.; CARBOHYD 149 149 O-linked (GalNAc...) threonine.; CARBOHYD 162 162 N-linked (GlcNAc...) (complex) asparagine. {ECO:0000269|PubMed:14760718, ECO:0000269|PubMed:15084671, ECO:0000269|PubMed:16335952, ECO:0000269|PubMed:16740002, ECO:0000269|PubMed:19139490, ECO:0000269|PubMed:19159218, ECO:0000269|PubMed:19838169, ECO:0…	6	No	https://www.proteinatlas.org/search/P02749	https://www.uniprot.org/uniprot/P02749	http://biocc.hrbmu.edu.cn/CellMarker/search.jsp?quickSearchInfo=P02749	138700;	1	0	0			678	Yes	Yes	Yes		1	16
O95445	1	0	0	0	APOM	G3A NG20 HSPC336	Apolipoprotein M (Apo-M) (ApoM) (Protein G3a)	3D-structure;Alternative splicing;Complete proteome;Direct protein sequencing;Disulfide bond;Glycoprotein;HDL;Lipid transport;Reference proteome;Secreted;Signal;Transport	discoidal high-density lipoprotein particle [GO:0034365]; extracellular region [GO:0005576]; high-density lipoprotein particle [GO:0034364]; low-density lipoprotein particle [GO:0034362]; spherical high-density lipoprotein particle [GO:0034366]; very-low-density lipoprotein particle [GO:0034361]; antioxidant activity [GO:0016209]; lipid transporter activity [GO:0005319]; phospholipid binding [GO:…		0	SUBCELLULAR LOCATION: Secreted {ECO:0000269|PubMed:17525477, ECO:0000269|PubMed:18279674, ECO:0000269|PubMed:18460466}. Note=Present in high density lipoprotein (HDL) and to a lesser extent in triglyceride-rich lipoproteins (TGRLP) and low density lipoproteins (LDL).	ENST00000375916 [O95445-1];ENST00000375920 [O95445-2];ENST00000383438 [O95445-1];ENST00000400157 [O95445-2];ENST00000416324 [O95445-2];ENST00000422771 [O95445-2];ENST00000425177 [O95445-2];ENST00000426800 [O95445-1];ENST00000430282 [O95445-1];ENST00000432598 [O95445-1];ENST00000436931 [O95445-1];ENST00000439902 [O95445-2];ENST00000441436 [O95445-1];ENST00000443975 [O95445-2];	DB08231;	CARBOHYD 135 135 N-linked (GlcNAc...) asparagine. {ECO:0000269|PubMed:16335952, ECO:0000269|PubMed:19159218}.	1	No	https://www.proteinatlas.org/search/O95445	https://www.uniprot.org/uniprot/O95445	http://biocc.hrbmu.edu.cn/CellMarker/search.jsp?quickSearchInfo=O95445	606907;	1	0	0			1015	No	Yes	No		0	0
P29972	0	1	0	0	AQP1	CHIP28	Aquaporin-1 (AQP-1) (Aquaporin-CHIP) (Urine water channel) (Water channel protein for red blood cells and kidney proximal tubule)	3D-structure;Alternative splicing;Blood group antigen;Cell membrane;Complete proteome;Direct protein sequencing;Glycoprotein;Membrane;Phosphoprotein;Polymorphism;Reference proteome;Repeat;Transmembrane;Transmembrane helix;Transport	apical part of cell [GO:0045177]; apical plasma membrane [GO:0016324]; basal plasma membrane [GO:0009925]; basolateral plasma membrane [GO:0016323]; brush border [GO:0005903]; brush border membrane [GO:0031526]; cytoplasm [GO:0005737]; extracellular exosome [GO:0070062]; integral component of plasma membrane [GO:0005887]; nuclear membrane [GO:0031965]; nucleus [GO:0005634]; plasma membrane [GO:00…	TRANSMEM 8 36 Helical; Name=Helix 1.; TRANSMEM 49 66 Helical; Name=Helix 2.; TRANSMEM 95 115 Helical; Name=Helix 3.; TRANSMEM 137 155 Helical; Name=Helix 4.; TRANSMEM 167 183 Helical; Name=Helix 5.; TRANSMEM 208 228 Helical; Name=Helix 6.	6	SUBCELLULAR LOCATION: Cell membrane {ECO:0000269|PubMed:23219802}; Multi-pass membrane protein {ECO:0000269|PubMed:23219802}.	ENST00000311813 [P29972-1];ENST00000409611 [P29972-3];ENST00000409899 [P29972-4];ENST00000441328 [P29972-2];	DB00819;	CARBOHYD 42 42 N-linked (GlcNAc...) asparagine.; CARBOHYD 205 205 N-linked (GlcNAc...) asparagine. {ECO:0000255}.	2	No	https://www.proteinatlas.org/search/P29972	https://www.uniprot.org/uniprot/P29972	http://biocc.hrbmu.edu.cn/CellMarker/search.jsp?quickSearchInfo=P29972	107776;110450;	5	6	6				Yes	No	No		4	14
O14520	1	0	0	0	AQP7	AQP7L AQP9	Aquaporin-7 (AQP-7) (Aquaglyceroporin-7) (Aquaporin adipose) (AQPap) (Aquaporin-7-like)	Alternative splicing;Complete proteome;Membrane;Phosphoprotein;Polymorphism;Reference proteome;Repeat;Transmembrane;Transmembrane helix;Transport	cell-cell junction [GO:0005911]; cytoplasm [GO:0005737]; integral component of plasma membrane [GO:0005887]; plasma membrane [GO:0005886]; glycerol channel activity [GO:0015254]; water channel activity [GO:0015250]; excretion [GO:0007588]; generation of precursor metabolites and energy [GO:0006091]; glycerol transport [GO:0015793]; water transport [GO:0006833]	TRANSMEM 37 57 Helical. {ECO:0000255}.; TRANSMEM 66 86 Helical. {ECO:0000255}.; TRANSMEM 114 134 Helical. {ECO:0000255}.; TRANSMEM 171 191 Helical. {ECO:0000255}.; TRANSMEM 197 217 Helical. {ECO:0000255}.; TRANSMEM 256 276 Helical. {ECO:0000255}.	6	SUBCELLULAR LOCATION: Membrane; Multi-pass membrane protein.	ENST00000297988 [O14520-1];ENST00000447660 [O14520-2];			0	No	https://www.proteinatlas.org/search/O14520	https://www.uniprot.org/uniprot/O14520	http://biocc.hrbmu.edu.cn/CellMarker/search.jsp?quickSearchInfo=O14520	602974;614411;	5	6	6				No	No	No		3	0
P15514	0	0	0	1	AREG	AREGB SDGF	Amphiregulin (AR) (Colorectum cell-derived growth factor) (CRDGF)	3D-structure;Complete proteome;Cytokine;Direct protein sequencing;Disulfide bond;EGF-like domain;Glycoprotein;Growth factor;Membrane;Polymorphism;Reference proteome;Signal;Transmembrane;Transmembrane helix	cell surface [GO:0009986]; endoplasmic reticulum membrane [GO:0005789]; endoplasmic reticulum-Golgi intermediate compartment membrane [GO:0033116]; ER to Golgi transport vesicle membrane [GO:0012507]; extracellular space [GO:0005615]; Golgi membrane [GO:0000139]; integral component of membrane [GO:0016021]; nucleus [GO:0005634]; cytokine activity [GO:0005125]; epidermal growth factor receptor bin…	TRANSMEM 199 221 Helical. {ECO:0000255}.	1	SUBCELLULAR LOCATION: Membrane; Single-pass membrane protein.	ENST00000395748;		CARBOHYD 30 30 N-linked (GlcNAc...) asparagine. {ECO:0000255}.; CARBOHYD 113 113 N-linked (GlcNAc...) asparagine. {ECO:0000255}.; CARBOHYD 119 119 N-linked (GlcNAc...) asparagine.	3	No	https://www.proteinatlas.org/search/P15514	https://www.uniprot.org/uniprot/P15514	http://biocc.hrbmu.edu.cn/CellMarker/search.jsp?quickSearchInfo=P15514	104640;	2	1	1				Yes	Yes	Yes		3	38
P15848	1	0	0	0	ARSB		Arylsulfatase B (ASB) (EC 3.1.6.12) (N-acetylgalactosamine-4-sulfatase) (G4S)	3D-structure;Alternative splicing;Calcium;Complete proteome;Direct protein sequencing;Disease mutation;Disulfide bond;Glycoprotein;Hydrolase;Ichthyosis;Leukodystrophy;Lysosome;Metachromatic leukodystrophy;Metal-binding;Mucopolysaccharidosis;Polymorphism;Reference proteome;Signal	azurophil granule lumen [GO:0035578]; cell surface [GO:0009986]; endoplasmic reticulum lumen [GO:0005788]; extracellular exosome [GO:0070062]; extracellular region [GO:0005576]; ficolin-1-rich granule lumen [GO:1904813]; Golgi apparatus [GO:0005794]; lysosomal lumen [GO:0043202]; lysosome [GO:0005764]; mitochondrion [GO:0005739]; rough endoplasmic reticulum [GO:0005791]; arylsulfatase activity [G…		0	SUBCELLULAR LOCATION: Lysosome {ECO:0000250|UniProtKB:P50429}. Cell surface {ECO:0000250|UniProtKB:P50429}.	ENST00000264914 [P15848-1];ENST00000396151 [P15848-2];		CARBOHYD 188 188 N-linked (GlcNAc...) asparagine. {ECO:0000255}.; CARBOHYD 279 279 N-linked (GlcNAc...) asparagine.; CARBOHYD 291 291 N-linked (GlcNAc...) asparagine. {ECO:0000305}.; CARBOHYD 366 366 N-linked (GlcNAc...) asparagine. {ECO:0000269|PubMed:19159218}.; CARBOHYD 426 426 N-linked (GlcNAc...) asparagine.; CARBOHYD 458 458 N-linked (GlcNAc...) asparagine. {ECO:0000255}.	6	No	https://www.proteinatlas.org/search/P15848	https://www.uniprot.org/uniprot/P15848	http://biocc.hrbmu.edu.cn/CellMarker/search.jsp?quickSearchInfo=P15848	253200;272200;611542;	1	0	0			1016	Yes	Yes	Yes		1	47
P51689	1	0	0	0	ARSD		Arylsulfatase D (ASD) (EC 3.1.6.-)	Alternative splicing;Calcium;Complete proteome;Glycoprotein;Hydrolase;Lysosome;Metal-binding;Polymorphism;Reference proteome;Signal	endoplasmic reticulum lumen [GO:0005788]; lysosome [GO:0005764]; arylsulfatase activity [GO:0004065]; metal ion binding [GO:0046872]; metabolic process [GO:0008152]		0	SUBCELLULAR LOCATION: Lysosome {ECO:0000305}.	ENST00000381154 [P51689-1];		CARBOHYD 61 61 N-linked (GlcNAc...) asparagine. {ECO:0000255}.; CARBOHYD 128 128 N-linked (GlcNAc...) asparagine. {ECO:0000255}.; CARBOHYD 347 347 N-linked (GlcNAc...) asparagine. {ECO:0000269|PubMed:19159218}.	3	No	https://www.proteinatlas.org/search/P51689	https://www.uniprot.org/uniprot/P51689	http://biocc.hrbmu.edu.cn/CellMarker/search.jsp?quickSearchInfo=P51689	300002;	2	3	2			1017	Yes	Yes	Yes		0	25
Q5FYB0	0	1	0	0	ARSJ	UNQ372/PRO708	Arylsulfatase J (ASJ) (EC 3.1.6.-)	Calcium;Complete proteome;Glycoprotein;Hydrolase;Metal-binding;Polymorphism;Reference proteome;Secreted;Signal	endoplasmic reticulum lumen [GO:0005788]; extracellular region [GO:0005576]; arylsulfatase activity [GO:0004065]; metal ion binding [GO:0046872]; metabolic process [GO:0008152]		0	SUBCELLULAR LOCATION: Secreted {ECO:0000305}.	ENST00000315366;		CARBOHYD 157 157 N-linked (GlcNAc...) asparagine. {ECO:0000255}.; CARBOHYD 306 306 N-linked (GlcNAc...) asparagine. {ECO:0000255}.; CARBOHYD 318 318 N-linked (GlcNAc...) asparagine. {ECO:0000255}.; CARBOHYD 431 431 N-linked (GlcNAc...) asparagine. {ECO:0000255}.; CARBOHYD 497 497 N-linked (GlcNAc...) asparagine. {ECO:0000255}.; CARBOHYD 527 527 N-linked (GlcNAc...) asparagine. {ECO:0000255}.	6	No	https://www.proteinatlas.org/search/Q5FYB0	https://www.uniprot.org/uniprot/Q5FYB0	http://biocc.hrbmu.edu.cn/CellMarker/search.jsp?quickSearchInfo=Q5FYB0	610010;	0	0	1				Yes	No	No		0	42
Q93070	1	1	1	0	ART4	DO DOK1	Ecto-ADP-ribosyltransferase 4 (EC 2.4.2.31) (ADP-ribosyltransferase C2 and C3 toxin-like 4) (ARTC4) (Dombrock blood group carrier molecule) (Mono(ADP-ribosyl)transferase 4) (NAD(P)(+)--arginine ADP-ribosyltransferase 4) (CD antigen CD297)	Blood group antigen;Cell membrane;Complete proteome;Disulfide bond;GPI-anchor;Glycoprotein;Glycosyltransferase;Lipoprotein;Membrane;NAD;NADP;Polymorphism;Reference proteome;Signal;Transferase	anchored component of membrane [GO:0031225]; extracellular region [GO:0005576]; membrane [GO:0016020]; plasma membrane [GO:0005886]; NAD(P)+-protein-arginine ADP-ribosyltransferase activity [GO:0003956]; arginine metabolic process [GO:0006525]; protein ADP-ribosylation [GO:0006471]		0	SUBCELLULAR LOCATION: Cell membrane; Lipid-anchor, GPI-anchor.	ENST00000228936;		CARBOHYD 114 114 N-linked (GlcNAc...) asparagine. {ECO:0000255}.; CARBOHYD 178 178 N-linked (GlcNAc...) asparagine. {ECO:0000255}.; CARBOHYD 222 222 N-linked (GlcNAc...) asparagine. {ECO:0000255}.; CARBOHYD 257 257 N-linked (GlcNAc...) asparagine. {ECO:0000255}.; CARBOHYD 274 274 N-linked (GlcNAc...) asparagine. {ECO:0000255}.	5	No	https://www.proteinatlas.org/search/Q93070	https://www.uniprot.org/uniprot/Q93070	http://biocc.hrbmu.edu.cn/CellMarker/search.jsp?quickSearchInfo=Q93070	110600;616060;	1	0	1	3	1	1934	Yes	Yes	Yes	CD297	2	29
Q13510	1	1	0	0	ASAH1	ASAH HSD-33 HSD33	Acid ceramidase (AC) (ACDase) (Acid CDase) (EC 3.5.1.23) (Acylsphingosine deacylase) (N-acylsphingosine amidohydrolase) (Putative 32 kDa heart protein) (PHP32) [Cleaved into: Acid ceramidase subunit alpha; Acid ceramidase subunit beta]	Alternative splicing;Complete proteome;Direct protein sequencing;Disease mutation;Epilepsy;Glycoprotein;Hydrolase;Lysosome;Neurodegeneration;Polymorphism;Reference proteome;Signal	extracellular exosome [GO:0070062]; extracellular region [GO:0005576]; extracellular space [GO:0005615]; ficolin-1-rich granule lumen [GO:1904813]; lysosomal lumen [GO:0043202]; tertiary granule lumen [GO:1904724]; catalytic activity [GO:0003824]; ceramidase activity [GO:0102121]; N-acylsphingosine amidohydrolase activity [GO:0017040]; ceramide metabolic process [GO:0006672]; glycosphingolipid me…		0	SUBCELLULAR LOCATION: Lysosome.	ENST00000262097 [Q13510-1];ENST00000314146 [Q13510-3];ENST00000381733 [Q13510-2];ENST00000635998 [Q13510-1];ENST00000637790 [Q13510-1];		CARBOHYD 173 173 N-linked (GlcNAc...) asparagine. {ECO:0000255}.; CARBOHYD 195 195 N-linked (GlcNAc...) asparagine. {ECO:0000255}.; CARBOHYD 259 259 N-linked (GlcNAc...) asparagine. {ECO:0000269|PubMed:12754519, ECO:0000269|PubMed:16263699, ECO:0000269|PubMed:16335952, ECO:0000269|PubMed:19159218}.; CARBOHYD 286 286 N-linked (GlcNAc...) asparagine. {ECO:0000269|PubMed:12754519, ECO:0000269|PubMed…	6	No	https://www.proteinatlas.org/search/Q13510	https://www.uniprot.org/uniprot/Q13510	http://biocc.hrbmu.edu.cn/CellMarker/search.jsp?quickSearchInfo=Q13510	159950;228000;613468;	1	0	0	7	6	986	Yes	Yes	Yes		0	31
Q12797	1	0	1	1	ASPH	BAH	Aspartyl/asparaginyl beta-hydroxylase (EC 1.14.11.16) (Aspartate beta-hydroxylase) (ASP beta-hydroxylase) (Peptide-aspartate beta-dioxygenase)	3D-structure;Alternative splicing;Calcium;Complete proteome;Dioxygenase;Disease mutation;Disulfide bond;Endoplasmic reticulum;Glycoprotein;Iron;Membrane;Metal-binding;Oxidoreductase;Phosphoprotein;Polymorphism;Reference proteome;Repeat;Sarcoplasmic reticulum;Signal-anchor;TPR repeat;Transmembrane;Transmembrane helix	calcium channel complex [GO:0034704]; cell [GO:0005623]; cortical endoplasmic reticulum [GO:0032541]; endoplasmic reticulum [GO:0005783]; endoplasmic reticulum membrane [GO:0005789]; integral component of endoplasmic reticulum membrane [GO:0030176]; integral component of membrane [GO:0016021]; junctional sarcoplasmic reticulum membrane [GO:0014701]; plasma membrane [GO:0005886]; sarcoplasmic reti…	TRANSMEM 54 74 Helical; Signal-anchor for type II membrane protein. {ECO:0000255}.	1	SUBCELLULAR LOCATION: Isoform 1: Endoplasmic reticulum membrane; Single-pass type II membrane protein {ECO:0000250|UniProtKB:Q28056}.; SUBCELLULAR LOCATION: Isoform 4: Sarcoplasmic reticulum membrane; Single-pass type II membrane protein {ECO:0000305|PubMed:15485681}.; SUBCELLULAR LOCATION: Isoform 8: Endoplasmic reticulum membrane; Single-pass type II membrane protein {ECO:0000269|PubMed:2258610…	ENST00000356457 [Q12797-2];ENST00000379449 [Q12797-7];ENST00000379454 [Q12797-1];ENST00000389204 [Q12797-3];ENST00000445642 [Q12797-11];ENST00000517847 [Q12797-8];ENST00000517903 [Q12797-5];ENST00000518068 [Q12797-6];ENST00000522603 [Q12797-4];ENST00000522835 [Q12797-9];ENST00000541428 [Q12797-10];	DB00128;DB00139;	CARBOHYD 452 452 N-linked (GlcNAc...) asparagine.; CARBOHYD 706 706 N-linked (GlcNAc...) asparagine. {ECO:0000255}.	2	No	https://www.proteinatlas.org/search/Q12797	https://www.uniprot.org/uniprot/Q12797	http://biocc.hrbmu.edu.cn/CellMarker/search.jsp?quickSearchInfo=Q12797	600582;601552;	1	1	1	15	6	1018	No	No	No		1	48
Q9BXN1	1	1	0	0	ASPN	PLAP1 SLRR1C UNQ215/PRO241	Asporin (Periodontal ligament-associated protein 1) (PLAP-1)	Biomineralization;Calcium;Complete proteome;Direct protein sequencing;Disulfide bond;Extracellular matrix;Glycoprotein;Leucine-rich repeat;Polymorphism;Reference proteome;Repeat;Secreted;Signal;Triplet repeat expansion	collagen-containing extracellular matrix [GO:0062023]; cytoplasm [GO:0005737]; extracellular matrix [GO:0031012]; calcium ion binding [GO:0005509]; collagen binding [GO:0005518]; extracellular matrix structural constituent conferring compression resistance [GO:0030021]; protein kinase inhibitor activity [GO:0004860]; bone mineralization [GO:0030282]; cytokine-mediated signaling pathway [GO:001922…		0	SUBCELLULAR LOCATION: Secreted, extracellular space, extracellular matrix {ECO:0000269|PubMed:17827158}.	ENST00000375544;		CARBOHYD 55 55 O-linked (GalNAc...) serine. {ECO:0000305|PubMed:11152692}.; CARBOHYD 282 282 N-linked (GlcNAc...) asparagine. {ECO:0000269|PubMed:11152692, ECO:0000269|PubMed:19159218}.	2	No	https://www.proteinatlas.org/search/Q9BXN1	https://www.uniprot.org/uniprot/Q9BXN1	http://biocc.hrbmu.edu.cn/CellMarker/search.jsp?quickSearchInfo=Q9BXN1	603932;607850;608135;	0	0	0			1019	Yes	Yes	Yes		0	11
Q7Z3C6	1	1	0	0	ATG9A	APG9L1	Autophagy-related protein 9A (APG9-like 1) (mATG9)	Acetylation;Alternative splicing;Autophagy;Complete proteome;Cytoplasmic vesicle;Endoplasmic reticulum;Endosome;Glycoprotein;Golgi apparatus;Membrane;Phosphoprotein;Polymorphism;Protein transport;Reference proteome;Transmembrane;Transmembrane helix;Transport	autophagosome [GO:0005776]; endoplasmic reticulum membrane [GO:0005789]; endosome [GO:0005768]; integral component of membrane [GO:0016021]; intracellular membrane-bounded organelle [GO:0043231]; late endosome [GO:0005770]; late endosome membrane [GO:0031902]; membrane [GO:0016020]; phagophore assembly site [GO:0000407]; recycling endosome [GO:0055037]; trans-Golgi network [GO:0005802]; autophago…	TRANSMEM 67 87 Helical. {ECO:0000255}.; TRANSMEM 132 152 Helical. {ECO:0000255}.; TRANSMEM 290 310 Helical. {ECO:0000255}.; TRANSMEM 372 392 Helical. {ECO:0000255}.; TRANSMEM 401 421 Helical. {ECO:0000255}.; TRANSMEM 474 494 Helical. {ECO:0000255}.	6	SUBCELLULAR LOCATION: Cytoplasmic vesicle, autophagosome membrane; Multi-pass membrane protein. Golgi apparatus, trans-Golgi network membrane; Multi-pass membrane protein. Late endosome membrane; Multi-pass membrane protein. Endoplasmic reticulum membrane; Multi-pass membrane protein. Note=Under amino acid starvation or rapamycin treatment, redistributes from a juxtanuclear clustered pool to a di…	ENST00000361242 [Q7Z3C6-1];ENST00000396761 [Q7Z3C6-1];ENST00000409033 [Q7Z3C6-3];ENST00000409422 [Q7Z3C6-2];ENST00000409618 [Q7Z3C6-1];		CARBOHYD 99 99 N-linked (GlcNAc...) asparagine. {ECO:0000269|PubMed:16940348}.	1	No	https://www.proteinatlas.org/search/Q7Z3C6	https://www.uniprot.org/uniprot/Q7Z3C6	http://biocc.hrbmu.edu.cn/CellMarker/search.jsp?quickSearchInfo=Q7Z3C6	612204;	4	5	4				No	No	No		3	19
P05026	1	1	1	1	ATP1B1	ATP1B	Sodium/potassium-transporting ATPase subunit beta-1 (Sodium/potassium-dependent ATPase subunit beta-1)	Alternative splicing;Cell adhesion;Cell membrane;Complete proteome;Disulfide bond;Glutathionylation;Glycoprotein;Ion transport;Membrane;Phosphoprotein;Potassium;Potassium transport;Reference proteome;Signal-anchor;Sodium;Sodium transport;Sodium/potassium transport;Transmembrane;Transmembrane helix;Transport	apical plasma membrane [GO:0016324]; basolateral plasma membrane [GO:0016323]; caveola [GO:0005901]; extracellular exosome [GO:0070062]; extracellular vesicle [GO:1903561]; intercalated disc [GO:0014704]; intracellular [GO:0005622]; membrane [GO:0016020]; myelin sheath [GO:0043209]; plasma membrane [GO:0005886]; sarcolemma [GO:0042383]; sodium:potassium-exchanging ATPase complex [GO:0005890]; ATP…	TRANSMEM 35 62 Helical; Signal-anchor for type II membrane protein. {ECO:0000255}.	1	SUBCELLULAR LOCATION: Cell membrane {ECO:0000255}; Single-pass type II membrane protein {ECO:0000255}. Cell membrane, sarcolemma {ECO:0000250|UniProtKB:P14094}. Note=Colocalizes with OBSCN at the intercalated disk and sarcolemma in cardiomyocytes. Localizes in long striations at the level of Z and M lines. {ECO:0000250|UniProtKB:P14094}.	ENST00000367815 [P05026-1];ENST00000367816 [P05026-1];	DB09479;	CARBOHYD 158 158 N-linked (GlcNAc...) asparagine. {ECO:0000269|PubMed:12754519, ECO:0000269|PubMed:19159218}.; CARBOHYD 193 193 N-linked (GlcNAc...) asparagine. {ECO:0000269|PubMed:12754519, ECO:0000269|PubMed:19159218}.; CARBOHYD 265 265 N-linked (GlcNAc...) asparagine. {ECO:0000269|PubMed:12754519, ECO:0000269|PubMed:19159218, ECO:0000269|PubMed:19349973}.	3	No	https://www.proteinatlas.org/search/P05026	https://www.uniprot.org/uniprot/P05026	http://biocc.hrbmu.edu.cn/CellMarker/search.jsp?quickSearchInfo=P05026	182330;	1	1	1	2	2	1757	Yes	No	No		4	29
P54709	1	1	1	1	ATP1B3		Sodium/potassium-transporting ATPase subunit beta-3 (Sodium/potassium-dependent ATPase subunit beta-3) (ATPB-3) (CD antigen CD298)	Alternative splicing;Cell membrane;Complete proteome;Disulfide bond;Glycoprotein;Ion transport;Membrane;Potassium;Potassium transport;Reference proteome;Signal-anchor;Sodium;Sodium transport;Sodium/potassium transport;Transmembrane;Transmembrane helix;Transport	caveola [GO:0005901]; extracellular exosome [GO:0070062]; melanosome [GO:0042470]; plasma membrane [GO:0005886]; sodium:potassium-exchanging ATPase complex [GO:0005890]; ATPase activator activity [GO:0001671]; ATPase binding [GO:0051117]; sodium:potassium-exchanging ATPase activity [GO:0005391]; cellular potassium ion homeostasis [GO:0030007]; cellular sodium ion homeostasis [GO:0006883]; leukocy…	TRANSMEM 36 56 Helical; Signal-anchor for type II membrane protein. {ECO:0000255}.	1	SUBCELLULAR LOCATION: Cell membrane {ECO:0000269|PubMed:17081065}; Single-pass type II membrane protein {ECO:0000269|PubMed:17081065}. Melanosome {ECO:0000269|PubMed:17081065}. Note=Identified by mass spectrometry in melanosome fractions from stage I to stage IV.	ENST00000286371 [P54709-1];	DB09479;	CARBOHYD 124 124 N-linked (GlcNAc...) asparagine. {ECO:0000255}.; CARBOHYD 240 240 N-linked (GlcNAc...) asparagine. {ECO:0000269|PubMed:12754519}.	2	No	https://www.proteinatlas.org/search/P54709	https://www.uniprot.org/uniprot/P54709	http://biocc.hrbmu.edu.cn/CellMarker/search.jsp?quickSearchInfo=P54709	601867;	2	1	1	19	4	1759	Yes	No	No	CD298	4	20
Q15904	1	1	1	1	ATP6AP1	ATP6IP1 ATP6S1 VATPS1 XAP3	V-type proton ATPase subunit S1 (V-ATPase subunit S1) (Protein XAP-3) (V-ATPase Ac45 subunit) (V-ATPase S1 accessory protein) (Vacuolar proton pump subunit S1)	ATP-binding;Complete proteome;Disease mutation;Endoplasmic reticulum;Glycoprotein;Hydrogen ion transport;Ion transport;Membrane;Nucleotide-binding;Phosphoprotein;Reference proteome;Signal;Transmembrane;Transmembrane helix;Transport	endoplasmic reticulum membrane [GO:0005789]; endoplasmic reticulum-Golgi intermediate compartment membrane [GO:0033116]; endosome membrane [GO:0010008]; extracellular exosome [GO:0070062]; integral component of membrane [GO:0016021]; proton-transporting two-sector ATPase complex [GO:0016469]; proton-transporting V-type ATPase, V1 domain [GO:0033180]; ATP binding [GO:0005524]; proton-transporting …	TRANSMEM 420 440 Helical. {ECO:0000255}.	1	SUBCELLULAR LOCATION: Endoplasmic reticulum membrane {ECO:0000269|PubMed:27231034}; Single-pass membrane protein {ECO:0000305}. Endoplasmic reticulum-Golgi intermediate compartment membrane {ECO:0000269|PubMed:27231034}. Note=Not detected in trans-Golgi network. {ECO:0000269|PubMed:27231034}.	ENST00000369762;		CARBOHYD 170 170 N-linked (GlcNAc...) asparagine. {ECO:0000255}.; CARBOHYD 261 261 N-linked (GlcNAc...) asparagine. {ECO:0000269|PubMed:19159218}.; CARBOHYD 273 273 N-linked (GlcNAc...) asparagine. {ECO:0000269|PubMed:19159218}.; CARBOHYD 296 296 N-linked (GlcNAc...) asparagine. {ECO:0000255}.; CARBOHYD 303 303 N-linked (GlcNAc...) asparagine. {ECO:0000255}.; CARBOHYD 350 350 N-linked (GlcNAc...)…	7	No	https://www.proteinatlas.org/search/Q15904	https://www.uniprot.org/uniprot/Q15904	http://biocc.hrbmu.edu.cn/CellMarker/search.jsp?quickSearchInfo=Q15904	300197;300972;	2	2	1	2	1	1900	Yes	Yes	Yes		2	60
Q93050	1	1	0	1	ATP6V0A1	ATP6N1 ATP6N1A VPP1	V-type proton ATPase 116 kDa subunit a isoform 1 (V-ATPase 116 kDa isoform a1) (Clathrin-coated vesicle/synaptic vesicle proton pump 116 kDa subunit) (Vacuolar adenosine triphosphatase subunit Ac116) (Vacuolar proton pump subunit 1) (Vacuolar proton translocating ATPase 116 kDa subunit a isoform 1)	Alternative splicing;Complete proteome;Cytoplasmic vesicle;Hydrogen ion transport;Ion transport;Membrane;Phosphoprotein;Reference proteome;Transmembrane;Transmembrane helix;Transport	cytosol [GO:0005829]; endosome membrane [GO:0010008]; extracellular exosome [GO:0070062]; ficolin-1-rich granule membrane [GO:0101003]; Golgi apparatus [GO:0005794]; integral component of membrane [GO:0016021]; intracellular membrane-bounded organelle [GO:0043231]; lysosomal membrane [GO:0005765]; melanosome [GO:0042470]; nuclear speck [GO:0016607]; phagocytic vesicle membrane [GO:0030670]; plasm…	TRANSMEM 389 407 Helical. {ECO:0000255}.; TRANSMEM 410 426 Helical. {ECO:0000255}.; TRANSMEM 442 471 Helical. {ECO:0000255}.; TRANSMEM 535 554 Helical. {ECO:0000255}.; TRANSMEM 573 593 Helical. {ECO:0000255}.; TRANSMEM 639 658 Helical. {ECO:0000255}.; TRANSMEM 725 749 Helical. {ECO:0000255}.; TRANSMEM 771 809 Helical. {ECO:0000255}.	8	SUBCELLULAR LOCATION: Cytoplasmic vesicle membrane; Multi-pass membrane protein. Melanosome. Note=Coated vesicle. Identified by mass spectrometry in melanosome fractions from stage I to stage IV.	ENST00000264649 [Q93050-3];ENST00000343619 [Q93050-2];ENST00000393829 [Q93050-1];			0	No	https://www.proteinatlas.org/search/Q93050	https://www.uniprot.org/uniprot/Q93050	http://biocc.hrbmu.edu.cn/CellMarker/search.jsp?quickSearchInfo=Q93050	192130;	8	7	8	9	4		No	No	No		2	32
Q9Y487	1	1	0	0	ATP6V0A2		V-type proton ATPase 116 kDa subunit a isoform 2 (V-ATPase 116 kDa isoform a2) (Lysosomal H(+)-transporting ATPase V0 subunit a2) (TJ6) (Vacuolar proton translocating ATPase 116 kDa subunit a isoform 2)	Cell membrane;Complete proteome;Endosome;Glycoprotein;Hydrogen ion transport;Ion transport;Membrane;Phosphoprotein;Polymorphism;Reference proteome;Transmembrane;Transmembrane helix;Transport	acrosomal vesicle [GO:0001669]; endosome membrane [GO:0010008]; integral component of membrane [GO:0016021]; lysosomal membrane [GO:0005765]; phagocytic vesicle membrane [GO:0030670]; plasma membrane [GO:0005886]; vacuolar proton-transporting V-type ATPase complex [GO:0016471]; vacuolar proton-transporting V-type ATPase, V0 domain [GO:0000220]; ATPase binding [GO:0051117]; proton-transporting ATP…	TRANSMEM 394 412 Helical. {ECO:0000255}.; TRANSMEM 415 431 Helical. {ECO:0000255}.; TRANSMEM 446 475 Helical. {ECO:0000255}.; TRANSMEM 550 569 Helical. {ECO:0000255}.; TRANSMEM 588 608 Helical. {ECO:0000255}.; TRANSMEM 652 671 Helical. {ECO:0000255}.; TRANSMEM 740 764 Helical. {ECO:0000255}.; TRANSMEM 786 824 Helical. {ECO:0000255}.	8	SUBCELLULAR LOCATION: Cell membrane; Multi-pass membrane protein. Endosome membrane. Note=In kidney proximal tubules, also detected in subapical vesicles. {ECO:0000250}.	ENST00000330342;		CARBOHYD 484 484 N-linked (GlcNAc...) asparagine. {ECO:0000255}.; CARBOHYD 505 505 N-linked (GlcNAc...) asparagine. {ECO:0000255}.	2	No	https://www.proteinatlas.org/search/Q9Y487	https://www.uniprot.org/uniprot/Q9Y487	http://biocc.hrbmu.edu.cn/CellMarker/search.jsp?quickSearchInfo=Q9Y487	219200;278250;611716;	6	6	8			1898	No	No	Yes		3	61
Q6UW56	1	1	0	0	ATRAID	APR3 C2orf28 HSPC013 UNQ214/PRO240	All-trans retinoic acid-induced differentiation factor (Apoptosis-related protein 3) (APR-3) (p18)	Alternative promoter usage;Alternative splicing;Cell membrane;Complete proteome;Differentiation;Direct protein sequencing;Disulfide bond;EGF-like domain;Glycoprotein;Membrane;Nucleus;Polymorphism;Reference proteome;Signal;Transmembrane;Transmembrane helix	integral component of membrane [GO:0016021]; lysosomal membrane [GO:0005765]; nuclear envelope [GO:0005635]; perinuclear region of cytoplasm [GO:0048471]; plasma membrane [GO:0005886]; cell differentiation [GO:0030154]; negative regulation of cellular protein catabolic process [GO:1903363]; negative regulation of osteoblast proliferation [GO:0033689]; positive regulation of bone mineralization [G…	TRANSMEM 200 220 Helical. {ECO:0000255}.	1	SUBCELLULAR LOCATION: Nucleus envelope {ECO:0000269|PubMed:21723284}. Cell membrane {ECO:0000269|PubMed:17524364}; Single-pass membrane protein {ECO:0000269|PubMed:17524364}. Note=Colocalizes with NELL1 on the nuclear envelope and the perinuclear region (PubMed:21723284).	ENST00000380171 [Q6UW56-3];ENST00000405489 [Q6UW56-2];ENST00000606999 [Q6UW56-1];ENST00000611786 [Q6UW56-3];		CARBOHYD 44 44 N-linked (GlcNAc...) asparagine. {ECO:0000255}.; CARBOHYD 79 79 N-linked (GlcNAc...) asparagine. {ECO:0000255}.; CARBOHYD 157 157 N-linked (GlcNAc...) asparagine. {ECO:0000255}.; CARBOHYD 168 168 N-linked (GlcNAc...) asparagine. {ECO:0000255}.	4	No	https://www.proteinatlas.org/search/Q6UW56	https://www.uniprot.org/uniprot/Q6UW56	http://biocc.hrbmu.edu.cn/CellMarker/search.jsp?quickSearchInfo=Q6UW56		0	1	1			1000	Yes	Yes	Yes		3	32
O75882	1	1	1	1	ATRN	KIAA0548 MGCA	Attractin (DPPT-L) (Mahogany homolog)	Alternative splicing;Cell membrane;Complete proteome;Direct protein sequencing;Disulfide bond;EGF-like domain;Glycoprotein;Inflammatory response;Kelch repeat;Laminin EGF-like domain;Lectin;Membrane;Polymorphism;Receptor;Reference proteome;Repeat;Secreted;Signal;Transmembrane;Transmembrane helix	cytoplasm [GO:0005737]; extracellular exosome [GO:0070062]; extracellular space [GO:0005615]; integral component of plasma membrane [GO:0005887]; plasma membrane [GO:0005886]; carbohydrate binding [GO:0030246]; signaling receptor activity [GO:0038023]; cerebellum development [GO:0021549]; inflammatory response [GO:0006954]; myelination [GO:0042552]; pigmentation [GO:0043473]; regulation of multic…	TRANSMEM 1280 1300 Helical. {ECO:0000255}.	1	SUBCELLULAR LOCATION: Isoform 1: Cell membrane {ECO:0000269|PubMed:7539799}; Single-pass type I membrane protein {ECO:0000269|PubMed:7539799}.; SUBCELLULAR LOCATION: Isoform 2: Secreted {ECO:0000269|PubMed:7539799, ECO:0000269|PubMed:9736737}.; SUBCELLULAR LOCATION: Isoform 3: Secreted {ECO:0000269|PubMed:7539799}.	ENST00000262919 [O75882-1];ENST00000446916 [O75882-2];		CARBOHYD 213 213 N-linked (GlcNAc...) asparagine. {ECO:0000255}.; CARBOHYD 237 237 N-linked (GlcNAc...) asparagine. {ECO:0000255}.; CARBOHYD 242 242 N-linked (GlcNAc...) asparagine. {ECO:0000255}.; CARBOHYD 253 253 N-linked (GlcNAc...) asparagine. {ECO:0000255}.; CARBOHYD 264 264 N-linked (GlcNAc...) asparagine. {ECO:0000269|PubMed:14760718, ECO:0000269|PubMed:16335952}.; CARBOHYD 300 300 N-linke…	26	No	https://www.proteinatlas.org/search/O75882	https://www.uniprot.org/uniprot/O75882	http://biocc.hrbmu.edu.cn/CellMarker/search.jsp?quickSearchInfo=O75882	603130;	4	1	2			679	No	No	No		4	244
P30530	0	1	1	1	AXL	UFO	Tyrosine-protein kinase receptor UFO (EC 2.7.10.1) (AXL oncogene)	3D-structure;ATP-binding;Alternative splicing;Cell membrane;Complete proteome;Differentiation;Disulfide bond;Glycoprotein;Host cell receptor for virus entry;Host-virus interaction;Immunity;Immunoglobulin domain;Innate immunity;Kinase;Membrane;Nucleotide-binding;Oncogene;Phosphoprotein;Polymorphism;Proto-oncogene;Receptor;Reference proteome;Repeat;Signal;Transferase;Transmembrane;Transmembrane hel…	cell surface [GO:0009986]; extracellular exosome [GO:0070062]; extracellular space [GO:0005615]; host cell surface [GO:0044228]; integral component of plasma membrane [GO:0005887]; intracellular [GO:0005622]; plasma membrane [GO:0005886]; ATP binding [GO:0005524]; myosin heavy chain binding [GO:0032036]; phosphatidylinositol 3-kinase binding [GO:0043548]; phosphatidylserine binding [GO:0001786]; …	TRANSMEM 452 472 Helical. {ECO:0000255}.	1	SUBCELLULAR LOCATION: Cell membrane {ECO:0000269|PubMed:7896447}; Single-pass type I membrane protein {ECO:0000269|PubMed:7896447}.	ENST00000301178 [P30530-1];ENST00000359092 [P30530-2];		CARBOHYD 43 43 N-linked (GlcNAc...) asparagine. {ECO:0000255}.; CARBOHYD 157 157 N-linked (GlcNAc...) asparagine. {ECO:0000255}.; CARBOHYD 198 198 N-linked (GlcNAc...) asparagine. {ECO:0000255}.; CARBOHYD 339 339 N-linked (GlcNAc...) asparagine. {ECO:0000255}.; CARBOHYD 345 345 N-linked (GlcNAc...) asparagine. {ECO:0000255}.; CARBOHYD 401 401 N-linked (GlcNAc...) asparagine. {ECO:0000255}.	6	No	https://www.proteinatlas.org/search/P30530	https://www.uniprot.org/uniprot/P30530	http://biocc.hrbmu.edu.cn/CellMarker/search.jsp?quickSearchInfo=P30530	109135;	2	1	1			1983	Yes	Yes	Yes		4	38
O75752	1	0	0	0	B3GALNT1	B3GALT3 UNQ531/PRO1074	UDP-GalNAc:beta-1,3-N-acetylgalactosaminyltransferase 1 (Beta-1,3-GalNAc-T1) (EC 2.4.1.79) (Beta-1,3-galactosyltransferase 3) (Beta-1,3-GalTase 3) (Beta3Gal-T3) (Beta3GalT3) (b3Gal-T3) (Beta-3-Gx-T3) (Galactosylgalactosylglucosylceramide beta-D-acetyl-galactosaminyltransferase) (Globoside synthase) (UDP-N-acetylgalactosamine:globotriaosylceramide beta-1,3-N-acetylgalactosaminyltransferase)	Blood group antigen;Complete proteome;Glycoprotein;Glycosyltransferase;Golgi apparatus;Magnesium;Membrane;Polymorphism;Reference proteome;Signal-anchor;Transferase;Transmembrane;Transmembrane helix	Golgi membrane [GO:0000139]; integral component of membrane [GO:0016021]; galactosylgalactosylglucosylceramide beta-D-acetylgalactosaminyltransferase activity [GO:0047273]; UDP-galactose:beta-N-acetylglucosamine beta-1,3-galactosyltransferase activity [GO:0008499]; glycosphingolipid metabolic process [GO:0006687]; oligosaccharide biosynthetic process [GO:0009312]; protein glycosylation [GO:000648…	TRANSMEM 21 43 Helical; Signal-anchor for type II membrane protein. {ECO:0000255}.	1	SUBCELLULAR LOCATION: Golgi apparatus membrane; Single-pass type II membrane protein.	ENST00000320474;ENST00000392779;ENST00000392781;ENST00000473285;ENST00000488170;		CARBOHYD 72 72 N-linked (GlcNAc...) asparagine. {ECO:0000255}.; CARBOHYD 154 154 N-linked (GlcNAc...) asparagine. {ECO:0000255}.; CARBOHYD 198 198 N-linked (GlcNAc...) asparagine. {ECO:0000255}.; CARBOHYD 212 212 N-linked (GlcNAc...) asparagine. {ECO:0000255}.; CARBOHYD 326 326 N-linked (GlcNAc...) asparagine. {ECO:0000255}.	5	No	https://www.proteinatlas.org/search/O75752	https://www.uniprot.org/uniprot/O75752	http://biocc.hrbmu.edu.cn/CellMarker/search.jsp?quickSearchInfo=O75752	111400;603094;615021;	1	1	1				Yes	No	No		1	60
Q9NY97	1	1	1	0	B3GNT2	B3GALT7 B3GNT1	N-acetyllactosaminide beta-1,3-N-acetylglucosaminyltransferase 2 (EC 2.4.1.149) (Beta-1,3-N-acetylglucosaminyltransferase 1) (BGnT-1) (Beta-1,3-Gn-T1) (Beta3Gn-T1) (Beta-1,3-galactosyltransferase 7) (Beta-1,3-GalTase 7) (Beta3Gal-T7) (Beta3GalT7) (b3Gal-T7) (Beta-3-Gx-T7) (UDP-Gal:beta-GlcNAc beta-1,3-galactosyltransferase 7) (UDP-GlcNAc:betaGal beta-1,3-N-acetylglucosaminyltransferase 2) (BGnT-2…	Alternative splicing;Complete proteome;Glycoprotein;Glycosyltransferase;Golgi apparatus;Manganese;Membrane;Reference proteome;Signal-anchor;Transferase;Transmembrane;Transmembrane helix	Golgi membrane [GO:0000139]; integral component of membrane [GO:0016021]; N-acetyllactosaminide beta-1,3-N-acetylglucosaminyltransferase activity [GO:0008532]; UDP-galactose:beta-N-acetylglucosamine beta-1,3-galactosyltransferase activity [GO:0008499]; axon guidance [GO:0007411]; cellular response to leukemia inhibitory factor [GO:1990830]; keratan sulfate biosynthetic process [GO:0018146]; O-gly…	TRANSMEM 8 28 Helical; Signal-anchor for type II membrane protein. {ECO:0000255}.	1	SUBCELLULAR LOCATION: Golgi apparatus membrane {ECO:0000305}; Single-pass type II membrane protein {ECO:0000305}.	ENST00000301998 [Q9NY97-1];ENST00000405767 [Q9NY97-1];		CARBOHYD 79 79 N-linked (GlcNAc...) asparagine. {ECO:0000269|PubMed:16335952}.; CARBOHYD 89 89 N-linked (GlcNAc...) asparagine. {ECO:0000255}.; CARBOHYD 127 127 N-linked (GlcNAc...) asparagine. {ECO:0000255}.; CARBOHYD 173 173 N-linked (GlcNAc...) asparagine. {ECO:0000255}.; CARBOHYD 219 219 N-linked (GlcNAc...) asparagine. {ECO:0000255}.	5	No	https://www.proteinatlas.org/search/Q9NY97	https://www.uniprot.org/uniprot/Q9NY97	http://biocc.hrbmu.edu.cn/CellMarker/search.jsp?quickSearchInfo=Q9NY97	605581;	0	1	1			1533	No	No	No		1	84
Q6L9W6	1	0	0	0	B4GALNT3		Beta-1,4-N-acetylgalactosaminyltransferase 3 (B4GalNAcT3) (Beta4GalNAc-T3) (Beta4GalNAcT3) (EC 2.4.1.244) (Beta-1,4-N-acetylgalactosaminyltransferase III) (N-acetyl-beta-glucosaminyl-glycoprotein 4-beta-N-acetylgalactosaminyltransferase 2) (NGalNAc-T2)	Complete proteome;Golgi apparatus;Membrane;Polymorphism;Reference proteome;Signal-anchor;Transferase;Transmembrane;Transmembrane helix	Golgi cisterna membrane [GO:0032580]; integral component of membrane [GO:0016021]; acetylgalactosaminyltransferase activity [GO:0008376]; N-acetyl-beta-glucosaminyl-glycoprotein 4-beta-N-acetylgalactosaminyltransferase activity [GO:0033842]	TRANSMEM 25 45 Helical; Signal-anchor for type II membrane protein. {ECO:0000255}.	1	SUBCELLULAR LOCATION: Golgi apparatus, Golgi stack membrane {ECO:0000269|PubMed:16728562}; Single-pass type II membrane protein {ECO:0000269|PubMed:16728562}. Note=Localizes to apical Golgi.	ENST00000266383;			0	No	https://www.proteinatlas.org/search/Q6L9W6	https://www.uniprot.org/uniprot/Q6L9W6	http://biocc.hrbmu.edu.cn/CellMarker/search.jsp?quickSearchInfo=Q6L9W6	612220;	1	1	0				Yes	No	Yes		1	76
O60512	1	0	0	0	B4GALT3		Beta-1,4-galactosyltransferase 3 (Beta-1,4-GalTase 3) (Beta4Gal-T3) (b4Gal-T3) (EC 2.4.1.-) (UDP-Gal:beta-GlcNAc beta-1,4-galactosyltransferase 3) (UDP-galactose:beta-N-acetylglucosamine beta-1,4-galactosyltransferase 3) [Includes: N-acetyllactosamine synthase (EC 2.4.1.90) (Nal synthase); Beta-N-acetylglucosaminylglycopeptide beta-1,4-galactosyltransferase (EC 2.4.1.38); Beta-N-acetylglucosaminy…	Alternative splicing;Complete proteome;Disulfide bond;Glycoprotein;Glycosyltransferase;Golgi apparatus;Manganese;Membrane;Metal-binding;Reference proteome;Signal-anchor;Transferase;Transmembrane;Transmembrane helix	cytosol [GO:0005829]; extracellular exosome [GO:0070062]; Golgi apparatus [GO:0005794]; Golgi cisterna membrane [GO:0032580]; Golgi membrane [GO:0000139]; integral component of membrane [GO:0016021]; beta-N-acetylglucosaminylglycopeptide beta-1,4-galactosyltransferase activity [GO:0003831]; galactosyltransferase activity [GO:0008378]; metal ion binding [GO:0046872]; N-acetyllactosamine synthase a…	TRANSMEM 11 31 Helical; Signal-anchor for type II membrane protein. {ECO:0000255}.	1	SUBCELLULAR LOCATION: Golgi apparatus, Golgi stack membrane; Single-pass type II membrane protein. Note=Trans cisternae of Golgi stack.	ENST00000319769 [O60512-1];ENST00000367998 [O60512-1];ENST00000622395 [O60512-1];	DB00141;	CARBOHYD 57 57 N-linked (GlcNAc...) asparagine. {ECO:0000255}.; CARBOHYD 166 166 N-linked (GlcNAc...) asparagine. {ECO:0000255}.; CARBOHYD 337 337 N-linked (GlcNAc...) asparagine. {ECO:0000255}.; CARBOHYD 385 385 N-linked (GlcNAc...) asparagine. {ECO:0000255}.	4	No	https://www.proteinatlas.org/search/O60512	https://www.uniprot.org/uniprot/O60512	http://biocc.hrbmu.edu.cn/CellMarker/search.jsp?quickSearchInfo=O60512	604014;	0	1	0			1032	No	No	Yes		1	44
O43505	1	0	0	0	B4GAT1	B3GNT1 B3GNT6	Beta-1,4-glucuronyltransferase 1 (EC 2.4.1.-) (I-beta-1,3-N-acetylglucosaminyltransferase) (iGnT) (N-acetyllactosaminide beta-1,3-N-acetylglucosaminyltransferase) (Poly-N-acetyllactosamine extension enzyme) (UDP-GlcNAc:betaGal beta-1,3-N-acetylglucosaminyltransferase 1)	Complete proteome;Congenital muscular dystrophy;Disease mutation;Dystroglycanopathy;Glycoprotein;Glycosyltransferase;Golgi apparatus;Lissencephaly;Manganese;Membrane;Metal-binding;Polymorphism;Reference proteome;Signal-anchor;Transferase;Transmembrane;Transmembrane helix	extracellular exosome [GO:0070062]; Golgi apparatus [GO:0005794]; Golgi membrane [GO:0000139]; integral component of Golgi membrane [GO:0030173]; glucuronosyltransferase activity [GO:0015020]; metal ion binding [GO:0046872]; N-acetyllactosaminide beta-1,3-N-acetylglucosaminyltransferase activity [GO:0008532]; axon guidance [GO:0007411]; keratan sulfate biosynthetic process [GO:0018146]; protein O…	TRANSMEM 9 36 Helical; Signal-anchor for type II membrane protein. {ECO:0000255}.	1	SUBCELLULAR LOCATION: Golgi apparatus membrane {ECO:0000269|PubMed:19587235, ECO:0000269|PubMed:23359570, ECO:0000269|PubMed:25279699}; Single-pass type II membrane protein {ECO:0000269|PubMed:23359570}. Note=Localizes near the trans-Golgi apparatus. {ECO:0000269|PubMed:25279699}.	ENST00000311181;		CARBOHYD 204 204 N-linked (GlcNAc...) asparagine. {ECO:0000255}.; CARBOHYD 300 300 N-linked (GlcNAc...) asparagine. {ECO:0000255}.	2	No	https://www.proteinatlas.org/search/O43505	https://www.uniprot.org/uniprot/O43505	http://biocc.hrbmu.edu.cn/CellMarker/search.jsp?quickSearchInfo=O43505	605517;615287;	1	1	0			1033	Yes	No	Yes		1	28
P56817	1	1	0	0	BACE1	BACE KIAA1149	Beta-secretase 1 (EC 3.4.23.46) (Aspartyl protease 2) (ASP2) (Asp 2) (Beta-site amyloid precursor protein cleaving enzyme 1) (Beta-site APP cleaving enzyme 1) (Memapsin-2) (Membrane-associated aspartic protease 2)	3D-structure;Acetylation;Alternative splicing;Aspartyl protease;Complete proteome;Cytoplasmic vesicle;Direct protein sequencing;Disulfide bond;Endoplasmic reticulum;Endosome;Glycoprotein;Golgi apparatus;Hydrolase;Lipoprotein;Membrane;Palmitate;Phosphoprotein;Polymorphism;Protease;Reference proteome;Signal;Transmembrane;Transmembrane helix;Zymogen	axon [GO:0030424]; cell surface [GO:0009986]; cytoplasmic vesicle membrane [GO:0030659]; early endosome [GO:0005769]; endoplasmic reticulum lumen [GO:0005788]; endosome [GO:0005768]; endosome membrane [GO:0010008]; Golgi apparatus [GO:0005794]; Golgi-associated vesicle lumen [GO:0070931]; hippocampal mossy fiber to CA3 synapse [GO:0098686]; integral component of membrane [GO:0016021]; integral co…	TRANSMEM 458 478 Helical. {ECO:0000255}.	1	SUBCELLULAR LOCATION: Membrane; Single-pass type I membrane protein. Golgi apparatus, trans-Golgi network {ECO:0000250|UniProtKB:P56818}. Endoplasmic reticulum. Endosome {ECO:0000250|UniProtKB:P56818}. Cell surface. Cytoplasmic vesicle membrane. Membrane raft {ECO:0000250|UniProtKB:P56818}. Note=Predominantly localized to the later Golgi/trans-Golgi network (TGN) and minimally detectable in the e…	ENST00000313005 [P56817-1];ENST00000392937 [P56817-5];ENST00000428381 [P56817-4];ENST00000445823 [P56817-3];ENST00000510630 [P56817-6];ENST00000513780 [P56817-2];	DB07736;DB07737;DB07535;DB08749;DB07345;DB07346;DB07110;DB07415;DB07206;DB07245;DB06073;DB08929;DB02378;DB07734;DB07089;DB07175;	CARBOHYD 153 153 N-linked (GlcNAc...) asparagine. {ECO:0000255}.; CARBOHYD 172 172 N-linked (GlcNAc...) asparagine. {ECO:0000255}.; CARBOHYD 223 223 N-linked (GlcNAc...) asparagine. {ECO:0000255}.; CARBOHYD 354 354 N-linked (GlcNAc...) asparagine. {ECO:0000255}.	4	No	https://www.proteinatlas.org/search/P56817	https://www.uniprot.org/uniprot/P56817	http://biocc.hrbmu.edu.cn/CellMarker/search.jsp?quickSearchInfo=P56817	604252;	2	1	1			71, 72	Yes	Yes	Yes		4	24
Q9Y5Z0	0	1	0	0	BACE2	AEPLC ALP56 ASP21 CDA13 UNQ418/PRO852	Beta-secretase 2 (EC 3.4.23.45) (Aspartic-like protease 56 kDa) (Aspartyl protease 1) (ASP1) (Asp 1) (Beta-site amyloid precursor protein cleaving enzyme 2) (Beta-site APP cleaving enzyme 2) (Down region aspartic protease) (DRAP) (Memapsin-1) (Membrane-associated aspartic protease 1) (Theta-secretase)	3D-structure;Alternative splicing;Aspartyl protease;Autocatalytic cleavage;Complete proteome;Direct protein sequencing;Disulfide bond;Endoplasmic reticulum;Endosome;Glycoprotein;Golgi apparatus;Hydrolase;Membrane;Protease;Reference proteome;Signal;Transmembrane;Transmembrane helix;Zymogen	cell surface [GO:0009986]; endoplasmic reticulum [GO:0005783]; endosome [GO:0005768]; Golgi apparatus [GO:0005794]; integral component of membrane [GO:0016021]; plasma membrane [GO:0005886]; amyloid-beta binding [GO:0001540]; aspartic-type endopeptidase activity [GO:0004190]; amyloid-beta metabolic process [GO:0050435]; membrane protein ectodomain proteolysis [GO:0006509]; negative regulation of …	TRANSMEM 474 494 Helical. {ECO:0000255}.	1	SUBCELLULAR LOCATION: Membrane; Single-pass type I membrane protein. Golgi apparatus. Endoplasmic reticulum. Endosome. Cell surface.	ENST00000328735 [Q9Y5Z0-3];ENST00000330333 [Q9Y5Z0-1];ENST00000347667 [Q9Y5Z0-2];		CARBOHYD 170 170 N-linked (GlcNAc...) asparagine. {ECO:0000255}.; CARBOHYD 366 366 N-linked (GlcNAc...) asparagine. {ECO:0000255}.	2	No	https://www.proteinatlas.org/search/Q9Y5Z0	https://www.uniprot.org/uniprot/Q9Y5Z0	http://biocc.hrbmu.edu.cn/CellMarker/search.jsp?quickSearchInfo=Q9Y5Z0	605668;	3	1	1				Yes	Yes	Yes		3	30
P50895	1	1	1	1	BCAM	LU MSK19	Basal cell adhesion molecule (Auberger B antigen) (B-CAM cell surface glycoprotein) (F8/G253 antigen) (Lutheran antigen) (Lutheran blood group glycoprotein) (CD antigen CD239)	3D-structure;Blood group antigen;Cell adhesion;Complete proteome;Direct protein sequencing;Disulfide bond;Glycoprotein;Immunoglobulin domain;Membrane;Phosphoprotein;Polymorphism;Receptor;Reference proteome;Repeat;Signal;Transmembrane;Transmembrane helix	collagen-containing extracellular matrix [GO:0062023]; external side of plasma membrane [GO:0009897]; extracellular exosome [GO:0070062]; extracellular region [GO:0005576]; integral component of plasma membrane [GO:0005887]; plasma membrane [GO:0005886]; laminin binding [GO:0043236]; laminin receptor activity [GO:0005055]; protein C-terminus binding [GO:0008022]; transmembrane signaling receptor …	TRANSMEM 548 568 Helical. {ECO:0000255}.	1	SUBCELLULAR LOCATION: Membrane; Single-pass type I membrane protein.	ENST00000270233;		CARBOHYD 321 321 N-linked (GlcNAc...) asparagine. {ECO:0000255}.; CARBOHYD 377 377 N-linked (GlcNAc...) asparagine. {ECO:0000255}.; CARBOHYD 383 383 N-linked (GlcNAc...) asparagine. {ECO:0000255}.; CARBOHYD 419 419 N-linked (GlcNAc...) asparagine. {ECO:0000255}.; CARBOHYD 439 439 N-linked (GlcNAc...) asparagine. {ECO:0000269|PubMed:12754519, ECO:0000269|PubMed:16335952}.	5	No	https://www.proteinatlas.org/search/P50895	https://www.uniprot.org/uniprot/P50895	http://biocc.hrbmu.edu.cn/CellMarker/search.jsp?quickSearchInfo=P50895	111200;247420;612773;	1	1	1	3	1	1026	Yes	Yes	Yes	CD239	3	34
P21810	1	1	1	1	BGN	SLRR1A	Biglycan (Bone/cartilage proteoglycan I) (PG-S1)	Aortic aneurysm;Complete proteome;Direct protein sequencing;Disease mutation;Disulfide bond;Dwarfism;Extracellular matrix;Glycoprotein;Leucine-rich repeat;Polymorphism;Proteoglycan;Reference proteome;Repeat;Secreted;Signal	cell surface [GO:0009986]; collagen-containing extracellular matrix [GO:0062023]; cytoplasm [GO:0005737]; extracellular exosome [GO:0070062]; extracellular matrix [GO:0031012]; extracellular region [GO:0005576]; Golgi lumen [GO:0005796]; lysosomal lumen [GO:0043202]; sarcolemma [GO:0042383]; transport vesicle [GO:0030133]; extracellular matrix binding [GO:0050840]; extracellular matrix structural…		0	SUBCELLULAR LOCATION: Secreted, extracellular space, extracellular matrix {ECO:0000250}.	ENST00000331595;		CARBOHYD 42 42 O-linked (Xyl...) (glycosaminoglycan) serine. {ECO:0000269|PubMed:2590169}.; CARBOHYD 47 47 O-linked (Xyl...) (glycosaminoglycan) serine. {ECO:0000269|PubMed:2590169}.; CARBOHYD 180 180 O-linked (Xyl...) (glycosaminoglycan) serine. {ECO:0000255}.; CARBOHYD 198 198 O-linked (Xyl...) (glycosaminoglycan) serine. {ECO:0000255}.; CARBOHYD 270 270 N-linked (GlcNAc...) asparagine. {ECO:00…	6	No	https://www.proteinatlas.org/search/P21810	https://www.uniprot.org/uniprot/P21810	http://biocc.hrbmu.edu.cn/CellMarker/search.jsp?quickSearchInfo=P21810	300106;300989;301870;	0	0	0			1042	Yes	Yes	Yes		1	12
P13497	1	1	0	0	BMP1	PCOLC	Bone morphogenetic protein 1 (BMP-1) (EC 3.4.24.19) (Mammalian tolloid protein) (mTld) (Procollagen C-proteinase) (PCP)	3D-structure;Alternative splicing;Calcium;Chondrogenesis;Cleavage on pair of basic residues;Complete proteome;Cytokine;Developmental protein;Differentiation;Disease mutation;Disulfide bond;EGF-like domain;Extracellular matrix;Glycoprotein;Golgi apparatus;Growth factor;Hydrolase;Metal-binding;Metalloprotease;Methylation;Osteogenesis;Osteogenesis imperfecta;Polymorphism;Protease;Reference proteome;…	extracellular region [GO:0005576]; extracellular space [GO:0005615]; Golgi apparatus [GO:0005794]; vesicle [GO:0031982]; calcium ion binding [GO:0005509]; cytokine activity [GO:0005125]; growth factor activity [GO:0008083]; identical protein binding [GO:0042802]; metalloendopeptidase activity [GO:0004222]; metallopeptidase activity [GO:0008237]; peptidase activity [GO:0008233]; serine-type endope…		0	SUBCELLULAR LOCATION: Golgi apparatus, trans-Golgi network {ECO:0000269|PubMed:12637569}. Secreted, extracellular space, extracellular matrix {ECO:0000269|PubMed:12637569}. Note=Co-localizes with POSTN in the Golgi. {ECO:0000250}.	ENST00000306349 [P13497-2];ENST00000306385 [P13497-1];ENST00000471755 [P13497-4];ENST00000520970 [P13497-2];ENST00000521385 [P13497-5];		CARBOHYD 91 91 N-linked (GlcNAc...) asparagine. {ECO:0000255}.; CARBOHYD 142 142 N-linked (GlcNAc...) asparagine. {ECO:0000255}.; CARBOHYD 332 332 N-linked (GlcNAc...) asparagine. {ECO:0000255}.; CARBOHYD 363 363 N-linked (GlcNAc...) asparagine. {ECO:0000255}.; CARBOHYD 599 599 N-linked (GlcNAc...) asparagine. {ECO:0000255}.	5	No	https://www.proteinatlas.org/search/P13497	https://www.uniprot.org/uniprot/P13497	http://biocc.hrbmu.edu.cn/CellMarker/search.jsp?quickSearchInfo=P13497	112264;614856;	0	0	0			1045	Yes	Yes	Yes		0	58
O95393	1	0	0	0	BMP10		Bone morphogenetic protein 10 (BMP-10)	Cell adhesion;Cleavage on pair of basic residues;Complete proteome;Cytokine;Developmental protein;Disulfide bond;Glycoprotein;Growth factor;Polymorphism;Reference proteome;Secreted;Signal	cell surface [GO:0009986]; cytoplasm [GO:0005737]; extracellular region [GO:0005576]; extracellular space [GO:0005615]; Z disc [GO:0030018]; cytokine activity [GO:0005125]; growth factor activity [GO:0008083]; hormone activity [GO:0005179]; receptor serine/threonine kinase binding [GO:0033612]; telethonin binding [GO:0031433]; transforming growth factor beta receptor binding [GO:0005160]; activin…		0	SUBCELLULAR LOCATION: Secreted {ECO:0000250}.	ENST00000295379;		CARBOHYD 67 67 N-linked (GlcNAc...) asparagine. {ECO:0000255}.; CARBOHYD 131 131 N-linked (GlcNAc...) asparagine. {ECO:0000255}.	2	No	https://www.proteinatlas.org/search/O95393	https://www.uniprot.org/uniprot/O95393	http://biocc.hrbmu.edu.cn/CellMarker/search.jsp?quickSearchInfo=O95393	608748;	0	1	0				Yes	Yes	Yes		1	32
P12644	0	1	0	0	BMP4	BMP2B DVR4	Bone morphogenetic protein 4 (BMP-4) (Bone morphogenetic protein 2B) (BMP-2B)	Chondrogenesis;Cleavage on pair of basic residues;Complete proteome;Cytokine;Developmental protein;Differentiation;Disease mutation;Disulfide bond;Extracellular matrix;Glycoprotein;Growth factor;Microphthalmia;Osteogenesis;Phosphoprotein;Polymorphism;Reference proteome;Secreted;Signal	endoplasmic reticulum lumen [GO:0005788]; extracellular region [GO:0005576]; extracellular space [GO:0005615]; BMP receptor binding [GO:0070700]; chemoattractant activity [GO:0042056]; co-receptor binding [GO:0039706]; cytokine activity [GO:0005125]; growth factor activity [GO:0008083]; heparin binding [GO:0008201]; transforming growth factor beta receptor binding [GO:0005160]; activation of MAPK…		0	SUBCELLULAR LOCATION: Secreted, extracellular space, extracellular matrix.	ENST00000245451;ENST00000417573;ENST00000558984;ENST00000559087;		CARBOHYD 143 143 N-linked (GlcNAc...) asparagine. {ECO:0000255}.; CARBOHYD 208 208 N-linked (GlcNAc...) asparagine. {ECO:0000255}.; CARBOHYD 350 350 N-linked (GlcNAc...) asparagine. {ECO:0000255}.; CARBOHYD 365 365 N-linked (GlcNAc...) asparagine. {ECO:0000255}.	4	No	https://www.proteinatlas.org/search/P12644	https://www.uniprot.org/uniprot/P12644	http://biocc.hrbmu.edu.cn/CellMarker/search.jsp?quickSearchInfo=P12644	112262;600625;607932;	0	0	0				Yes	Yes	Yes		0	22
Q8N8U9	0	1	0	0	BMPER	KIAA1965	BMP-binding endothelial regulator protein (Bone morphogenetic protein-binding endothelial cell precursor-derived regulator) (Protein crossveinless-2) (hCV2)	Complete proteome;Disease mutation;Glycoprotein;Polymorphism;Reference proteome;Repeat;Secreted;Signal	extracellular space [GO:0005615]; blood vessel endothelial cell proliferation involved in sprouting angiogenesis [GO:0002043]; endothelial cell activation [GO:0042118]; inner ear development [GO:0048839]; negative regulation of BMP signaling pathway [GO:0030514]; positive regulation of ERK1 and ERK2 cascade [GO:0070374]; positive regulation of sprouting angiogenesis [GO:1903672]; regulation of en…		0	SUBCELLULAR LOCATION: Secreted {ECO:0000269|PubMed:14766204}.	ENST00000297161;		CARBOHYD 116 116 N-linked (GlcNAc...) asparagine. {ECO:0000255}.; CARBOHYD 247 247 N-linked (GlcNAc...) asparagine. {ECO:0000255}.; CARBOHYD 255 255 N-linked (GlcNAc...) asparagine. {ECO:0000255}.; CARBOHYD 318 318 N-linked (GlcNAc...) asparagine. {ECO:0000255}.; CARBOHYD 441 441 N-linked (GlcNAc...) asparagine. {ECO:0000255}.	5	No	https://www.proteinatlas.org/search/Q8N8U9	https://www.uniprot.org/uniprot/Q8N8U9	http://biocc.hrbmu.edu.cn/CellMarker/search.jsp?quickSearchInfo=Q8N8U9	608022;608699;	0	0	0				Yes	Yes	Yes		0	34
Q13873	1	1	1	1	BMPR2	PPH1	Bone morphogenetic protein receptor type-2 (BMP type-2 receptor) (BMPR-2) (EC 2.7.11.30) (Bone morphogenetic protein receptor type II) (BMP type II receptor) (BMPR-II)	3D-structure;ATP-binding;Alternative splicing;Cell membrane;Complete proteome;Disease mutation;Disulfide bond;Glycoprotein;Kinase;Magnesium;Manganese;Membrane;Metal-binding;Nucleotide-binding;Phosphoprotein;Polymorphism;Receptor;Reference proteome;Serine/threonine-protein kinase;Signal;Transferase;Transmembrane;Transmembrane helix	apical plasma membrane [GO:0016324]; basal plasma membrane [GO:0009925]; caveola [GO:0005901]; cell surface [GO:0009986]; cell-cell adherens junction [GO:0005913]; cytoplasm [GO:0005737]; dendrite [GO:0030425]; extracellular space [GO:0005615]; integral component of plasma membrane [GO:0005887]; neuronal cell body [GO:0043025]; nucleoplasm [GO:0005654]; plasma membrane [GO:0005886]; postsynaptic …	TRANSMEM 151 171 Helical. {ECO:0000255}.	1	SUBCELLULAR LOCATION: Cell membrane {ECO:0000269|PubMed:25187962}; Single-pass type I membrane protein.	ENST00000374574 [Q13873-2];ENST00000374580 [Q13873-1];		CARBOHYD 55 55 N-linked (GlcNAc...) asparagine. {ECO:0000255}.; CARBOHYD 110 110 N-linked (GlcNAc...) asparagine. {ECO:0000255}.; CARBOHYD 126 126 N-linked (GlcNAc...) asparagine. {ECO:0000255}.	3	Yes	https://www.proteinatlas.org/search/Q13873	https://www.uniprot.org/uniprot/Q13873	http://biocc.hrbmu.edu.cn/CellMarker/search.jsp?quickSearchInfo=Q13873	178600;265450;600799;	2	1	1	2	1	1046	Yes	Yes	Yes		4	70
Q9NP55	0	1	0	0	BPIFA1	LUNX NASG PLUNC SPLUNC1 SPURT UNQ787/PRO1606	BPI fold-containing family A member 1 (Lung-specific protein X) (Nasopharyngeal carcinoma-related protein) (Palate lung and nasal epithelium clone protein) (Secretory protein in upper respiratory tracts) (Short PLUNC1) (SPLUNC1) (Tracheal epithelium-enriched protein) (Von Ebner protein Hl)	3D-structure;Alternative splicing;Antibiotic;Antimicrobial;Complete proteome;Direct protein sequencing;Disulfide bond;Glycoprotein;Immunity;Innate immunity;Reference proteome;Secreted;Signal	extracellular region [GO:0005576]; extracellular space [GO:0005615]; lipid binding [GO:0008289]; antibacterial humoral response [GO:0019731]; antimicrobial humoral immune response mediated by antimicrobial peptide [GO:0061844]; antimicrobial humoral response [GO:0019730]; defense response to virus [GO:0051607]; immune response in nasopharyngeal-associated lymphoid tissue [GO:0002395]; innate immu…		0	SUBCELLULAR LOCATION: Secreted {ECO:0000269|PubMed:11425234, ECO:0000269|PubMed:12920053, ECO:0000269|PubMed:15158712, ECO:0000269|PubMed:23499554, ECO:0000269|PubMed:24043776, ECO:0000269|PubMed:24124190}. Note=Apical side of airway epithelial cells. Detected in airway surface liquid, nasal mucus and sputum.	ENST00000354297 [Q9NP55-1];ENST00000375413 [Q9NP55-1];ENST00000375422 [Q9NP55-1];ENST00000618484 [Q9NP55-2];			0	No	https://www.proteinatlas.org/search/Q9NP55	https://www.uniprot.org/uniprot/Q9NP55	http://biocc.hrbmu.edu.cn/CellMarker/search.jsp?quickSearchInfo=Q9NP55	607412;	0	0	0	4	1		Yes	Yes	Yes		0	9
Q96G97	1	0	0	0	BSCL2		Seipin (Bernardinelli-Seip congenital lipodystrophy type 2 protein)	Alternative splicing;Complete proteome;Congenital generalized lipodystrophy;Diabetes mellitus;Disease mutation;Endoplasmic reticulum;Glycoprotein;Hereditary spastic paraplegia;Lipid degradation;Lipid metabolism;Membrane;Neurodegeneration;Neuropathy;Phosphoprotein;Reference proteome;Transmembrane;Transmembrane helix	integral component of endoplasmic reticulum membrane [GO:0030176]; fat cell differentiation [GO:0045444]; lipid catabolic process [GO:0016042]; lipid droplet organization [GO:0034389]; lipid storage [GO:0019915]; negative regulation of lipid catabolic process [GO:0050995]; positive regulation of cold-induced thermogenesis [GO:0120162]	TRANSMEM 27 47 Helical. {ECO:0000255}.; TRANSMEM 243 263 Helical. {ECO:0000255}.	2	SUBCELLULAR LOCATION: Endoplasmic reticulum membrane {ECO:0000269|PubMed:14981520, ECO:0000269|PubMed:16574104, ECO:0000269|PubMed:18458148}; Multi-pass membrane protein {ECO:0000269|PubMed:14981520, ECO:0000269|PubMed:16574104, ECO:0000269|PubMed:18458148}.	ENST00000278893 [Q96G97-3];ENST00000360796 [Q96G97-4];ENST00000403550 [Q96G97-2];ENST00000407022 [Q96G97-2];ENST00000421906 [Q96G97-2];		CARBOHYD 88 88 N-linked (GlcNAc...) asparagine. {ECO:0000269|PubMed:14981520}.; CARBOHYD 242 242 N-linked (GlcNAc...) asparagine. {ECO:0000255}.	2	No	https://www.proteinatlas.org/search/Q96G97	https://www.uniprot.org/uniprot/Q96G97	http://biocc.hrbmu.edu.cn/CellMarker/search.jsp?quickSearchInfo=Q96G97	269700;270685;600794;606158;615924;	3	2	3			1728	Yes	No	No		0	0
P35613	1	1	1	1	BSG	UNQ6505/PRO21383	Basigin (5F7) (Collagenase stimulatory factor) (Extracellular matrix metalloproteinase inducer) (EMMPRIN) (Leukocyte activation antigen M6) (OK blood group antigen) (Tumor cell-derived collagenase stimulatory factor) (TCSF) (CD antigen CD147)	3D-structure;Alternative promoter usage;Alternative splicing;Blood group antigen;Cell membrane;Complete proteome;Direct protein sequencing;Disulfide bond;Glycoprotein;Immunoglobulin domain;Lectin;Mannose-binding;Membrane;Phosphoprotein;Polymorphism;Reference proteome;Signal;Transmembrane;Transmembrane helix	acrosomal membrane [GO:0002080]; extracellular exosome [GO:0070062]; focal adhesion [GO:0005925]; Golgi membrane [GO:0000139]; integral component of plasma membrane [GO:0005887]; intracellular membrane-bounded organelle [GO:0043231]; melanosome [GO:0042470]; membrane [GO:0016020]; membrane raft [GO:0045121]; mitochondrion [GO:0005739]; plasma membrane [GO:0005886]; sarcolemma [GO:0042383]; cadher…	TRANSMEM 324 344 Helical. {ECO:0000255}.	1	SUBCELLULAR LOCATION: Cell membrane {ECO:0000269|PubMed:15946952, ECO:0000269|PubMed:17127621, ECO:0000269|PubMed:21536654}; Single-pass type I membrane protein {ECO:0000303|PubMed:15946952}. Melanosome {ECO:0000269|PubMed:17081065}. Note=Identified by mass spectrometry in melanosome fractions from stage I to stage IV. In spermatozoa, localized on the principal piece of caput and in the middle pi…	ENST00000333511 [P35613-1];ENST00000346916 [P35613-4];ENST00000353555 [P35613-2];ENST00000545507 [P35613-3];		CARBOHYD 160 160 N-linked (GlcNAc...) asparagine. {ECO:0000269|PubMed:12754519, ECO:0000269|PubMed:19159218, ECO:0000269|PubMed:19349973}.; CARBOHYD 268 268 N-linked (GlcNAc...) asparagine. {ECO:0000269|PubMed:12754519, ECO:0000269|PubMed:19159218, ECO:0000269|PubMed:19349973}.; CARBOHYD 302 302 N-linked (GlcNAc...) asparagine. {ECO:0000255}.	3	No	https://www.proteinatlas.org/search/P35613	https://www.uniprot.org/uniprot/P35613	http://biocc.hrbmu.edu.cn/CellMarker/search.jsp?quickSearchInfo=P35613	109480;111380;	2	2	1	41	11	1027	Yes	Yes	Yes	CD147	4	40
Q10588	0	1	1	1	BST1		ADP-ribosyl cyclase/cyclic ADP-ribose hydrolase 2 (EC 3.2.2.6) (ADP-ribosyl cyclase 2) (Bone marrow stromal antigen 1) (BST-1) (Cyclic ADP-ribose hydrolase 2) (cADPr hydrolase 2) (CD antigen CD157)	3D-structure;Alternative splicing;Cell membrane;Complete proteome;Disulfide bond;GPI-anchor;Glycoprotein;Hydrolase;Lipoprotein;Membrane;NAD;NADP;Polymorphism;Reference proteome;Signal;Transferase	anchored component of membrane [GO:0031225]; extracellular exosome [GO:0070062]; extracellular region [GO:0005576]; extrinsic component of membrane [GO:0019898]; plasma membrane [GO:0005886]; specific granule membrane [GO:0035579]; uropod [GO:0001931]; ADP-ribosyl cyclase activity [GO:0061811]; cyclic ADP-ribose hydrolase [GO:0061812]; NAD(P)+ nucleosidase activity [GO:0050135]; NAD+ nucleosidase…		0	SUBCELLULAR LOCATION: Cell membrane; Lipid-anchor, GPI-anchor.	ENST00000265016 [Q10588-1];	DB01660;DB02483;DB03732;DB02701;DB03227;	CARBOHYD 66 66 N-linked (GlcNAc...) asparagine. {ECO:0000255}.; CARBOHYD 95 95 N-linked (GlcNAc...) asparagine. {ECO:0000269|PubMed:19159218}.; CARBOHYD 148 148 N-linked (GlcNAc...) asparagine. {ECO:0000255}.; CARBOHYD 192 192 N-linked (GlcNAc...) asparagine. {ECO:0000269|PubMed:16335952}.	4	No	https://www.proteinatlas.org/search/Q10588	https://www.uniprot.org/uniprot/Q10588	http://biocc.hrbmu.edu.cn/CellMarker/search.jsp?quickSearchInfo=Q10588	600387;	1	1	0	2	1	2017	Yes	Yes	Yes	CD157	2	48
Q10589	1	1	1	1	BST2		Bone marrow stromal antigen 2 (BST-2) (HM1.24 antigen) (Tetherin) (CD antigen CD317)	3D-structure;Alternative initiation;Antiviral defense;B-cell activation;Cell membrane;Coiled coil;Complete proteome;Cytoplasm;Disulfide bond;Endosome;GPI-anchor;Glycoprotein;Golgi apparatus;Immunity;Innate immunity;Isopeptide bond;Lipoprotein;Membrane;Polymorphism;Reference proteome;Signal-anchor;Transmembrane;Transmembrane helix;Ubl conjugation	anchored component of membrane [GO:0031225]; apical plasma membrane [GO:0016324]; azurophil granule membrane [GO:0035577]; cell surface [GO:0009986]; cytosol [GO:0005829]; extracellular exosome [GO:0070062]; Golgi apparatus [GO:0005794]; integral component of plasma membrane [GO:0005887]; membrane [GO:0016020]; membrane raft [GO:0045121]; multivesicular body [GO:0005771]; plasma membrane [GO:0005…	TRANSMEM 21 48 Helical; Signal-anchor for type II membrane protein. {ECO:0000255}.	1	SUBCELLULAR LOCATION: Golgi apparatus, trans-Golgi network. Cell membrane {ECO:0000269|PubMed:26172439}; Single-pass type II membrane protein. Cell membrane {ECO:0000269|PubMed:19879838, ECO:0000269|PubMed:26172439}; Lipid-anchor, GPI-anchor {ECO:0000269|PubMed:19879838, ECO:0000305|PubMed:26172439}. Late endosome {ECO:0000269|PubMed:20419159}. Membrane raft. Cytoplasm. Apical cell membrane {ECO:…	ENST00000252593 [Q10589-1];		CARBOHYD 65 65 N-linked (GlcNAc...) asparagine. {ECO:0000269|PubMed:19159218, ECO:0000269|PubMed:19349973, ECO:0000269|PubMed:19737401, ECO:0000269|PubMed:19879838}.; CARBOHYD 92 92 N-linked (GlcNAc...) asparagine. {ECO:0000269|PubMed:19737401, ECO:0000269|PubMed:19879838}.	2	No	https://www.proteinatlas.org/search/Q10589	https://www.uniprot.org/uniprot/Q10589	http://biocc.hrbmu.edu.cn/CellMarker/search.jsp?quickSearchInfo=Q10589	600534;	2	1	1	4	1	1044	Yes	No	No	CD317	3	30
P43251	1	0	0	0	BTD		Biotinidase (Biotinase) (EC 3.5.1.12)	Alternative splicing;Complete proteome;Direct protein sequencing;Disease mutation;Glycoprotein;Hydrolase;Polymorphism;Reference proteome;Secreted;Signal	extracellular exosome [GO:0070062]; extracellular region [GO:0005576]; extracellular space [GO:0005615]; mitochondrial matrix [GO:0005759]; biotinidase activity [GO:0047708]; hydrolase activity, acting on carbon-nitrogen (but not peptide) bonds [GO:0016810]; biotin metabolic process [GO:0006768]; central nervous system development [GO:0007417]		0	SUBCELLULAR LOCATION: Secreted, extracellular space.	ENST00000303498 [P43251-4];ENST00000383778 [P43251-4];ENST00000427382 [P43251-4];ENST00000437172 [P43251-2];ENST00000449107 [P43251-3];ENST00000643237 [P43251-1];ENST00000646371 [P43251-4];		CARBOHYD 119 119 N-linked (GlcNAc...) asparagine. {ECO:0000269|PubMed:16335952, ECO:0000269|PubMed:19159218}.; CARBOHYD 150 150 N-linked (GlcNAc...) (complex) asparagine. {ECO:0000269|PubMed:16335952, ECO:0000269|PubMed:19139490, ECO:0000269|PubMed:19159218}.; CARBOHYD 203 203 N-linked (GlcNAc...) asparagine. {ECO:0000269|PubMed:16335952}.; CARBOHYD 349 349 N-linked (GlcNAc...) asparagine. {ECO:0…	6	No	https://www.proteinatlas.org/search/P43251	https://www.uniprot.org/uniprot/P43251	http://biocc.hrbmu.edu.cn/CellMarker/search.jsp?quickSearchInfo=P43251	253260;609019;	2	0	0			1043	Yes	No	Yes		0	31
Q7KYR7	1	1	1	1	BTN2A1	BT2.1 BTF1	Butyrophilin subfamily 2 member A1	Alternative splicing;Coiled coil;Complete proteome;Disulfide bond;Glycoprotein;Immunoglobulin domain;Membrane;Polymorphism;Reference proteome;Signal;Transmembrane;Transmembrane helix	integral component of plasma membrane [GO:0005887]; plasma membrane [GO:0005886]; lipid metabolic process [GO:0006629]	TRANSMEM 249 269 Helical. {ECO:0000255}.	1	SUBCELLULAR LOCATION: Membrane {ECO:0000250}; Single-pass type I membrane protein {ECO:0000250}.	ENST00000312541 [Q7KYR7-2];ENST00000429381 [Q7KYR7-4];ENST00000469185 [Q7KYR7-6];ENST00000541522 [Q7KYR7-5];		CARBOHYD 46 46 N-linked (GlcNAc...) asparagine. {ECO:0000255}.; CARBOHYD 114 114 N-linked (GlcNAc...) asparagine. {ECO:0000269|PubMed:19349973}.; CARBOHYD 120 120 N-linked (GlcNAc...) asparagine. {ECO:0000269|PubMed:19349973}.	3	No	https://www.proteinatlas.org/search/Q7KYR7	https://www.uniprot.org/uniprot/Q7KYR7	http://biocc.hrbmu.edu.cn/CellMarker/search.jsp?quickSearchInfo=Q7KYR7	613590;	2	2	1	2	2		Yes	Yes	Yes		4	34
O00481	0	1	0	0	BTN3A1	BTF5	Butyrophilin subfamily 3 member A1 (CD antigen CD277)	3D-structure;Adaptive immunity;Alternative splicing;Cell membrane;Complete proteome;Disulfide bond;Glycoprotein;Immunity;Immunoglobulin domain;Membrane;Polymorphism;Reference proteome;Repeat;Signal;Transmembrane;Transmembrane helix	integral component of membrane [GO:0016021]; plasma membrane [GO:0005886]; activated T cell proliferation [GO:0050798]; adaptive immune response [GO:0002250]; cytokine secretion [GO:0050663]; interferon-gamma secretion [GO:0072643]; T cell receptor signaling pathway [GO:0050852]	TRANSMEM 255 271 Helical. {ECO:0000255}.	1	SUBCELLULAR LOCATION: Cell membrane {ECO:0000269|PubMed:21113407, ECO:0000269|PubMed:21918970, ECO:0000269|PubMed:22767497}; Single-pass type I membrane protein {ECO:0000269|PubMed:21113407, ECO:0000269|PubMed:21918970, ECO:0000269|PubMed:22767497}.	ENST00000289361 [O00481-1];ENST00000414912 [O00481-4];ENST00000425234 [O00481-3];ENST00000476549 [O00481-2];		CARBOHYD 115 115 N-linked (GlcNAc...) asparagine. {ECO:0000269|PubMed:22846996}.	1	No	https://www.proteinatlas.org/search/O00481	https://www.uniprot.org/uniprot/O00481	http://biocc.hrbmu.edu.cn/CellMarker/search.jsp?quickSearchInfo=O00481	613593;	1	1	1	6	2	1048	Yes	Yes	Yes	CD277	4	12
Q8NE79	1	1	0	0	BVES	POP1 POPDC1	Blood vessel epicardial substance (hBVES) (Popeye domain-containing protein 1) (Popeye protein 1)	Cell adhesion;Cell junction;Cell membrane;Complete proteome;Developmental protein;Glycoprotein;Limb-girdle muscular dystrophy;Membrane;Nucleotide-binding;Phosphoprotein;Polymorphism;Reference proteome;Tight junction;Transmembrane;Transmembrane helix;cAMP;cAMP-binding	bicellular tight junction [GO:0005923]; caveola [GO:0005901]; cell junction [GO:0030054]; cell projection membrane [GO:0031253]; integral component of membrane [GO:0016021]; lateral plasma membrane [GO:0016328]; plasma membrane [GO:0005886]; sarcolemma [GO:0042383]; cAMP binding [GO:0030552]; structural molecule activity [GO:0005198]; cell migration involved in heart development [GO:0060973]; epi…	TRANSMEM 49 69 Helical. {ECO:0000255}.; TRANSMEM 71 91 Helical. {ECO:0000255}.; TRANSMEM 93 113 Helical. {ECO:0000255}.	3	SUBCELLULAR LOCATION: Lateral cell membrane {ECO:0000269|PubMed:16188940}. Cell junction, tight junction {ECO:0000269|PubMed:16188940}. Membrane {ECO:0000269|PubMed:26642364}; Multi-pass membrane protein {ECO:0000305}. Cell membrane, sarcolemma {ECO:0000269|PubMed:26642364}. Membrane, caveola {ECO:0000250|UniProtKB:Q9ES83}. Note=Colocalizes with VAMP3 at the cell-cell contact in cardiac and skele…	ENST00000314641;ENST00000336775;ENST00000446408;		CARBOHYD 2 2 N-linked (GlcNAc...) asparagine. {ECO:0000255}.; CARBOHYD 30 30 N-linked (GlcNAc...) asparagine. {ECO:0000255}.	2	No	https://www.proteinatlas.org/search/Q8NE79	https://www.uniprot.org/uniprot/Q8NE79	http://biocc.hrbmu.edu.cn/CellMarker/search.jsp?quickSearchInfo=Q8NE79	604577;616812;	3	3	3	41	15		No	No	No		3	5
Q9BVV8	1	0	0	0	C19orf24		Uncharacterized membrane protein C19orf24	Complete proteome;Glycoprotein;Membrane;Phosphoprotein;Reference proteome;Signal;Transmembrane;Transmembrane helix	cytoplasm [GO:0005737]; extracellular region [GO:0005576]; integral component of membrane [GO:0016021]	TRANSMEM 73 93 Helical. {ECO:0000255}.	1	SUBCELLULAR LOCATION: Membrane {ECO:0000305}; Single-pass type I membrane protein {ECO:0000305}.	ENST00000409293;		CARBOHYD 47 47 N-linked (GlcNAc...) asparagine. {ECO:0000255}.	1	No	https://www.proteinatlas.org/search/Q9BVV8	https://www.uniprot.org/uniprot/Q9BVV8	http://biocc.hrbmu.edu.cn/CellMarker/search.jsp?quickSearchInfo=Q9BVV8		2	2	1				Yes	Yes	Yes		1	0
Q96EU7	1	0	0	0	C1GALT1C1	COSMC HSPC067 MSTP143 UNQ273/PRO310	C1GALT1-specific chaperone 1 (C38H2-like protein 1) (C38H2-L1) (Core 1 beta1,3-galactosyltransferase 2) (C1Gal-T2) (C1GalT2) (Core 1 beta3-Gal-T2) (Core 1 beta3-galactosyltransferase-specific molecular chaperone)	Chaperone;Complete proteome;Disease mutation;Membrane;Polymorphism;Reference proteome;Signal-anchor;Transmembrane;Transmembrane helix	extracellular exosome [GO:0070062]; Golgi membrane [GO:0000139]; integral component of membrane [GO:0016021]; glycoprotein-N-acetylgalactosamine 3-beta-galactosyltransferase activity [GO:0016263]; O-glycan processing, core 1 [GO:0016267]; platelet activation [GO:0030168]; platelet morphogenesis [GO:0036344]; protein O-linked glycosylation [GO:0006493]	TRANSMEM 7 26 Helical; Signal-anchor for type II membrane protein. {ECO:0000255}.	1	SUBCELLULAR LOCATION: Membrane {ECO:0000305}; Single-pass type II membrane protein {ECO:0000305}.	ENST00000304661;ENST00000371313;			0	No	https://www.proteinatlas.org/search/Q96EU7	https://www.uniprot.org/uniprot/Q96EU7	http://biocc.hrbmu.edu.cn/CellMarker/search.jsp?quickSearchInfo=Q96EU7	300611;300622;	0	1	1				No	No	No		1	7
Q96HA4	0	1	1	1	C1orf159	UNQ2998/PRO9739	Uncharacterized protein C1orf159	Alternative splicing;Complete proteome;Glycoprotein;Membrane;Reference proteome;Signal;Transmembrane;Transmembrane helix	integral component of membrane [GO:0016021]	TRANSMEM 148 168 Helical. {ECO:0000255}.	1	SUBCELLULAR LOCATION: Membrane {ECO:0000305}; Single-pass membrane protein {ECO:0000305}.	ENST00000379319 [Q96HA4-4];ENST00000379325 [Q96HA4-3];ENST00000379339 [Q96HA4-1];ENST00000421241 [Q96HA4-4];		CARBOHYD 104 104 N-linked (GlcNAc...) asparagine. {ECO:0000255}.; CARBOHYD 111 111 N-linked (GlcNAc...) asparagine. {ECO:0000255}.; CARBOHYD 128 128 N-linked (GlcNAc...) asparagine. {ECO:0000255}.	3	No	https://www.proteinatlas.org/search/Q96HA4	https://www.uniprot.org/uniprot/Q96HA4	http://biocc.hrbmu.edu.cn/CellMarker/search.jsp?quickSearchInfo=Q96HA4		2	1	1	2	1		Yes	Yes	Yes		2	52
P02745	1	1	0	0	C1QA		Complement C1q subcomponent subunit A	3D-structure;Collagen;Complement pathway;Complete proteome;Direct protein sequencing;Disulfide bond;Glycoprotein;Hydroxylation;Immunity;Innate immunity;Polymorphism;Reference proteome;Repeat;Secreted;Signal	collagen trimer [GO:0005581]; collagen-containing extracellular matrix [GO:0062023]; complement component C1 complex [GO:0005602]; extracellular region [GO:0005576]; serine-type endopeptidase activity [GO:0004252]; cell-cell signaling [GO:0007267]; complement activation [GO:0006956]; complement activation, classical pathway [GO:0006958]; innate immune response [GO:0045087]; regulation of compleme…		0	SUBCELLULAR LOCATION: Secreted.	ENST00000374642;ENST00000402322;	DB00054;DB00051;DB00092;DB00087;DB00074;DB00112;DB00002;DB00111;DB00095;DB00005;DB00056;DB00078;DB00075;DB00108;DB00110;DB00073;DB00081;DB00072;	CARBOHYD 33 33 O-linked (Gal...) hydroxylysine. {ECO:0000269|PubMed:486087}.; CARBOHYD 48 48 O-linked (Gal...) hydroxylysine. {ECO:0000269|PubMed:486087}.; CARBOHYD 67 67 O-linked (Gal...) hydroxylysine. {ECO:0000269|PubMed:486087}.; CARBOHYD 100 100 O-linked (Gal...) hydroxylysine. {ECO:0000269|PubMed:486087}.; CARBOHYD 146 146 N-linked (GlcNAc...) asparagine. {ECO:0000269|PubMed:16335952, ECO:0…	5	No	https://www.proteinatlas.org/search/P02745	https://www.uniprot.org/uniprot/P02745	http://biocc.hrbmu.edu.cn/CellMarker/search.jsp?quickSearchInfo=P02745	120550;613652;	1	0	0	3	2	1142	Yes	Yes	Yes		0	6
Q9BXJ4	1	1	0	1	C1QTNF3	CTRP3 UNQ753/PRO1484	Complement C1q tumor necrosis factor-related protein 3 (Collagenous repeat-containing sequence 26 kDa protein) (CORS26) (Secretory protein CORS26)	Alternative splicing;Collagen;Complete proteome;Glycoprotein;Reference proteome;Secreted;Signal	cell [GO:0005623]; collagen trimer [GO:0005581]; extracellular exosome [GO:0070062]; membrane [GO:0016020]; cellular triglyceride homeostasis [GO:0035356]; fat cell differentiation [GO:0045444]; negative regulation of gene expression [GO:0010629]; negative regulation of gluconeogenesis [GO:0045721]; negative regulation of inflammatory response [GO:0050728]; negative regulation of interleukin-6 se…		0	SUBCELLULAR LOCATION: Secreted {ECO:0000305}.	ENST00000231338 [Q9BXJ4-1];ENST00000382065 [Q9BXJ4-3];			0	No	https://www.proteinatlas.org/search/Q9BXJ4	https://www.uniprot.org/uniprot/Q9BXJ4	http://biocc.hrbmu.edu.cn/CellMarker/search.jsp?quickSearchInfo=Q9BXJ4	612045;	0	0	0				Yes	Yes	Yes		0	5
P06681	1	0	0	0	C2		Complement C2 (EC 3.4.21.43) (C3/C5 convertase) [Cleaved into: Complement C2b fragment; Complement C2a fragment]	3D-structure;Alternative splicing;Complement pathway;Complete proteome;Direct protein sequencing;Disease mutation;Disulfide bond;Glycoprotein;Hydrolase;Immunity;Innate immunity;Metal-binding;Polymorphism;Protease;Reference proteome;Repeat;Secreted;Serine protease;Signal;Sushi	extracellular exosome [GO:0070062]; extracellular region [GO:0005576]; extracellular space [GO:0005615]; metal ion binding [GO:0046872]; serine-type endopeptidase activity [GO:0004252]; complement activation [GO:0006956]; complement activation, classical pathway [GO:0006958]; innate immune response [GO:0045087]; positive regulation of apoptotic cell clearance [GO:2000427]; regulation of complemen…		0	SUBCELLULAR LOCATION: Secreted.	ENST00000299367 [P06681-1];ENST00000375510 [P06681-1];ENST00000383362 [P06681-1];ENST00000411803 [P06681-1];ENST00000413548 [P06681-1];ENST00000416252 [P06681-1];ENST00000442278 [P06681-3];ENST00000448206 [P06681-1];ENST00000452323 [P06681-2];ENST00000548973 [P06681-3];ENST00000548995 [P06681-3];ENST00000549972 [P06681-3];ENST00000550682 [P06681-3];ENST00000551081 [P06681-3];ENST00000551648 [P066…		CARBOHYD 29 29 N-linked (GlcNAc...) asparagine. {ECO:0000255}.; CARBOHYD 112 112 N-linked (GlcNAc...) asparagine. {ECO:0000269|PubMed:16335952, ECO:0000269|PubMed:19159218}.; CARBOHYD 290 290 N-linked (GlcNAc...) asparagine. {ECO:0000255}.; CARBOHYD 333 333 N-linked (GlcNAc...) asparagine. {ECO:0000269|PubMed:16335952, ECO:0000269|PubMed:17027507, ECO:0000269|PubMed:19159218}.; CARBOHYD 467 467 N…	8	No	https://www.proteinatlas.org/search/P06681	https://www.uniprot.org/uniprot/P06681	http://biocc.hrbmu.edu.cn/CellMarker/search.jsp?quickSearchInfo=P06681	217000;603075;613927;	0	0	0			1145	Yes	Yes	Yes		0	46
P0C0L4	1	0	0	0	C4A	CO4 CPAMD2	Complement C4-A (Acidic complement C4) (C3 and PZP-like alpha-2-macroglobulin domain-containing protein 2) [Cleaved into: Complement C4 beta chain; Complement C4-A alpha chain; C4a anaphylatoxin; C4b-A; C4d-A; Complement C4 gamma chain]	3D-structure;Alternative splicing;Blood group antigen;Cell junction;Cell projection;Cleavage on pair of basic residues;Complement pathway;Complete proteome;Direct protein sequencing;Disease mutation;Disulfide bond;Glycoprotein;Immunity;Inflammatory response;Innate immunity;Phosphoprotein;Polymorphism;Reference proteome;Secreted;Signal;Sulfation;Synapse;Systemic lupus erythematosus;Thioester bond	axon [GO:0030424]; blood microparticle [GO:0072562]; cell junction [GO:0030054]; dendrite [GO:0030425]; endoplasmic reticulum lumen [GO:0005788]; extracellular exosome [GO:0070062]; extracellular region [GO:0005576]; extracellular space [GO:0005615]; neuronal cell body [GO:0043025]; plasma membrane [GO:0005886]; synapse [GO:0045202]; complement component C1q binding [GO:0001849]; endopeptidase in…		0	SUBCELLULAR LOCATION: Secreted. Cell junction, synapse {ECO:0000269|PubMed:26814963}. Cell projection, axon {ECO:0000269|PubMed:26814963}. Cell projection, dendrite {ECO:0000269|PubMed:26814963}.	ENST00000383325;ENST00000421274;ENST00000428956 [P0C0L4-1];ENST00000498271 [P0C0L4-2];	DB00028;	CARBOHYD 226 226 N-linked (GlcNAc...) asparagine. {ECO:0000269|PubMed:12754519, ECO:0000269|PubMed:18780401, ECO:0000269|PubMed:19159218}.; CARBOHYD 862 862 N-linked (GlcNAc...) asparagine. {ECO:0000269|PubMed:16335952}.; CARBOHYD 1244 1244 O-linked (GalNAc...) threonine. {ECO:0000269|PubMed:23234360}.; CARBOHYD 1328 1328 N-linked (GlcNAc...) (complex) asparagine. {ECO:0000269|PubMed:16335952, EC…	5	Yes	https://www.proteinatlas.org/search/P0C0L4	https://www.uniprot.org/uniprot/P0C0L4	http://biocc.hrbmu.edu.cn/CellMarker/search.jsp?quickSearchInfo=P0C0L4	120790;120810;152700;614374;614380;	4	0	0	44	10	651	Yes	Yes	Yes		0	26
P04003	1	0	0	0	C4BPA	C4BP	C4b-binding protein alpha chain (C4bp) (Proline-rich protein) (PRP)	3D-structure;Complement pathway;Complete proteome;Direct protein sequencing;Disulfide bond;Glycoprotein;Immunity;Innate immunity;Polymorphism;Reference proteome;Repeat;Secreted;Signal;Sushi	blood microparticle [GO:0072562]; extracellular region [GO:0005576]; extracellular space [GO:0005615]; other organism cell [GO:0044216]; plasma membrane [GO:0005886]; RNA binding [GO:0003723]; complement activation, classical pathway [GO:0006958]; innate immune response [GO:0045087]; negative regulation of complement activation, classical pathway [GO:0045959]; positive regulation of protein catab…		0	SUBCELLULAR LOCATION: Secreted.	ENST00000367070;		CARBOHYD 221 221 N-linked (GlcNAc...) asparagine. {ECO:0000269|PubMed:16335952, ECO:0000269|PubMed:19159218, ECO:0000269|PubMed:3840370}.; CARBOHYD 506 506 N-linked (GlcNAc...) asparagine. {ECO:0000269|PubMed:14760718, ECO:0000269|PubMed:16335952, ECO:0000269|PubMed:19159218, ECO:0000269|PubMed:3840370}.; CARBOHYD 528 528 N-linked (GlcNAc...) asparagine. {ECO:0000269|PubMed:14760718, ECO:0000269|…	3	No	https://www.proteinatlas.org/search/P04003	https://www.uniprot.org/uniprot/P04003	http://biocc.hrbmu.edu.cn/CellMarker/search.jsp?quickSearchInfo=P04003	120830;	0	0	0	4	2	1051	Yes	No	Yes		0	19
P20851	1	1	0	0	C4BPB		C4b-binding protein beta chain	Alternative splicing;Complement pathway;Complete proteome;Disulfide bond;Glycoprotein;Immunity;Innate immunity;Polymorphism;Reference proteome;Repeat;Secreted;Signal;Sushi	extracellular region [GO:0005576]; extracellular space [GO:0005615]; other organism cell [GO:0044216]; plasma membrane [GO:0005886]; blood coagulation [GO:0007596]; complement activation, classical pathway [GO:0006958]; innate immune response [GO:0045087]; negative regulation of complement activation, classical pathway [GO:0045959]; positive regulation of protein catabolic process [GO:0045732]; r…		0	SUBCELLULAR LOCATION: Secreted.	ENST00000243611 [P20851-1];ENST00000367076 [P20851-2];ENST00000367078 [P20851-1];ENST00000391923 [P20851-1];		CARBOHYD 64 64 N-linked (GlcNAc...) asparagine. {ECO:0000269|PubMed:14760718, ECO:0000269|PubMed:16335952}.; CARBOHYD 71 71 N-linked (GlcNAc...) asparagine. {ECO:0000269|PubMed:14760718}.; CARBOHYD 98 98 N-linked (GlcNAc...) asparagine. {ECO:0000269|PubMed:14760718, ECO:0000269|PubMed:16335952, ECO:0000269|PubMed:19159218}.; CARBOHYD 117 117 N-linked (GlcNAc...) asparagine. {ECO:0000255}.; CARBOH…	5	No	https://www.proteinatlas.org/search/P20851	https://www.uniprot.org/uniprot/P20851	http://biocc.hrbmu.edu.cn/CellMarker/search.jsp?quickSearchInfo=P20851	120831;	0	0	0			1052	Yes	Yes	Yes		0	30
P13671	1	0	0	0	C6		Complement component C6	3D-structure;Complement pathway;Complete proteome;Cytolysis;Direct protein sequencing;Disulfide bond;EGF-like domain;Glycoprotein;Immunity;Innate immunity;Membrane attack complex;Polymorphism;Reference proteome;Repeat;Secreted;Signal;Sushi	extracellular exosome [GO:0070062]; extracellular region [GO:0005576]; membrane attack complex [GO:0005579]; complement activation [GO:0006956]; complement activation, classical pathway [GO:0006958]; cytolysis [GO:0019835]; in utero embryonic development [GO:0001701]; innate immune response [GO:0045087]; positive regulation of activation of membrane attack complex [GO:0001970]; positive regulatio…		0	SUBCELLULAR LOCATION: Secreted.	ENST00000263413;ENST00000337836;		CARBOHYD 29 29 C-linked (Man) tryptophan. {ECO:0000269|PubMed:10551839}.; CARBOHYD 32 32 C-linked (Man) tryptophan; partial. {ECO:0000269|PubMed:10551839}.; CARBOHYD 38 38 O-linked (Fuc...) threonine. {ECO:0000305|PubMed:22267737}.; CARBOHYD 90 90 C-linked (Man) tryptophan; partial. {ECO:0000269|PubMed:10551839}.; CARBOHYD 324 324 N-linked (GlcNAc...) asparagine. {ECO:0000269|PubMed:16335952, ECO…	10	No	https://www.proteinatlas.org/search/P13671	https://www.uniprot.org/uniprot/P13671	http://biocc.hrbmu.edu.cn/CellMarker/search.jsp?quickSearchInfo=P13671	217050;612446;	0	0	0	19	7	791	Yes	Yes	Yes		0	35
P07358	1	0	0	0	C8B		Complement component C8 beta chain (Complement component 8 subunit beta)	3D-structure;Complement alternate pathway;Complement pathway;Complete proteome;Cytolysis;Direct protein sequencing;Disulfide bond;EGF-like domain;Glycoprotein;Immunity;Innate immunity;Membrane attack complex;Phosphoprotein;Polymorphism;Reference proteome;Repeat;Secreted;Signal	extracellular exosome [GO:0070062]; extracellular region [GO:0005576]; extracellular vesicle [GO:1903561]; membrane [GO:0016020]; membrane attack complex [GO:0005579]; protein-containing complex binding [GO:0044877]; complement activation [GO:0006956]; complement activation, alternative pathway [GO:0006957]; complement activation, classical pathway [GO:0006958]; cytolysis [GO:0019835]; immune res…		0	SUBCELLULAR LOCATION: Secreted.	ENST00000371237;		CARBOHYD 70 70 C-linked (Man) tryptophan. {ECO:0000269|PubMed:10551839}.; CARBOHYD 73 73 C-linked (Man) tryptophan. {ECO:0000269|PubMed:10551839}.; CARBOHYD 101 101 N-linked (GlcNAc...) asparagine. {ECO:0000255}.; CARBOHYD 243 243 N-linked (GlcNAc...) asparagine. {ECO:0000269|PubMed:16335952, ECO:0000269|PubMed:19159218}.; CARBOHYD 551 551 C-linked (Man) tryptophan. {ECO:0000269|PubMed:10551839}.…	6	No	https://www.proteinatlas.org/search/P07358	https://www.uniprot.org/uniprot/P07358	http://biocc.hrbmu.edu.cn/CellMarker/search.jsp?quickSearchInfo=P07358	120960;613789;	0	1	0	17	6	1149	Yes	Yes	Yes		0	94
O43570	0	1	0	1	CA12		Carbonic anhydrase 12 (EC 4.2.1.1) (Carbonate dehydratase XII) (Carbonic anhydrase XII) (CA-XII) (Tumor antigen HOM-RCC-3.1.3)	3D-structure;Alternative splicing;Complete proteome;Disease mutation;Disulfide bond;Glycoprotein;Lyase;Membrane;Metal-binding;Reference proteome;Signal;Transmembrane;Transmembrane helix;Zinc	integral component of membrane [GO:0016021]; plasma membrane [GO:0005886]; carbonate dehydratase activity [GO:0004089]; zinc ion binding [GO:0008270]; bicarbonate transport [GO:0015701]; chloride ion homeostasis [GO:0055064]	TRANSMEM 302 322 Helical. {ECO:0000255}.	1	SUBCELLULAR LOCATION: Membrane; Single-pass type I membrane protein.	ENST00000178638 [O43570-1];ENST00000344366 [O43570-2];	DB00562;DB08846;DB00999;DB00774;DB00909;	CARBOHYD 28 28 N-linked (GlcNAc...) asparagine. {ECO:0000255}.; CARBOHYD 80 80 N-linked (GlcNAc...) asparagine. {ECO:0000255}.; CARBOHYD 162 162 N-linked (GlcNAc...) asparagine. {ECO:0000255}.	3	Yes	https://www.proteinatlas.org/search/O43570	https://www.uniprot.org/uniprot/O43570	http://biocc.hrbmu.edu.cn/CellMarker/search.jsp?quickSearchInfo=O43570	143860;603263;	2	1	1	2	1	1064	Yes	Yes	Yes		3	16
Q5VU97	0	1	1	0	CACHD1	KIAA1573 VWCD1	VWFA and cache domain-containing protein 1 (Cache domain-containing protein 1)	Alternative splicing;Calcium;Calcium transport;Complete proteome;Glycoprotein;Ion transport;Membrane;Polymorphism;Reference proteome;Repeat;Signal;Transmembrane;Transmembrane helix;Transport	integral component of membrane [GO:0016021]; calcium ion transport [GO:0006816]	TRANSMEM 1096 1116 Helical. {ECO:0000255}.	1	SUBCELLULAR LOCATION: Membrane {ECO:0000305}; Single-pass type I membrane protein {ECO:0000305}.	ENST00000371073;		CARBOHYD 145 145 N-linked (GlcNAc...) asparagine. {ECO:0000255}.	1	No	https://www.proteinatlas.org/search/Q5VU97	https://www.uniprot.org/uniprot/Q5VU97	http://biocc.hrbmu.edu.cn/CellMarker/search.jsp?quickSearchInfo=Q5VU97		2	2	1			1901	Yes	Yes	Yes		3	180
Q13936	1	0	0	0	CACNA1C	CACH2 CACN2 CACNL1A1 CCHL1A1	Voltage-dependent L-type calcium channel subunit alpha-1C (Calcium channel, L type, alpha-1 polypeptide, isoform 1, cardiac muscle) (Voltage-gated calcium channel subunit alpha Cav1.2)	3D-structure;Alternative splicing;Autism;Autism spectrum disorder;Brugada syndrome;Calcium;Calcium channel;Calcium transport;Calmodulin-binding;Cell junction;Cell membrane;Cell projection;Complete proteome;Disease mutation;Disulfide bond;Glycoprotein;Ion channel;Ion transport;Long QT syndrome;Membrane;Metal-binding;Phosphoprotein;Polymorphism;Postsynaptic cell membrane;Reference proteome;Repeat;S…	cell junction [GO:0030054]; cytoplasm [GO:0005737]; dendrite [GO:0030425]; integral component of membrane [GO:0016021]; integral component of plasma membrane [GO:0005887]; L-type voltage-gated calcium channel complex [GO:1990454]; perikaryon [GO:0043204]; plasma membrane [GO:0005886]; postsynaptic density [GO:0014069]; postsynaptic membrane [GO:0045211]; voltage-gated calcium channel complex [GO:…	TRANSMEM 125 143 Helical; Name=S1 of repeat I. {ECO:0000250|UniProtKB:P07293}.; TRANSMEM 159 179 Helical; Name=S2 of repeat I. {ECO:0000250|UniProtKB:P07293}.; TRANSMEM 189 209 Helical; Name=S3 of repeat I. {ECO:0000250|UniProtKB:P07293}.; TRANSMEM 233 251 Helical; Name=S4 of repeat I. {ECO:0000250|UniProtKB:P07293}.; TRANSMEM 269 290 Helical; Name=S5 of repeat I. {ECO:0000250|UniProtKB:P07293}.;…	24	SUBCELLULAR LOCATION: Cell membrane {ECO:0000269|PubMed:11741969, ECO:0000269|PubMed:12176756, ECO:0000269|PubMed:12181424, ECO:0000269|PubMed:15454078, ECO:0000269|PubMed:15863612, ECO:0000269|PubMed:16299511, ECO:0000269|PubMed:17071743, ECO:0000269|PubMed:17224476, ECO:0000269|PubMed:20953164, ECO:0000269|PubMed:24728418, ECO:0000269|PubMed:26253506, ECO:0000269|PubMed:27218670, ECO:0000269|Pu…	ENST00000344100 [Q13936-14];ENST00000347598 [Q13936-11];ENST00000399591 [Q13936-29];ENST00000399595 [Q13936-25];ENST00000399597 [Q13936-22];ENST00000399601 [Q13936-20];ENST00000399603 [Q13936-37];ENST00000399606 [Q13936-30];ENST00000399621 [Q13936-24];ENST00000399629 [Q13936-32];ENST00000399637 [Q13936-27];ENST00000399638 [Q13936-31];ENST00000399641 [Q13936-23];ENST00000399644 [Q13936-21];ENST000…	DB00381;DB01373;DB00568;DB04920;DB04855;DB06751;DB00898;DB01023;DB00308;DB00270;DB00653;DB01388;DB00622;DB01115;DB06712;DB00393;DB00401;DB01054;DB00421;DB00661;	CARBOHYD 153 153 N-linked (GlcNAc...) asparagine. {ECO:0000255}.; CARBOHYD 328 328 N-linked (GlcNAc...) asparagine. {ECO:0000255}.; CARBOHYD 1436 1436 N-linked (GlcNAc...) asparagine. {ECO:0000255}.; CARBOHYD 1487 1487 N-linked (GlcNAc...) asparagine. {ECO:0000255}.	4	Yes	https://www.proteinatlas.org/search/Q13936	https://www.uniprot.org/uniprot/Q13936	http://biocc.hrbmu.edu.cn/CellMarker/search.jsp?quickSearchInfo=Q13936	114205;601005;611875;	25	21	22				No	No	No		3	35
P54289	1	1	1	1	CACNA2D1	CACNL2A CCHL2A MHS3	Voltage-dependent calcium channel subunit alpha-2/delta-1 (Voltage-gated calcium channel subunit alpha-2/delta-1) [Cleaved into: Voltage-dependent calcium channel subunit alpha-2-1; Voltage-dependent calcium channel subunit delta-1]	Alternative splicing;Calcium;Calcium channel;Calcium transport;Complete proteome;Disulfide bond;Glycoprotein;Ion channel;Ion transport;Membrane;Metal-binding;Phosphoprotein;Polymorphism;Reference proteome;Signal;Transmembrane;Transmembrane helix;Transport;Voltage-gated channel	extracellular exosome [GO:0070062]; L-type voltage-gated calcium channel complex [GO:1990454]; plasma membrane [GO:0005886]; sarcoplasmic reticulum [GO:0016529]; voltage-gated calcium channel complex [GO:0005891]; metal ion binding [GO:0046872]; voltage-gated calcium channel activity [GO:0005245]; calcium ion import across plasma membrane [GO:0098703]; calcium ion transmembrane transport via high…	TRANSMEM 1074 1094 Helical. {ECO:0000255}.	1	SUBCELLULAR LOCATION: Membrane {ECO:0000305}; Single-pass type I membrane protein {ECO:0000305}.	ENST00000356253 [P54289-1];ENST00000356860 [P54289-2];	DB00381;DB04838;DB01023;DB00996;DB00308;DB00270;DB00653;DB00622;DB01115;DB06712;DB00401;DB01054;DB00421;DB04922;	CARBOHYD 92 92 N-linked (GlcNAc...) asparagine. {ECO:0000255}.; CARBOHYD 136 136 N-linked (GlcNAc...) asparagine. {ECO:0000255}.; CARBOHYD 184 184 N-linked (GlcNAc...) asparagine. {ECO:0000255}.; CARBOHYD 324 324 N-linked (GlcNAc...) asparagine. {ECO:0000255}.; CARBOHYD 348 348 N-linked (GlcNAc...) asparagine. {ECO:0000255}.; CARBOHYD 468 468 N-linked (GlcNAc...) asparagine. {ECO:0000255}.; CARBO…	16	Yes	https://www.proteinatlas.org/search/P54289	https://www.uniprot.org/uniprot/P54289	http://biocc.hrbmu.edu.cn/CellMarker/search.jsp?quickSearchInfo=P54289	114204;	2	0	1	4	2	1895	Yes	Yes	Yes		1	93
Q9NY47	1	1	0	0	CACNA2D2	KIAA0558	Voltage-dependent calcium channel subunit alpha-2/delta-2 (Voltage-gated calcium channel subunit alpha-2/delta-2) [Cleaved into: Voltage-dependent calcium channel subunit alpha-2-2; Voltage-dependent calcium channel subunit delta-2]	Alternative splicing;Calcium;Calcium channel;Calcium transport;Complete proteome;Disulfide bond;Glycoprotein;Ion channel;Ion transport;Membrane;Metal-binding;Polymorphism;Reference proteome;Signal;Transmembrane;Transmembrane helix;Transport;Voltage-gated channel	plasma membrane [GO:0005886]; voltage-gated calcium channel complex [GO:0005891]; metal ion binding [GO:0046872]; voltage-gated calcium channel activity [GO:0005245]; muscle fiber development [GO:0048747]; neuromuscular junction development [GO:0007528]; positive regulation of organ growth [GO:0046622]; regulation of insulin secretion [GO:0050796]; regulation of ion transmembrane transport [GO:00…	TRANSMEM 1114 1134 Helical. {ECO:0000255}.	1	SUBCELLULAR LOCATION: Membrane {ECO:0000305}; Single-pass type I membrane protein {ECO:0000305}. Note=Colocalizes with CACNA1A in lipid raft fractions. {ECO:0000250}.	ENST00000266039 [Q9NY47-3];ENST00000360963 [Q9NY47-4];ENST00000424201 [Q9NY47-2];ENST00000479441 [Q9NY47-1];	DB01118;DB01244;DB01023;DB00996;DB00270;DB01054;DB00421;DB04922;	CARBOHYD 386 386 N-linked (GlcNAc...) asparagine. {ECO:0000269|PubMed:19349973}.; CARBOHYD 418 418 N-linked (GlcNAc...) asparagine. {ECO:0000255}.; CARBOHYD 507 507 N-linked (GlcNAc...) asparagine. {ECO:0000255}.; CARBOHYD 540 540 N-linked (GlcNAc...) asparagine. {ECO:0000255}.; CARBOHYD 624 624 N-linked (GlcNAc...) asparagine. {ECO:0000255}.; CARBOHYD 861 861 N-linked (GlcNAc...) asparagine. {EC…	6	Yes	https://www.proteinatlas.org/search/Q9NY47	https://www.uniprot.org/uniprot/Q9NY47	http://biocc.hrbmu.edu.cn/CellMarker/search.jsp?quickSearchInfo=Q9NY47	607082;	0	0	1	3	3		Yes	Yes	No		0	87
Q8WXS5	0	1	1	1	CACNG8	CACNG6	Voltage-dependent calcium channel gamma-8 subunit (Neuronal voltage-gated calcium channel gamma-8 subunit) (Transmembrane AMPAR regulatory protein gamma-8) (TARP gamma-8)	Calcium;Calcium channel;Calcium transport;Cell junction;Cell membrane;Complete proteome;Ion channel;Ion transport;Membrane;Phosphoprotein;Postsynaptic cell membrane;Reference proteome;Synapse;Transmembrane;Transmembrane helix;Transport;Voltage-gated channel	AMPA glutamate receptor complex [GO:0032281]; cell junction [GO:0030054]; endocytic vesicle membrane [GO:0030666]; L-type voltage-gated calcium channel complex [GO:1990454]; plasma membrane [GO:0005886]; postsynaptic density [GO:0014069]; postsynaptic membrane [GO:0045211]; voltage-gated calcium channel complex [GO:0005891]; calcium channel regulator activity [GO:0005246]; channel regulator activ…	TRANSMEM 19 39 Helical. {ECO:0000255}.; TRANSMEM 129 149 Helical. {ECO:0000255}.; TRANSMEM 158 178 Helical. {ECO:0000255}.; TRANSMEM 208 228 Helical. {ECO:0000255}.; TRANSMEM 318 338 Helical. {ECO:0000255}.	5	SUBCELLULAR LOCATION: Cell membrane {ECO:0000250|UniProtKB:Q8VHW2}; Multi-pass membrane protein {ECO:0000305}. Cell junction, synapse, postsynaptic cell membrane, postsynaptic density {ECO:0000250|UniProtKB:Q8VHW2}.	ENST00000638874;			0	No	https://www.proteinatlas.org/search/Q8WXS5	https://www.uniprot.org/uniprot/Q8WXS5	http://biocc.hrbmu.edu.cn/CellMarker/search.jsp?quickSearchInfo=Q8WXS5	606900;	4	4	4				Yes	No	No		3	8
Q9BY67	1	1	1	0	CADM1	IGSF4 IGSF4A NECL2 SYNCAM TSLC1	Cell adhesion molecule 1 (Immunoglobulin superfamily member 4) (IgSF4) (Nectin-like protein 2) (NECL-2) (Spermatogenic immunoglobulin superfamily) (SgIgSF) (Synaptic cell adhesion molecule) (SynCAM) (Tumor suppressor in lung cancer 1) (TSLC-1)	3D-structure;Alternative splicing;Apoptosis;Cell adhesion;Cell junction;Cell membrane;Complete proteome;Developmental protein;Differentiation;Disulfide bond;Glycoprotein;Host-virus interaction;Immunity;Immunoglobulin domain;Membrane;Phosphoprotein;Polymorphism;Reference proteome;Repeat;Signal;Spermatogenesis;Synapse;Transmembrane;Transmembrane helix;Tumor suppressor	basolateral plasma membrane [GO:0016323]; cell-cell adherens junction [GO:0005913]; cell-cell junction [GO:0005911]; integral component of plasma membrane [GO:0005887]; plasma membrane [GO:0005886]; synapse [GO:0045202]; cell adhesion molecule binding [GO:0050839]; PDZ domain binding [GO:0030165]; protein homodimerization activity [GO:0042803]; signaling receptor binding [GO:0005102]; adherens ju…	TRANSMEM 375 395 Helical. {ECO:0000255}.	1	SUBCELLULAR LOCATION: Cell membrane {ECO:0000269|PubMed:11279526, ECO:0000269|PubMed:22438059}; Single-pass type I membrane protein {ECO:0000269|PubMed:11279526}. Cell junction, synapse {ECO:0000250|UniProtKB:Q8R5M8}. Note=Localized to the basolateral plasma membrane of epithelial cells in gall bladder. {ECO:0000250|UniProtKB:Q8R5M8}.	ENST00000331581 [Q9BY67-3];ENST00000452722 [Q9BY67-1];ENST00000537058 [Q9BY67-4];ENST00000542447 [Q9BY67-5];		CARBOHYD 67 67 N-linked (GlcNAc...) asparagine. {ECO:0000255}.; CARBOHYD 101 101 N-linked (GlcNAc...) asparagine. {ECO:0000269|PubMed:16335952, ECO:0000269|PubMed:19159218, ECO:0000269|PubMed:19349973}.; CARBOHYD 113 113 N-linked (GlcNAc...) asparagine. {ECO:0000269|PubMed:16335952, ECO:0000269|PubMed:19159218, ECO:0000269|PubMed:19349973}.; CARBOHYD 165 165 N-linked (GlcNAc...) asparagine. {ECO:…	6	No	https://www.proteinatlas.org/search/Q9BY67	https://www.uniprot.org/uniprot/Q9BY67	http://biocc.hrbmu.edu.cn/CellMarker/search.jsp?quickSearchInfo=Q9BY67	605686;	2	1	1	4	3	1101	Yes	Yes	Yes		3	60
Q8N3J6	1	0	0	0	CADM2	IGSF4D NECL3	Cell adhesion molecule 2 (Immunoglobulin superfamily member 4D) (IgSF4D) (Nectin-like protein 3) (NECL-3) (Synaptic cell adhesion molecule 2) (SynCAM 2)	Alternative splicing;Cell adhesion;Cell junction;Cell membrane;Cell projection;Complete proteome;Disulfide bond;Glycoprotein;Immunoglobulin domain;Membrane;Phosphoprotein;Reference proteome;Repeat;Signal;Synapse;Transmembrane;Transmembrane helix	axon [GO:0030424]; cell-cell adherens junction [GO:0005913]; integral component of plasma membrane [GO:0005887]; plasma membrane [GO:0005886]; synapse [GO:0045202]; cell adhesion molecule binding [GO:0050839]; protein homodimerization activity [GO:0042803]; signaling receptor binding [GO:0005102]; adherens junction organization [GO:0034332]; cell recognition [GO:0008037]; heterophilic cell-cell a…	TRANSMEM 368 388 Helical. {ECO:0000255}.	1	SUBCELLULAR LOCATION: Cell membrane {ECO:0000269|PubMed:17967169}; Single-pass type I membrane protein {ECO:0000269|PubMed:17967169}. Cell junction, synapse {ECO:0000269|PubMed:17967169}. Cell projection, axon {ECO:0000269|PubMed:17967169}. Note=Found in the axoplasm of myelinated axons.	ENST00000383699 [Q8N3J6-2];ENST00000405615 [Q8N3J6-3];ENST00000407528 [Q8N3J6-1];ENST00000644573 [Q8N3J6-2];ENST00000644749 [Q8N3J6-3];ENST00000647099 [Q8N3J6-1];		CARBOHYD 31 31 N-linked (GlcNAc...) asparagine. {ECO:0000255}.; CARBOHYD 51 51 N-linked (GlcNAc...) asparagine. {ECO:0000255}.; CARBOHYD 291 291 N-linked (GlcNAc...) asparagine. {ECO:0000255}.	3	No	https://www.proteinatlas.org/search/Q8N3J6	https://www.uniprot.org/uniprot/Q8N3J6	http://biocc.hrbmu.edu.cn/CellMarker/search.jsp?quickSearchInfo=Q8N3J6	609938;	3	1	1				Yes	Yes	Yes		3	32
Q8N126	0	1	1	0	CADM3	IGSF4B NECL1 SYNCAM3 TSLL1 UNQ225/PRO258	Cell adhesion molecule 3 (Brain immunoglobulin receptor) (Immunoglobulin superfamily member 4B) (IgSF4B) (Nectin-like protein 1) (NECL-1) (Synaptic cell adhesion molecule 3) (SynCAM3) (TSLC1-like protein 1) (TSLL1)	3D-structure;Alternative splicing;Calcium;Cell adhesion;Cell junction;Cell membrane;Complete proteome;Direct protein sequencing;Disulfide bond;Glycoprotein;Immunoglobulin domain;Membrane;Phosphoprotein;Polymorphism;Reference proteome;Repeat;Signal;Transmembrane;Transmembrane helix	cell-cell adherens junction [GO:0005913]; cell-cell junction [GO:0005911]; integral component of plasma membrane [GO:0005887]; integral component of presynaptic membrane [GO:0099056]; parallel fiber to Purkinje cell synapse [GO:0098688]; plasma membrane [GO:0005886]; cell adhesion molecule binding [GO:0050839]; protein homodimerization activity [GO:0042803]; signaling receptor binding [GO:0005102…	TRANSMEM 331 351 Helical. {ECO:0000255}.	1	SUBCELLULAR LOCATION: Cell membrane {ECO:0000250|UniProtKB:Q99N28}; Single-pass type I membrane protein {ECO:0000250|UniProtKB:Q99N28}. Cell junction {ECO:0000250|UniProtKB:Q99N28}.	ENST00000368124 [Q8N126-2];ENST00000368125 [Q8N126-1];		CARBOHYD 290 290 N-linked (GlcNAc...) asparagine. {ECO:0000269|PubMed:18420026}.	1	No	https://www.proteinatlas.org/search/Q8N126	https://www.uniprot.org/uniprot/Q8N126	http://biocc.hrbmu.edu.cn/CellMarker/search.jsp?quickSearchInfo=Q8N126	609743;	2	1	1				Yes	Yes	Yes		3	12
Q8NFZ8	1	1	1	1	CADM4	IGSF4C NECL4 TSLL2	Cell adhesion molecule 4 (Immunoglobulin superfamily member 4C) (IgSF4C) (Nectin-like protein 4) (NECL-4) (TSLC1-like protein 2)	Cell adhesion;Complete proteome;Disulfide bond;Glycoprotein;Immunoglobulin domain;Membrane;Phosphoprotein;Polymorphism;Reference proteome;Repeat;Signal;Transmembrane;Transmembrane helix;Tumor suppressor	cell-cell adherens junction [GO:0005913]; integral component of plasma membrane [GO:0005887]; cell adhesion molecule binding [GO:0050839]; protein homodimerization activity [GO:0042803]; signaling receptor binding [GO:0005102]; cell recognition [GO:0008037]; heterophilic cell-cell adhesion via plasma membrane cell adhesion molecules [GO:0007157]; homophilic cell adhesion via plasma membrane adhes…	TRANSMEM 325 345 Helical. {ECO:0000255}.	1	SUBCELLULAR LOCATION: Membrane {ECO:0000305}; Single-pass type I membrane protein {ECO:0000305}.	ENST00000222374;		CARBOHYD 31 31 N-linked (GlcNAc...) asparagine. {ECO:0000255}.; CARBOHYD 67 67 N-linked (GlcNAc...) asparagine. {ECO:0000255}.; CARBOHYD 286 286 N-linked (GlcNAc...) asparagine. {ECO:0000255}.	3	No	https://www.proteinatlas.org/search/Q8NFZ8	https://www.uniprot.org/uniprot/Q8NFZ8	http://biocc.hrbmu.edu.cn/CellMarker/search.jsp?quickSearchInfo=Q8NFZ8	609744;	2	1	1			1102	Yes	Yes	Yes		3	40
Q16602	0	1	1	1	CALCRL	CGRPR	Calcitonin gene-related peptide type 1 receptor (CGRP type 1 receptor) (Calcitonin receptor-like receptor)	3D-structure;Cell membrane;Complete proteome;Direct protein sequencing;Disulfide bond;G-protein coupled receptor;Glycoprotein;Membrane;Phosphoprotein;Polymorphism;Receptor;Reference proteome;Signal;Transducer;Transmembrane;Transmembrane helix	adrenomedullin receptor complex [GO:1903143]; CGRP receptor complex [GO:1990406]; cytoplasm [GO:0005737]; endoplasmic reticulum [GO:0005783]; endosome [GO:0005768]; integral component of plasma membrane [GO:0005887]; lysosome [GO:0005764]; plasma membrane [GO:0005886]; adrenomedullin binding [GO:1990409]; adrenomedullin receptor activity [GO:0001605]; calcitonin gene-related peptide receptor acti…	TRANSMEM 147 166 Helical; Name=1. {ECO:0000255}.; TRANSMEM 174 193 Helical; Name=2. {ECO:0000255}.; TRANSMEM 214 236 Helical; Name=3. {ECO:0000255}.; TRANSMEM 254 273 Helical; Name=4. {ECO:0000255}.; TRANSMEM 290 313 Helical; Name=5. {ECO:0000255}.; TRANSMEM 337 354 Helical; Name=6. {ECO:0000255}.; TRANSMEM 367 388 Helical; Name=7. {ECO:0000255}.	7	SUBCELLULAR LOCATION: Cell membrane; Multi-pass membrane protein.	ENST00000392370;ENST00000409998;ENST00000410068;		CARBOHYD 66 66 N-linked (GlcNAc...) asparagine. {ECO:0000255}.; CARBOHYD 118 118 N-linked (GlcNAc...) asparagine. {ECO:0000255}.; CARBOHYD 123 123 N-linked (GlcNAc...) asparagine. {ECO:0000255}.	3	No	https://www.proteinatlas.org/search/Q16602	https://www.uniprot.org/uniprot/Q16602	http://biocc.hrbmu.edu.cn/CellMarker/search.jsp?quickSearchInfo=Q16602	114190;	8	8	7				Yes	Yes	Yes		2	34
Q96L12	0	0	1	1	CALR3	CRT2	Calreticulin-3 (Calreticulin-2) (Calsperin)	Cardiomyopathy;Chaperone;Complete proteome;Differentiation;Disease mutation;Disulfide bond;Endoplasmic reticulum;Glycoprotein;Lectin;Metal-binding;Polymorphism;Reference proteome;Repeat;Signal;Spermatogenesis;Zinc	endoplasmic reticulum lumen [GO:0005788]; nuclear envelope [GO:0005635]; carbohydrate binding [GO:0030246]; metal ion binding [GO:0046872]; protein binding involved in protein folding [GO:0044183]; unfolded protein binding [GO:0051082]; cell differentiation [GO:0030154]; spermatogenesis [GO:0007283]		0	SUBCELLULAR LOCATION: Endoplasmic reticulum lumen {ECO:0000255|PROSITE-ProRule:PRU10138, ECO:0000269|PubMed:21590275}.	ENST00000269881;		CARBOHYD 42 42 N-linked (GlcNAc...) asparagine. {ECO:0000255}.; CARBOHYD 201 201 N-linked (GlcNAc...) asparagine. {ECO:0000255}.	2	No	https://www.proteinatlas.org/search/Q96L12	https://www.uniprot.org/uniprot/Q96L12	http://biocc.hrbmu.edu.cn/CellMarker/search.jsp?quickSearchInfo=Q96L12	611414;613875;	0	0	0				Yes	Yes	Yes		0	12
O43852	1	1	0	0	CALU		Calumenin (Crocalbin) (IEF SSP 9302)	Acetylation;Alternative splicing;Calcium;Complete proteome;Direct protein sequencing;Endoplasmic reticulum;Glycoprotein;Golgi apparatus;Membrane;Metal-binding;Phosphoprotein;Polymorphism;Reference proteome;Repeat;Sarcoplasmic reticulum;Secreted;Signal	endoplasmic reticulum [GO:0005783]; endoplasmic reticulum lumen [GO:0005788]; endoplasmic reticulum membrane [GO:0005789]; extracellular region [GO:0005576]; Golgi apparatus [GO:0005794]; melanosome [GO:0042470]; membrane [GO:0016020]; sarcoplasmic reticulum lumen [GO:0033018]; calcium ion binding [GO:0005509]; cellular protein metabolic process [GO:0044267]; post-translational protein modificati…		0	SUBCELLULAR LOCATION: Endoplasmic reticulum membrane {ECO:0000269|PubMed:10222138}. Golgi apparatus {ECO:0000269|PubMed:10222138}. Secreted {ECO:0000305}. Melanosome {ECO:0000269|PubMed:12643545}. Sarcoplasmic reticulum lumen {ECO:0000305}. Note=Identified by mass spectrometry in melanosome fractions from stage I to stage IV. {ECO:0000269|PubMed:12643545}.	ENST00000249364 [O43852-1];ENST00000449187 [O43852-2];ENST00000479257 [O43852-3];ENST00000535011 [O43852-10];ENST00000542996 [O43852-4];		CARBOHYD 131 131 N-linked (GlcNAc...) (complex) asparagine. {ECO:0000269|PubMed:19139490, ECO:0000269|PubMed:19159218}.	1	No	https://www.proteinatlas.org/search/O43852	https://www.uniprot.org/uniprot/O43852	http://biocc.hrbmu.edu.cn/CellMarker/search.jsp?quickSearchInfo=O43852	603420;	0	0	0	62	14	1062	Yes	Yes	Yes		0	6
Q8WVQ1	1	0	0	0	CANT1	SHAPY	Soluble calcium-activated nucleotidase 1 (SCAN-1) (EC 3.6.1.6) (Apyrase homolog) (Putative MAPK-activating protein PM09) (Putative NF-kappa-B-activating protein 107)	3D-structure;Alternative splicing;Calcium;Cell membrane;Complete proteome;Disease mutation;Disulfide bond;Dwarfism;Endoplasmic reticulum;Glycoprotein;Golgi apparatus;Hydrolase;Membrane;Metal-binding;Polymorphism;Reference proteome;Signal-anchor;Transmembrane;Transmembrane helix	endoplasmic reticulum membrane [GO:0005789]; extracellular exosome [GO:0070062]; extracellular region [GO:0005576]; ficolin-1-rich granule lumen [GO:1904813]; Golgi cisterna membrane [GO:0032580]; integral component of membrane [GO:0016021]; membrane [GO:0016020]; plasma membrane [GO:0005886]; specific granule lumen [GO:0035580]; tertiary granule lumen [GO:1904724]; adenosine-diphosphatase activi…	TRANSMEM 45 62 Helical; Signal-anchor for type II membrane protein. {ECO:0000255}.	1	SUBCELLULAR LOCATION: Endoplasmic reticulum membrane {ECO:0000269|PubMed:12234496}; Single-pass type II membrane protein {ECO:0000269|PubMed:12234496}. Golgi apparatus, Golgi stack membrane {ECO:0000269|PubMed:12234496}; Single-pass type II membrane protein {ECO:0000269|PubMed:12234496}. Cell membrane {ECO:0000269|PubMed:16835225}. Note=Processed form: Secreted.	ENST00000302345 [Q8WVQ1-1];ENST00000392446 [Q8WVQ1-1];ENST00000591773 [Q8WVQ1-1];ENST00000620915 [Q8WVQ1-1];	DB03486;DB03754;	CARBOHYD 88 88 N-linked (GlcNAc...) asparagine. {ECO:0000255}.	1	No	https://www.proteinatlas.org/search/Q8WVQ1	https://www.uniprot.org/uniprot/Q8WVQ1	http://biocc.hrbmu.edu.cn/CellMarker/search.jsp?quickSearchInfo=Q8WVQ1	251450;613165;617719;	1	0	1			1760	Yes	No	No		1	9
Q6P4E1	1	1	0	0	CASC4	UNQ2573/PRO6308	Protein CASC4 (Cancer susceptibility candidate gene 4 protein)	Acetylation;Alternative splicing;Coiled coil;Complete proteome;Membrane;Phosphoprotein;Reference proteome;Signal-anchor;Transmembrane;Transmembrane helix	Golgi apparatus [GO:0005794]; integral component of membrane [GO:0016021]	TRANSMEM 15 35 Helical; Signal-anchor for type II membrane protein. {ECO:0000255}.	1	SUBCELLULAR LOCATION: Membrane {ECO:0000305}; Single-pass type II membrane protein {ECO:0000305}.	ENST00000299957 [Q6P4E1-4];ENST00000345795 [Q6P4E1-2];ENST00000557945 [Q6P4E1-3];			0	No	https://www.proteinatlas.org/search/Q6P4E1	https://www.uniprot.org/uniprot/Q6P4E1	http://biocc.hrbmu.edu.cn/CellMarker/search.jsp?quickSearchInfo=Q6P4E1		1	1	1			1652	Yes	No	No		1	52
Q96PB1	1	0	0	0	CASD1	C7orf12 Nbla04196	N-acetylneuraminate 9-O-acetyltransferase (EC 2.3.1.45) (CAS1 domain-containing protein 1) (Sialate O-acetyltransferase) (SOAT)	Acyltransferase;Complete proteome;Glycoprotein;Golgi apparatus;Membrane;Polymorphism;Reference proteome;Transferase;Transmembrane;Transmembrane helix	integral component of Golgi membrane [GO:0030173]; N-acetylneuraminate 7-O(or 9-O)-acetyltransferase activity [GO:0047186]; carbohydrate metabolic process [GO:0005975]	TRANSMEM 19 39 Helical. {ECO:0000255}.; TRANSMEM 314 334 Helical. {ECO:0000255}.; TRANSMEM 364 384 Helical. {ECO:0000255}.; TRANSMEM 396 416 Helical. {ECO:0000255}.; TRANSMEM 440 460 Helical. {ECO:0000255}.; TRANSMEM 462 482 Helical. {ECO:0000255}.; TRANSMEM 487 507 Helical. {ECO:0000255}.; TRANSMEM 514 534 Helical. {ECO:0000255}.; TRANSMEM 548 568 Helical. {ECO:0000255}.; TRANSMEM 606 626 Helica…	15	SUBCELLULAR LOCATION: Golgi apparatus membrane {ECO:0000269|PubMed:26169044}; Multi-pass membrane protein {ECO:0000305}.	ENST00000297273;		CARBOHYD 46 46 N-linked (GlcNAc...) asparagine. {ECO:0000255}.; CARBOHYD 175 175 N-linked (GlcNAc...) asparagine. {ECO:0000255}.; CARBOHYD 187 187 N-linked (GlcNAc...) asparagine. {ECO:0000255}.	3	No	https://www.proteinatlas.org/search/Q96PB1	https://www.uniprot.org/uniprot/Q96PB1	http://biocc.hrbmu.edu.cn/CellMarker/search.jsp?quickSearchInfo=Q96PB1	611686;	13	12	14	2	2	1077	Yes	No	Yes		2	60
O14958	1	0	0	0	CASQ2		Calsequestrin-2 (Calsequestrin, cardiac muscle isoform)	3D-structure;Alternative splicing;Calcium;Complete proteome;Disease mutation;Glycoprotein;Metal-binding;Muscle protein;Phosphoprotein;Polymorphism;Reference proteome;Sarcoplasmic reticulum;Signal	calcium channel complex [GO:0034704]; cytoplasm [GO:0005737]; intracellular [GO:0005622]; junctional membrane complex [GO:0030314]; junctional sarcoplasmic reticulum membrane [GO:0014701]; sarcoplasmic reticulum [GO:0016529]; sarcoplasmic reticulum lumen [GO:0033018]; sarcoplasmic reticulum membrane [GO:0033017]; Z disc [GO:0030018]; calcium ion binding [GO:0005509]; calcium-dependent protein bin…		0	SUBCELLULAR LOCATION: Sarcoplasmic reticulum lumen {ECO:0000250|UniProtKB:O09161}. Note=This isoform of calsequestrin occurs in the sarcoplasmic reticulum's terminal cisternae luminal spaces of cardiac and slow skeletal muscle cells. {ECO:0000250|UniProtKB:O09161}.	ENST00000261448 [O14958-1];		CARBOHYD 335 335 N-linked (GlcNAc...) asparagine. {ECO:0000255}.	1	No	https://www.proteinatlas.org/search/O14958	https://www.uniprot.org/uniprot/O14958	http://biocc.hrbmu.edu.cn/CellMarker/search.jsp?quickSearchInfo=O14958	114251;611938;	0	0	0				Yes	Yes	Yes		0	8
Q96EE4	1	0	0	0	CCDC126	UNQ786/PRO1605	Coiled-coil domain-containing protein 126	Complete proteome;Glycoprotein;Reference proteome;Secreted;Signal	extracellular region [GO:0005576]; Golgi apparatus [GO:0005794]; membrane [GO:0016020]; alpha-1,6-mannosylglycoprotein 6-beta-N-acetylglucosaminyltransferase activity [GO:0030144]; protein N-linked glycosylation [GO:0006487]		0	SUBCELLULAR LOCATION: Secreted {ECO:0000305}.	ENST00000307471;ENST00000409765;ENST00000410069;		CARBOHYD 110 110 N-linked (GlcNAc...) asparagine. {ECO:0000255}.; CARBOHYD 134 134 N-linked (GlcNAc...) asparagine. {ECO:0000255}.	2	No	https://www.proteinatlas.org/search/Q96EE4	https://www.uniprot.org/uniprot/Q96EE4	http://biocc.hrbmu.edu.cn/CellMarker/search.jsp?quickSearchInfo=Q96EE4		1	1	0				Yes	No	Yes		0	56
Q8IYA2	0	1	0	0	CCDC144CP	CCDC144C	Putative coiled-coil domain-containing protein 144C (Coiled-coil domain-containing protein 144C pseudogene)	Coiled coil;Complete proteome;Reference proteome			0					0	No	https://www.proteinatlas.org/search/Q8IYA2	https://www.uniprot.org/uniprot/Q8IYA2	http://biocc.hrbmu.edu.cn/CellMarker/search.jsp?quickSearchInfo=Q8IYA2		0	0	1				No	No	No		0	81
Q76M96	0	1	0	0	CCDC80	DRO1 URB HBE245	Coiled-coil domain-containing protein 80 (Down-regulated by oncogenes protein 1) (Up-regulated in BRS-3 deficient mouse homolog)	Alternative splicing;Coiled coil;Complete proteome;Extracellular matrix;Isopeptide bond;Phosphoprotein;Reference proteome;Secreted;Signal;Ubl conjugation	basement membrane [GO:0005604]; interstitial matrix [GO:0005614]; fibronectin binding [GO:0001968]; heparin binding [GO:0008201]; extracellular matrix organization [GO:0030198]; positive regulation of cell-substrate adhesion [GO:0010811]; response to bacterium [GO:0009617]		0	SUBCELLULAR LOCATION: Secreted, extracellular space, extracellular matrix {ECO:0000250}.	ENST00000206423 [Q76M96-1];ENST00000439685 [Q76M96-1];			0	No	https://www.proteinatlas.org/search/Q76M96	https://www.uniprot.org/uniprot/Q76M96	http://biocc.hrbmu.edu.cn/CellMarker/search.jsp?quickSearchInfo=Q76M96	608298;	0	0	0	2	1	1124	Yes	Yes	Yes		0	28
Q6YHK3	1	1	1	1	CD109	CPAMD7	CD109 antigen (150 kDa TGF-beta-1-binding protein) (C3 and PZP-like alpha-2-macroglobulin domain-containing protein 7) (Platelet-specific Gov antigen) (p180) (r150) (CD antigen CD109)	Alternative splicing;Bait region;Cell membrane;Complete proteome;Direct protein sequencing;Disulfide bond;GPI-anchor;Glycoprotein;Lipoprotein;Membrane;Polymorphism;Protease inhibitor;Reference proteome;Serine protease inhibitor;Signal;Thioester bond	anchored component of membrane [GO:0031225]; cell surface [GO:0009986]; extracellular region [GO:0005576]; extracellular space [GO:0005615]; plasma membrane [GO:0005886]; platelet alpha granule membrane [GO:0031092]; serine-type endopeptidase inhibitor activity [GO:0004867]; transforming growth factor beta binding [GO:0050431]; hair follicle development [GO:0001942]; negative regulation of kerati…		0	SUBCELLULAR LOCATION: Cell membrane {ECO:0000269|PubMed:11861284, ECO:0000269|PubMed:16754747}; Lipid-anchor, GPI-anchor {ECO:0000269|PubMed:11861284, ECO:0000269|PubMed:16754747}.	ENST00000287097 [Q6YHK3-1];ENST00000422508 [Q6YHK3-2];ENST00000437994 [Q6YHK3-4];		CARBOHYD 68 68 N-linked (GlcNAc...) asparagine. {ECO:0000269|PubMed:16335952, ECO:0000269|PubMed:19349973}.; CARBOHYD 118 118 N-linked (GlcNAc...) asparagine. {ECO:0000269|PubMed:16335952, ECO:0000269|PubMed:19349973}.; CARBOHYD 247 247 N-linked (GlcNAc...) asparagine. {ECO:0000269|PubMed:16263699, ECO:0000269|PubMed:16335952}.; CARBOHYD 279 279 N-linked (GlcNAc...) asparagine. {ECO:0000255}.; CA…	10	No	https://www.proteinatlas.org/search/Q6YHK3	https://www.uniprot.org/uniprot/Q6YHK3	http://biocc.hrbmu.edu.cn/CellMarker/search.jsp?quickSearchInfo=Q6YHK3	608859;	2	0	0	3	2	795	Yes	Yes	Yes	CD109	3	105
P08571	0	1	0	0	CD14		Monocyte differentiation antigen CD14 (Myeloid cell-specific leucine-rich glycoprotein) (CD antigen CD14) [Cleaved into: Monocyte differentiation antigen CD14, urinary form; Monocyte differentiation antigen CD14, membrane-bound form]	3D-structure;Cell membrane;Complete proteome;Direct protein sequencing;Disulfide bond;GPI-anchor;Glycoprotein;Golgi apparatus;Immunity;Inflammatory response;Innate immunity;Leucine-rich repeat;Lipoprotein;Membrane;Polymorphism;Reference proteome;Repeat;Secreted;Signal	anchored component of external side of plasma membrane [GO:0031362]; endosome membrane [GO:0010008]; extracellular exosome [GO:0070062]; extracellular region [GO:0005576]; extracellular space [GO:0005615]; Golgi apparatus [GO:0005794]; lipopolysaccharide receptor complex [GO:0046696]; membrane raft [GO:0045121]; plasma membrane [GO:0005886]; secretory granule membrane [GO:0030667]; lipopeptide bi…		0	SUBCELLULAR LOCATION: Cell membrane {ECO:0000269|PubMed:1698311, ECO:0000269|PubMed:2462937, ECO:0000269|PubMed:3385210}; Lipid-anchor, GPI-anchor {ECO:0000269|PubMed:1698311, ECO:0000269|PubMed:2462937, ECO:0000269|PubMed:3385210}. Secreted {ECO:0000269|PubMed:25497142, ECO:0000269|PubMed:2779588}. Membrane raft {ECO:0000269|PubMed:16880211}. Golgi apparatus {ECO:0000269|PubMed:16880211}. Note=S…	ENST00000302014;ENST00000401743;		CARBOHYD 37 37 N-linked (GlcNAc...) asparagine. {ECO:0000255}.; CARBOHYD 151 151 N-linked (GlcNAc...) asparagine. {ECO:0000269|PubMed:16335952}.; CARBOHYD 282 282 N-linked (GlcNAc...) asparagine. {ECO:0000269|PubMed:16335952}.; CARBOHYD 323 323 N-linked (GlcNAc...) asparagine. {ECO:0000269|PubMed:19159218}.; CARBOHYD 336 336 O-linked (GalNAc...) threonine. {ECO:0000269|PubMed:19838169}.	5	No	https://www.proteinatlas.org/search/P08571	https://www.uniprot.org/uniprot/P08571	http://biocc.hrbmu.edu.cn/CellMarker/search.jsp?quickSearchInfo=P08571	158120;	0	0	0			774	Yes	Yes	Yes	CD14	3	17
P48509	1	1	1	1	CD151	TSPAN24	CD151 antigen (GP27) (Membrane glycoprotein SFA-1) (Platelet-endothelial tetraspan antigen 3) (PETA-3) (Tetraspanin-24) (Tspan-24) (CD antigen CD151)	Blood group antigen;Complete proteome;Deafness;Epidermolysis bullosa;Glycoprotein;Lipoprotein;Membrane;Palmitate;Polymorphism;Reference proteome;Transmembrane;Transmembrane helix	basement membrane [GO:0005604]; cell surface [GO:0009986]; cytosol [GO:0005829]; focal adhesion [GO:0005925]; integral component of plasma membrane [GO:0005887]; membrane [GO:0016020]; plasma membrane [GO:0005886]; integrin binding [GO:0005178]; cell adhesion [GO:0007155]; cell surface receptor signaling pathway [GO:0007166]; hemidesmosome assembly [GO:0031581]; positive regulation of cell migrat…	TRANSMEM 19 39 Helical. {ECO:0000255}.; TRANSMEM 58 78 Helical. {ECO:0000255}.; TRANSMEM 92 112 Helical. {ECO:0000255}.; TRANSMEM 222 242 Helical. {ECO:0000255}.	4	SUBCELLULAR LOCATION: Membrane; Multi-pass membrane protein.	ENST00000322008;ENST00000397420;ENST00000397421;ENST00000530726;		CARBOHYD 159 159 N-linked (GlcNAc...) asparagine. {ECO:0000255}.	1	No	https://www.proteinatlas.org/search/P48509	https://www.uniprot.org/uniprot/P48509	http://biocc.hrbmu.edu.cn/CellMarker/search.jsp?quickSearchInfo=P48509	179620;602243;609057;	3	4	4				Yes	No	No	CD151	4	12
Q86VB7	1	1	0	0	CD163	M130	Scavenger receptor cysteine-rich type 1 protein M130 (Hemoglobin scavenger receptor) (CD antigen CD163) [Cleaved into: Soluble CD163 (sCD163)]	Acute phase;Alternative splicing;Cell membrane;Complete proteome;Disulfide bond;Glycoprotein;Inflammatory response;Membrane;Phosphoprotein;Polymorphism;Reference proteome;Repeat;Secreted;Signal;Transmembrane;Transmembrane helix	endocytic vesicle membrane [GO:0030666]; external side of plasma membrane [GO:0009897]; extracellular region [GO:0005576]; integral component of plasma membrane [GO:0005887]; plasma membrane [GO:0005886]; scavenger receptor activity [GO:0005044]; acute-phase response [GO:0006953]; receptor-mediated endocytosis [GO:0006898]	TRANSMEM 1051 1071 Helical. {ECO:0000255}.	1	SUBCELLULAR LOCATION: Soluble CD163: Secreted {ECO:0000269|PubMed:12296867}.; SUBCELLULAR LOCATION: Cell membrane {ECO:0000269|PubMed:10577520, ECO:0000269|PubMed:10648003}; Single-pass type I membrane protein {ECO:0000269|PubMed:10577520, ECO:0000269|PubMed:10648003}. Note=Isoform 1 and isoform 2 show a lower surface expression when expressed in cells.	ENST00000359156 [Q86VB7-1];ENST00000432237 [Q86VB7-3];	DB05389;	CARBOHYD 105 105 N-linked (GlcNAc...) (complex) asparagine. {ECO:0000269|PubMed:16335952, ECO:0000269|PubMed:19139490, ECO:0000269|PubMed:19159218}.; CARBOHYD 140 140 N-linked (GlcNAc...) asparagine. {ECO:0000269|PubMed:19159218}.; CARBOHYD 767 767 N-linked (GlcNAc...) asparagine. {ECO:0000269|PubMed:19159218}.; CARBOHYD 1027 1027 N-linked (GlcNAc...) asparagine. {ECO:0000269|PubMed:19159218}.	4	No	https://www.proteinatlas.org/search/Q86VB7	https://www.uniprot.org/uniprot/Q86VB7	http://biocc.hrbmu.edu.cn/CellMarker/search.jsp?quickSearchInfo=Q86VB7	605545;	2	2	2			1723	Yes	No	No	CD163	4	122
Q04900	1	0	0	0	CD164		Sialomucin core protein 24 (MUC-24) (Endolyn) (Multi-glycosylated core protein 24) (MGC-24) (MGC-24v) (CD antigen CD164)	Alternative splicing;Cell adhesion;Cell membrane;Complete proteome;Deafness;Endosome;Glycoprotein;Lysosome;Membrane;Myogenesis;Non-syndromic deafness;Proteoglycan;Reference proteome;Secreted;Signal;Transmembrane;Transmembrane helix	endosome [GO:0005768]; endosome membrane [GO:0010008]; extracellular region [GO:0005576]; integral component of plasma membrane [GO:0005887]; lysosomal membrane [GO:0005765]; lysosome [GO:0005764]; plasma membrane [GO:0005886]; cell adhesion [GO:0007155]; hemopoiesis [GO:0030097]; heterophilic cell-cell adhesion via plasma membrane cell adhesion molecules [GO:0007157]; immune response [GO:0006955…	TRANSMEM 163 183 Helical. {ECO:0000255}.	1	SUBCELLULAR LOCATION: Lysosome membrane {ECO:0000269|PubMed:11027692}; Single-pass type I membrane protein {ECO:0000269|PubMed:11027692}. Endosome membrane {ECO:0000269|PubMed:11027692}; Single-pass type I membrane protein {ECO:0000269|PubMed:11027692}. Cell membrane {ECO:0000269|PubMed:11027692, ECO:0000269|PubMed:26197441}; Single-pass type I membrane protein {ECO:0000269|PubMed:11027692}.; SUB…	ENST00000275080 [Q04900-3];ENST00000310786 [Q04900-1];ENST00000324953 [Q04900-4];ENST00000413644 [Q04900-2];ENST00000512821 [Q04900-5];		CARBOHYD 26 26 N-linked (GlcNAc...) asparagine. {ECO:0000255}.; CARBOHYD 32 32 N-linked (GlcNAc...) asparagine. {ECO:0000255}.; CARBOHYD 41 41 N-linked (GlcNAc...) asparagine. {ECO:0000255}.; CARBOHYD 72 72 N-linked (GlcNAc...) asparagine. {ECO:0000255}.; CARBOHYD 77 77 N-linked (GlcNAc...) asparagine. {ECO:0000255}.; CARBOHYD 94 94 N-linked (GlcNAc...) asparagine. {ECO:0000255}.; CARBOHYD 104 10…	10	No	https://www.proteinatlas.org/search/Q04900	https://www.uniprot.org/uniprot/Q04900	http://biocc.hrbmu.edu.cn/CellMarker/search.jsp?quickSearchInfo=Q04900	603356;616969;	4	1	1			1744	Yes	Yes	Yes	CD164	4	22
P41217	0	1	1	1	CD200	MOX1 MOX2 My033	OX-2 membrane glycoprotein (CD antigen CD200)	Alternative splicing;Cell membrane;Complete proteome;Disulfide bond;Glycoprotein;Immunoglobulin domain;Membrane;Polymorphism;Reference proteome;Signal;Transmembrane;Transmembrane helix	axon [GO:0030424]; cell body [GO:0044297]; cell surface [GO:0009986]; cell-cell adherens junction [GO:0005913]; integral component of plasma membrane [GO:0005887]; membrane [GO:0016020]; neuron projection [GO:0043005]; neuronal cell body [GO:0043025]; plasma membrane [GO:0005886]; cell adhesion molecule binding [GO:0050839]; glycosylated region protein binding [GO:0140081]; protein binding involv…	TRANSMEM 233 259 Helical. {ECO:0000255}.	1	SUBCELLULAR LOCATION: Cell membrane; Single-pass type I membrane protein.	ENST00000315711 [P41217-2];ENST00000473539 [P41217-3];		CARBOHYD 95 95 N-linked (GlcNAc...) asparagine. {ECO:0000255}.; CARBOHYD 103 103 N-linked (GlcNAc...) asparagine. {ECO:0000255}.; CARBOHYD 110 110 N-linked (GlcNAc...) asparagine. {ECO:0000255}.; CARBOHYD 157 157 N-linked (GlcNAc...) asparagine. {ECO:0000255}.; CARBOHYD 181 181 N-linked (GlcNAc...) asparagine. {ECO:0000255}.; CARBOHYD 190 190 N-linked (GlcNAc...) asparagine. {ECO:0000255}.	6	No	https://www.proteinatlas.org/search/P41217	https://www.uniprot.org/uniprot/P41217	http://biocc.hrbmu.edu.cn/CellMarker/search.jsp?quickSearchInfo=P41217	155970;	2	2	1				Yes	Yes	Yes	CD200	4	44
Q9NZQ7	1	1	1	1	CD274	B7H1 PDCD1L1 PDCD1LG1 PDL1	Programmed cell death 1 ligand 1 (PD-L1) (PDCD1 ligand 1) (Programmed death ligand 1) (B7 homolog 1) (B7-H1) (CD antigen CD274)	3D-structure;Alternative splicing;Cell membrane;Complete proteome;Disulfide bond;Endosome;Glycoprotein;Immunity;Immunoglobulin domain;Membrane;Receptor;Reference proteome;Repeat;Signal;Transmembrane;Transmembrane helix;Ubl conjugation	early endosome membrane [GO:0031901]; external side of plasma membrane [GO:0009897]; extracellular exosome [GO:0070062]; integral component of membrane [GO:0016021]; plasma membrane [GO:0005886]; recycling endosome membrane [GO:0055038]; cell surface receptor signaling pathway [GO:0007166]; immune response [GO:0006955]; negative regulation of activated T cell proliferation [GO:0046007]; negative …	TRANSMEM 239 259 Helical. {ECO:0000255}.	1	SUBCELLULAR LOCATION: Cell membrane {ECO:0000269|PubMed:28813410, ECO:0000269|PubMed:28813417}; Single-pass type I membrane protein {ECO:0000255}. Early endosome membrane {ECO:0000269|PubMed:28813417}; Single-pass type I membrane protein {ECO:0000255}. Recycling endosome membrane {ECO:0000269|PubMed:28813417}; Single-pass type I membrane protein {ECO:0000255}. Note=Associates with CMTM6 at recycl…	ENST00000381573 [Q9NZQ7-2];ENST00000381577 [Q9NZQ7-1];	DB11595;	CARBOHYD 35 35 N-linked (GlcNAc...) asparagine. {ECO:0000255}.; CARBOHYD 192 192 N-linked (GlcNAc...) asparagine. {ECO:0000269|PubMed:19159218}.; CARBOHYD 200 200 N-linked (GlcNAc...) asparagine. {ECO:0000255}.; CARBOHYD 219 219 N-linked (GlcNAc...) asparagine. {ECO:0000255}.	4	Yes	https://www.proteinatlas.org/search/Q9NZQ7	https://www.uniprot.org/uniprot/Q9NZQ7	http://biocc.hrbmu.edu.cn/CellMarker/search.jsp?quickSearchInfo=Q9NZQ7	605402;	2	1	1				No	Yes	Yes	CD274	4	40
Q5ZPR3	1	1	1	1	CD276	B7H3 PSEC0249 UNQ309/PRO352	CD276 antigen (4Ig-B7-H3) (B7 homolog 3) (B7-H3) (Costimulatory molecule) (CD antigen CD276)	Alternative splicing;Complete proteome;Direct protein sequencing;Disulfide bond;Glycoprotein;Immunoglobulin domain;Membrane;Phosphoprotein;Polymorphism;Reference proteome;Repeat;Signal;Transmembrane;Transmembrane helix	external side of plasma membrane [GO:0009897]; integral component of membrane [GO:0016021]; signaling receptor binding [GO:0005102]; cell proliferation [GO:0008283]; immune response [GO:0006955]; positive regulation of interferon-gamma biosynthetic process [GO:0045078]; positive regulation of T cell proliferation [GO:0042102]; regulation of immune response [GO:0050776]; T cell activation [GO:0042…	TRANSMEM 467 487 Helical. {ECO:0000255}.	1	SUBCELLULAR LOCATION: Membrane {ECO:0000305}; Single-pass type I membrane protein {ECO:0000305}.	ENST00000318424 [Q5ZPR3-2];ENST00000318443 [Q5ZPR3-1];ENST00000561213 [Q5ZPR3-4];ENST00000564751 [Q5ZPR3-2];		CARBOHYD 104 104 N-linked (GlcNAc...) asparagine. {ECO:0000255}.; CARBOHYD 189 189 N-linked (GlcNAc...) asparagine. {ECO:0000255}.; CARBOHYD 215 215 N-linked (GlcNAc...) asparagine. {ECO:0000255}.; CARBOHYD 322 322 N-linked (GlcNAc...) asparagine. {ECO:0000269|PubMed:19159218}.; CARBOHYD 407 407 N-linked (GlcNAc...) asparagine. {ECO:0000269|PubMed:19159218}.; CARBOHYD 433 433 N-linked (GlcNAc...)…	6	No	https://www.proteinatlas.org/search/Q5ZPR3	https://www.uniprot.org/uniprot/Q5ZPR3	http://biocc.hrbmu.edu.cn/CellMarker/search.jsp?quickSearchInfo=Q5ZPR3	605715;	2	1	1			1087	Yes	Yes	Yes	CD276	4	50
P28906	1	1	1	1	CD34		Hematopoietic progenitor cell antigen CD34 (CD antigen CD34)	Alternative splicing;Cell adhesion;Complete proteome;Direct protein sequencing;Glycoprotein;Membrane;Phosphoprotein;Polymorphism;Reference proteome;Signal;Transmembrane;Transmembrane helix	apical plasma membrane [GO:0016324]; basal plasma membrane [GO:0009925]; cytoplasm [GO:0005737]; external side of plasma membrane [GO:0009897]; glomerular endothelium fenestra [GO:0036053]; integral component of plasma membrane [GO:0005887]; intercellular bridge [GO:0045171]; lysosome [GO:0005764]; perinuclear region of cytoplasm [GO:0048471]; plasma membrane [GO:0005886]; carbohydrate binding [G…	TRANSMEM 291 311 Helical. {ECO:0000255}.	1	SUBCELLULAR LOCATION: Membrane; Single-pass type I membrane protein.	ENST00000310833 [P28906-1];ENST00000356522 [P28906-2];		CARBOHYD 36 36 N-linked (GlcNAc...) asparagine. {ECO:0000255}.; CARBOHYD 51 51 N-linked (GlcNAc...) asparagine. {ECO:0000255}.; CARBOHYD 55 55 N-linked (GlcNAc...) asparagine. {ECO:0000255}.; CARBOHYD 85 85 N-linked (GlcNAc...) asparagine. {ECO:0000255}.; CARBOHYD 107 107 N-linked (GlcNAc...) asparagine. {ECO:0000255}.; CARBOHYD 126 126 N-linked (GlcNAc...) asparagine. {ECO:0000255}.; CARBOHYD 14…	9	No	https://www.proteinatlas.org/search/P28906	https://www.uniprot.org/uniprot/P28906	http://biocc.hrbmu.edu.cn/CellMarker/search.jsp?quickSearchInfo=P28906	142230;	2	1	1			1305	Yes	Yes	Yes	CD34	4	24
P16671	1	1	0	0	CD36	GP3B GP4	Platelet glycoprotein 4 (Fatty acid translocase) (FAT) (Glycoprotein IIIb) (GPIIIB) (Leukocyte differentiation antigen CD36) (PAS IV) (PAS-4) (Platelet collagen receptor) (Platelet glycoprotein IV) (GPIV) (Thrombospondin receptor) (CD antigen CD36)	3D-structure;Alternative splicing;Cell adhesion;Cell membrane;Complete proteome;Direct protein sequencing;Disease mutation;Disulfide bond;Glycoprotein;Golgi apparatus;Isopeptide bond;Lipoprotein;Membrane;Palmitate;Polymorphism;Receptor;Reference proteome;Transmembrane;Transmembrane helix;Transport;Ubl conjugation	apical plasma membrane [GO:0016324]; brush border membrane [GO:0031526]; cell surface [GO:0009986]; endocytic vesicle membrane [GO:0030666]; external side of plasma membrane [GO:0009897]; extracellular space [GO:0005615]; Golgi apparatus [GO:0005794]; integral component of plasma membrane [GO:0005887]; intracellular [GO:0005622]; membrane [GO:0016020]; membrane raft [GO:0045121]; phagocytic vesic…	TRANSMEM 8 29 Helical. {ECO:0000255}.; TRANSMEM 440 461 Helical. {ECO:0000255}.	2	SUBCELLULAR LOCATION: Cell membrane {ECO:0000269|PubMed:16880211}; Multi-pass membrane protein {ECO:0000255}. Membrane raft {ECO:0000269|PubMed:16880211}. Golgi apparatus {ECO:0000269|PubMed:16880211}. Apical cell membrane {ECO:0000250|UniProtKB:Q08857}. Note=Upon ligand-binding, internalized through dynamin-dependent endocytosis. {ECO:0000269|PubMed:20037584}.	ENST00000309881 [P16671-1];ENST00000394788 [P16671-1];ENST00000432207 [P16671-1];ENST00000433696 [P16671-3];ENST00000435819 [P16671-1];ENST00000447544 [P16671-1];ENST00000538969 [P16671-4];ENST00000544133 [P16671-2];		CARBOHYD 79 79 N-linked (GlcNAc...) asparagine. {ECO:0000255}.; CARBOHYD 102 102 N-linked (GlcNAc...) asparagine. {ECO:0000255}.; CARBOHYD 134 134 N-linked (GlcNAc...) asparagine. {ECO:0000255}.; CARBOHYD 163 163 N-linked (GlcNAc...) asparagine. {ECO:0000255}.; CARBOHYD 205 205 N-linked (GlcNAc...) asparagine. {ECO:0000269|PubMed:19159218}.; CARBOHYD 220 220 N-linked (GlcNAc...) asparagine. {ECO:…	10	No	https://www.proteinatlas.org/search/P16671	https://www.uniprot.org/uniprot/P16671	http://biocc.hrbmu.edu.cn/CellMarker/search.jsp?quickSearchInfo=P16671	173510;248310;608404;610938;611162;	2	2	2			1611	No	No	No	CD36	4	100
P11049	1	1	1	0	CD37	TSPAN26	Leukocyte antigen CD37 (Tetraspanin-26) (Tspan-26) (CD antigen CD37)	Alternative splicing;Complete proteome;Glycoprotein;Membrane;Reference proteome;Transmembrane;Transmembrane helix	extracellular exosome [GO:0070062]; immunological synapse [GO:0001772]; integral component of plasma membrane [GO:0005887]; membrane [GO:0016020]; cell surface receptor signaling pathway [GO:0007166]	TRANSMEM 18 38 Helical. {ECO:0000255}.; TRANSMEM 60 74 Helical. {ECO:0000255}.; TRANSMEM 86 111 Helical. {ECO:0000255}.; TRANSMEM 242 266 Helical. {ECO:0000255}.	4	SUBCELLULAR LOCATION: Membrane; Multi-pass membrane protein.	ENST00000323906 [P11049-1];ENST00000426897 [P11049-2];ENST00000598095 [P11049-3];		CARBOHYD 170 170 N-linked (GlcNAc...) asparagine. {ECO:0000255}.; CARBOHYD 183 183 N-linked (GlcNAc...) asparagine. {ECO:0000255}.; CARBOHYD 188 188 N-linked (GlcNAc...) asparagine. {ECO:0000255}.	3	No	https://www.proteinatlas.org/search/P11049	https://www.uniprot.org/uniprot/P11049	http://biocc.hrbmu.edu.cn/CellMarker/search.jsp?quickSearchInfo=P11049	151523;	3	4	4				Yes	No	No	CD37	4	18
P28907	0	0	1	0	CD38		ADP-ribosyl cyclase/cyclic ADP-ribose hydrolase 1 (EC 3.2.2.6) (2'-phospho-ADP-ribosyl cyclase) (2'-phospho-ADP-ribosyl cyclase/2'-phospho-cyclic-ADP-ribose transferase) (EC 2.4.99.20) (2'-phospho-cyclic-ADP-ribose transferase) (ADP-ribosyl cyclase 1) (ADPRC 1) (Cyclic ADP-ribose hydrolase 1) (cADPr hydrolase 1) (T10) (CD antigen CD38)	3D-structure;Alternative splicing;Complete proteome;Diabetes mellitus;Disulfide bond;Glycoprotein;Hydrolase;Membrane;NAD;NADP;Polymorphism;Receptor;Reference proteome;Signal-anchor;Transferase;Transmembrane;Transmembrane helix	basolateral plasma membrane [GO:0016323]; cell surface [GO:0009986]; extracellular exosome [GO:0070062]; integral component of membrane [GO:0016021]; membrane [GO:0016020]; nucleus [GO:0005634]; plasma membrane [GO:0005886]; secretory granule membrane [GO:0030667]; identical protein binding [GO:0042802]; NAD(P)+ nucleosidase activity [GO:0050135]; NAD+ nucleosidase activity [GO:0003953]; NAD+ nuc…	TRANSMEM 22 42 Helical; Signal-anchor for type II membrane protein. {ECO:0000255}.	1	SUBCELLULAR LOCATION: Membrane; Single-pass type II membrane protein.	ENST00000226279 [P28907-1];ENST00000502843 [P28907-2];	DB09331;	CARBOHYD 100 100 N-linked (GlcNAc...) asparagine. {ECO:0000269|PubMed:19159218}.; CARBOHYD 164 164 N-linked (GlcNAc...) asparagine. {ECO:0000255}.; CARBOHYD 209 209 N-linked (GlcNAc...) asparagine. {ECO:0000269|PubMed:19159218}.; CARBOHYD 219 219 N-linked (GlcNAc...) asparagine. {ECO:0000269|PubMed:19159218, ECO:0000269|PubMed:19349973}.	4	No	https://www.proteinatlas.org/search/P28907	https://www.uniprot.org/uniprot/P28907	http://biocc.hrbmu.edu.cn/CellMarker/search.jsp?quickSearchInfo=P28907	107270;	1	1	1			997	Yes	No	No	CD38	3	48
P25942	1	1	1	1	CD40	TNFRSF5	Tumor necrosis factor receptor superfamily member 5 (B-cell surface antigen CD40) (Bp50) (CD40L receptor) (CDw40) (CD antigen CD40)	3D-structure;Alternative splicing;Cell membrane;Complete proteome;Direct protein sequencing;Disease mutation;Disulfide bond;Glycoprotein;Immunity;Membrane;Polymorphism;Receptor;Reference proteome;Repeat;Secreted;Signal;Transmembrane;Transmembrane helix	CD40 receptor complex [GO:0035631]; cell surface [GO:0009986]; cytoplasm [GO:0005737]; external side of plasma membrane [GO:0009897]; extracellular exosome [GO:0070062]; integral component of plasma membrane [GO:0005887]; intracellular membrane-bounded organelle [GO:0043231]; neuronal cell body [GO:0043025]; plasma membrane [GO:0005886]; varicosity [GO:0043196]; antigen binding [GO:0003823]; enzy…	TRANSMEM 194 215 Helical. {ECO:0000255}.	1	SUBCELLULAR LOCATION: Isoform I: Cell membrane; Single-pass type I membrane protein.; SUBCELLULAR LOCATION: Isoform II: Secreted.	ENST00000372276 [P25942-2];ENST00000372285 [P25942-1];		CARBOHYD 153 153 N-linked (GlcNAc...) asparagine. {ECO:0000255}.; CARBOHYD 180 180 N-linked (GlcNAc...) asparagine. {ECO:0000255}.	2	No	https://www.proteinatlas.org/search/P25942	https://www.uniprot.org/uniprot/P25942	http://biocc.hrbmu.edu.cn/CellMarker/search.jsp?quickSearchInfo=P25942	109535;606843;	2	1	1			1866	Yes	Yes	Yes	CD40	4	22
P16070	1	1	1	1	CD44	LHR MDU2 MDU3 MIC4	CD44 antigen (CDw44) (Epican) (Extracellular matrix receptor III) (ECMR-III) (GP90 lymphocyte homing/adhesion receptor) (HUTCH-I) (Heparan sulfate proteoglycan) (Hermes antigen) (Hyaluronate receptor) (Phagocytic glycoprotein 1) (PGP-1) (Phagocytic glycoprotein I) (PGP-I) (CD antigen CD44)	3D-structure;Alternative splicing;Blood group antigen;Cell adhesion;Cell membrane;Cell projection;Complete proteome;Direct protein sequencing;Disulfide bond;Glycoprotein;Membrane;Phosphoprotein;Polymorphism;Proteoglycan;Receptor;Reference proteome;Signal;Transmembrane;Transmembrane helix	apical plasma membrane [GO:0016324]; cell projection [GO:0042995]; cell surface [GO:0009986]; cytosol [GO:0005829]; extracellular exosome [GO:0070062]; focal adhesion [GO:0005925]; Golgi apparatus [GO:0005794]; integral component of plasma membrane [GO:0005887]; lamellipodium membrane [GO:0031258]; macrophage migration inhibitory factor receptor complex [GO:0035692]; microvillus [GO:0005902]; pla…	TRANSMEM 650 670 Helical. {ECO:0000255}.	1	SUBCELLULAR LOCATION: Cell membrane {ECO:0000250|UniProtKB:P15379}; Single-pass type I membrane protein {ECO:0000250|UniProtKB:P15379}. Cell projection, microvillus {ECO:0000250|UniProtKB:P15379}. Note=Colocalizes with actin in membrane protrusions at wounding edges. Co-localizes with RDX, EZR and MSN in microvilli. {ECO:0000250|UniProtKB:P15379}.	ENST00000263398 [P16070-12];ENST00000278386 [P16070-19];ENST00000352818 [P16070-18];ENST00000415148 [P16070-4];ENST00000428726 [P16070-1];ENST00000433892 [P16070-10];ENST00000434472 [P16070-11];	DB08818;	CARBOHYD 25 25 N-linked (GlcNAc...) asparagine. {ECO:0000255}.; CARBOHYD 57 57 N-linked (GlcNAc...) asparagine. {ECO:0000269|PubMed:16335952, ECO:0000269|PubMed:19159218}.; CARBOHYD 100 100 N-linked (GlcNAc...) asparagine. {ECO:0000255}.; CARBOHYD 110 110 N-linked (GlcNAc...) asparagine. {ECO:0000269|PubMed:19159218}.; CARBOHYD 120 120 N-linked (GlcNAc...) asparagine. {ECO:0000255}.; CARBOHYD 350…	9	Yes	https://www.proteinatlas.org/search/P16070	https://www.uniprot.org/uniprot/P16070	http://biocc.hrbmu.edu.cn/CellMarker/search.jsp?quickSearchInfo=P16070	107269;172290;609027;	2	1	1	9	4	736	Yes	Yes	Yes	CD44	4	56
P15529	1	1	1	1	CD46	MCP MIC10	Membrane cofactor protein (TLX) (Trophoblast leukocyte common antigen) (CD antigen CD46)	3D-structure;Alternative splicing;Complement pathway;Complete proteome;Cytoplasmic vesicle;Direct protein sequencing;Disease mutation;Disulfide bond;Fertilization;Glycoprotein;Hemolytic uremic syndrome;Host cell receptor for virus entry;Host-virus interaction;Immunity;Innate immunity;Membrane;Phosphoprotein;Polymorphism;Receptor;Reference proteome;Repeat;Signal;Sushi;Transmembrane;Transmembrane h…	cell surface [GO:0009986]; extracellular exosome [GO:0070062]; focal adhesion [GO:0005925]; inner acrosomal membrane [GO:0002079]; integral component of plasma membrane [GO:0005887]; plasma membrane [GO:0005886]; cadherin binding [GO:0045296]; signaling receptor activity [GO:0038023]; virus receptor activity [GO:0001618]; adaptive immune response [GO:0002250]; complement activation, classical pat…	TRANSMEM 344 366 Helical. {ECO:0000255}.	1	SUBCELLULAR LOCATION: Cytoplasmic vesicle, secretory vesicle, acrosome inner membrane {ECO:0000269|PubMed:12112588, ECO:0000269|PubMed:14597734, ECO:0000269|PubMed:15307194}; Single-pass type I membrane protein {ECO:0000269|PubMed:12112588, ECO:0000269|PubMed:14597734, ECO:0000269|PubMed:15307194}. Note=Inner acrosomal membrane of spermatozoa. Internalized upon binding of Measles virus, Herpesvir…	ENST00000322875 [P15529-2];ENST00000322918 [P15529-9];ENST00000354848 [P15529-3];ENST00000357714 [P15529-4];ENST00000358170 [P15529-1];ENST00000360212 [P15529-7];ENST00000367041 [P15529-12];ENST00000367042 [P15529-11];ENST00000367047 [P15529-16];ENST00000480003 [P15529-6];		CARBOHYD 83 83 N-linked (GlcNAc...) asparagine.; CARBOHYD 114 114 N-linked (GlcNAc...) asparagine.; CARBOHYD 163 163 O-linked (GalNAc...) threonine. {ECO:0000255}.; CARBOHYD 273 273 N-linked (GlcNAc...) asparagine.; CARBOHYD 290 290 O-linked (GalNAc...) serine. {ECO:0000255}.; CARBOHYD 291 291 O-linked (GalNAc...) serine. {ECO:0000255}.; CARBOHYD 292 292 O-linked (GalNAc...) threonine. {ECO:00002…	21	No	https://www.proteinatlas.org/search/P15529	https://www.uniprot.org/uniprot/P15529	http://biocc.hrbmu.edu.cn/CellMarker/search.jsp?quickSearchInfo=P15529	120920;612922;	2	1	1			1501	Yes	Yes	Yes	CD46	4	34
Q08722	1	1	1	1	CD47	MER6	Leukocyte surface antigen CD47 (Antigenic surface determinant protein OA3) (Integrin-associated protein) (IAP) (Protein MER6) (CD antigen CD47)	3D-structure;Alternative splicing;Cell adhesion;Cell membrane;Complete proteome;Direct protein sequencing;Disulfide bond;Glycoprotein;Immunoglobulin domain;Membrane;Phosphoprotein;Pyrrolidone carboxylic acid;Reference proteome;Signal;Transmembrane;Transmembrane helix	extracellular exosome [GO:0070062]; integral component of plasma membrane [GO:0005887]; plasma membrane [GO:0005886]; specific granule membrane [GO:0035579]; tertiary granule membrane [GO:0070821]; thrombospondin receptor activity [GO:0070053]; cell adhesion [GO:0007155]; extracellular matrix organization [GO:0030198]; integrin-mediated signaling pathway [GO:0007229]; leukocyte migration [GO:0050…	TRANSMEM 142 162 Helical. {ECO:0000255}.; TRANSMEM 177 197 Helical. {ECO:0000255}.; TRANSMEM 208 228 Helical. {ECO:0000255}.; TRANSMEM 236 256 Helical. {ECO:0000255}.; TRANSMEM 269 289 Helical. {ECO:0000255}.	5	SUBCELLULAR LOCATION: Cell membrane {ECO:0000269|PubMed:7691831}; Multi-pass membrane protein {ECO:0000269|PubMed:7691831}.	ENST00000355354 [Q08722-3];ENST00000361309 [Q08722-1];		CARBOHYD 23 23 N-linked (GlcNAc...) asparagine. {ECO:0000269|PubMed:18657508}.; CARBOHYD 34 34 N-linked (GlcNAc...) asparagine.; CARBOHYD 50 50 N-linked (GlcNAc...) asparagine. {ECO:0000269|PubMed:18657508, ECO:0000269|PubMed:19349973}.; CARBOHYD 73 73 N-linked (GlcNAc...) asparagine. {ECO:0000269|PubMed:18657508, ECO:0000269|PubMed:19159218, ECO:0000269|PubMed:19349973}.; CARBOHYD 111 111 N-link…	6	No	https://www.proteinatlas.org/search/Q08722	https://www.uniprot.org/uniprot/Q08722	http://biocc.hrbmu.edu.cn/CellMarker/search.jsp?quickSearchInfo=Q08722	601028;	6	6	5			1456	Yes	Yes	Yes	CD47	4	19
P09326	1	1	1	1	CD48	BCM1 BLAST1	CD48 antigen (B-lymphocyte activation marker BLAST-1) (BCM1 surface antigen) (Leukocyte antigen MEM-102) (SLAM family member 2) (SLAMF2) (Signaling lymphocytic activation molecule 2) (TCT.1) (CD antigen CD48)	3D-structure;Alternative splicing;Cell membrane;Complete proteome;Direct protein sequencing;Disulfide bond;GPI-anchor;Glycoprotein;Immunoglobulin domain;Lipoprotein;Membrane;Polymorphism;Reference proteome;Repeat;Signal	anchored component of membrane [GO:0031225]; extracellular exosome [GO:0070062]; intrinsic component of plasma membrane [GO:0031226]; membrane [GO:0016020]; membrane raft [GO:0045121]; plasma membrane [GO:0005886]; antigen binding [GO:0003823]; signaling receptor activity [GO:0038023]; defense response [GO:0006952]; leukocyte migration [GO:0050900]; regulation of adaptive immune response [GO:0002…		0	SUBCELLULAR LOCATION: Cell membrane {ECO:0000269|PubMed:1999351}; Lipid-anchor, GPI-anchor {ECO:0000269|PubMed:1999351}.	ENST00000368045 [P09326-2];ENST00000368046 [P09326-1];		CARBOHYD 40 40 N-linked (GlcNAc...) asparagine. {ECO:0000255}.; CARBOHYD 44 44 N-linked (GlcNAc...) asparagine. {ECO:0000255}.; CARBOHYD 104 104 N-linked (GlcNAc...) asparagine. {ECO:0000269|PubMed:19349973}.; CARBOHYD 162 162 N-linked (GlcNAc...) asparagine. {ECO:0000255}.; CARBOHYD 189 189 N-linked (GlcNAc...) asparagine. {ECO:0000269|PubMed:19349973}.	5	No	https://www.proteinatlas.org/search/P09326	https://www.uniprot.org/uniprot/P09326	http://biocc.hrbmu.edu.cn/CellMarker/search.jsp?quickSearchInfo=P09326	109530;	2	1	1			1926	Yes	Yes	Yes	CD48	3	72
P19397	1	1	1	0	CD53	MOX44 TSPAN25	Leukocyte surface antigen CD53 (Cell surface glycoprotein CD53) (Tetraspanin-25) (Tspan-25) (CD antigen CD53)	Cell junction;Cell membrane;Complete proteome;Glycoprotein;Membrane;Reference proteome;Transmembrane;Transmembrane helix	cell surface [GO:0009986]; cell-cell junction [GO:0005911]; extracellular exosome [GO:0070062]; immunological synapse [GO:0001772]; integral component of plasma membrane [GO:0005887]; plasma membrane [GO:0005886]; specific granule membrane [GO:0035579]; tertiary granule membrane [GO:0070821]; cell surface receptor signaling pathway [GO:0007166]; neutrophil degranulation [GO:0043312]; positive reg…	TRANSMEM 12 32 Helical. {ECO:0000255}.; TRANSMEM 55 69 Helical. {ECO:0000255}.; TRANSMEM 81 106 Helical. {ECO:0000255}.; TRANSMEM 182 206 Helical. {ECO:0000255}.	4	SUBCELLULAR LOCATION: Cell membrane {ECO:0000250}. Cell junction {ECO:0000250}. Membrane; Multi-pass membrane protein. Note=Concentrates in localized microdomains along the plasma membrane at the contact sites between cells of fused myotubes. {ECO:0000250}.	ENST00000271324;		CARBOHYD 129 129 N-linked (GlcNAc...) asparagine. {ECO:0000255}.; CARBOHYD 148 148 N-linked (GlcNAc...) asparagine. {ECO:0000255}.	2	No	https://www.proteinatlas.org/search/P19397	https://www.uniprot.org/uniprot/P19397	http://biocc.hrbmu.edu.cn/CellMarker/search.jsp?quickSearchInfo=P19397	151525;	4	4	4				Yes	No	No	CD53	4	18
P08174	1	1	1	1	CD55	CR DAF	Complement decay-accelerating factor (CD antigen CD55)	3D-structure;Alternative splicing;Blood group antigen;Cell membrane;Complement pathway;Complete proteome;Direct protein sequencing;Disease mutation;Disulfide bond;GPI-anchor;Glycoprotein;Host cell receptor for virus entry;Host-virus interaction;Immunity;Innate immunity;Lipoprotein;Membrane;Polymorphism;Receptor;Reference proteome;Repeat;Secreted;Signal;Sushi	anchored component of membrane [GO:0031225]; cell surface [GO:0009986]; endoplasmic reticulum-Golgi intermediate compartment membrane [GO:0033116]; extracellular exosome [GO:0070062]; extracellular region [GO:0005576]; ficolin-1-rich granule membrane [GO:0101003]; Golgi membrane [GO:0000139]; membrane raft [GO:0045121]; plasma membrane [GO:0005886]; secretory granule membrane [GO:0030667]; transp…		0	SUBCELLULAR LOCATION: Isoform 1: Cell membrane; Single-pass type I membrane protein.; SUBCELLULAR LOCATION: Isoform 2: Cell membrane; Lipid-anchor, GPI-anchor.; SUBCELLULAR LOCATION: Isoform 3: Secreted {ECO:0000269|PubMed:16503113}.; SUBCELLULAR LOCATION: Isoform 4: Secreted {ECO:0000269|PubMed:16503113}.; SUBCELLULAR LOCATION: Isoform 5: Secreted {ECO:0000269|PubMed:16503113}.; SUBCELLULAR LOCA…	ENST00000314754 [P08174-2];ENST00000367064 [P08174-1];ENST00000644836 [P08174-3];ENST00000645323 [P08174-5];	DB00446;	CARBOHYD 95 95 N-linked (GlcNAc...) asparagine. {ECO:0000269|PubMed:19159218}.	1	No	https://www.proteinatlas.org/search/P08174	https://www.uniprot.org/uniprot/P08174	http://biocc.hrbmu.edu.cn/CellMarker/search.jsp?quickSearchInfo=P08174	125240;226300;613793;	0	0	0	3	2	1151	Yes	Yes	Yes	CD55	3	6
P19256	1	1	1	1	CD58	LFA3	Lymphocyte function-associated antigen 3 (Ag3) (Surface glycoprotein LFA-3) (CD antigen CD58)	3D-structure;Alternative splicing;Cell membrane;Complete proteome;Direct protein sequencing;Disulfide bond;Glycoprotein;Immunoglobulin domain;Membrane;Polymorphism;Reference proteome;Signal;Transmembrane;Transmembrane helix	cell surface [GO:0009986]; extracellular exosome [GO:0070062]; ficolin-1-rich granule membrane [GO:0101003]; integral component of plasma membrane [GO:0005887]; membrane [GO:0016020]; plasma membrane [GO:0005886]; secretory granule membrane [GO:0030667]; signaling receptor binding [GO:0005102]; cell-cell adhesion [GO:0098609]; cellular response to interferon-gamma [GO:0071346]; cellular response …	TRANSMEM 216 238 Helical. {ECO:0000255}.	1	SUBCELLULAR LOCATION: Isoform 1: Cell membrane; Single-pass type I membrane protein.	ENST00000369489 [P19256-1];ENST00000457047 [P19256-3];ENST00000464088 [P19256-2];		CARBOHYD 40 40 N-linked (GlcNAc...) asparagine.; CARBOHYD 94 94 N-linked (GlcNAc...) asparagine.; CARBOHYD 109 109 N-linked (GlcNAc...) asparagine. {ECO:0000255}.; CARBOHYD 135 135 N-linked (GlcNAc...) asparagine. {ECO:0000255}.; CARBOHYD 169 169 N-linked (GlcNAc...) asparagine. {ECO:0000255}.; CARBOHYD 195 195 N-linked (GlcNAc...) asparagine. {ECO:0000255}.	6	No	https://www.proteinatlas.org/search/P19256	https://www.uniprot.org/uniprot/P19256	http://biocc.hrbmu.edu.cn/CellMarker/search.jsp?quickSearchInfo=P19256	153420;	3	2	1	2	2	1474	Yes	Yes	Yes	CD58	4	44
P13987	1	1	1	1	CD59	MIC11 MIN1 MIN2 MIN3 MSK21	CD59 glycoprotein (1F5 antigen) (20 kDa homologous restriction factor) (HRF-20) (HRF20) (MAC-inhibitory protein) (MAC-IP) (MEM43 antigen) (Membrane attack complex inhibition factor) (MACIF) (Membrane inhibitor of reactive lysis) (MIRL) (Protectin) (CD antigen CD59)	3D-structure;Cell membrane;Complete proteome;Direct protein sequencing;Disease mutation;Disulfide bond;GPI-anchor;Glycation;Glycoprotein;Hereditary hemolytic anemia;Lipoprotein;Membrane;Reference proteome;Secreted;Signal	anchored component of external side of plasma membrane [GO:0031362]; cell surface [GO:0009986]; endoplasmic reticulum membrane [GO:0005789]; endoplasmic reticulum-Golgi intermediate compartment membrane [GO:0033116]; ER to Golgi transport vesicle membrane [GO:0012507]; extracellular exosome [GO:0070062]; extracellular space [GO:0005615]; focal adhesion [GO:0005925]; Golgi membrane [GO:0000139]; m…		0	SUBCELLULAR LOCATION: Cell membrane; Lipid-anchor, GPI-anchor. Secreted. Note=Soluble form found in a number of tissues.	ENST00000351554;ENST00000395850;ENST00000415002;ENST00000426650;ENST00000437761;ENST00000445143;ENST00000527577;ENST00000642928;		CARBOHYD 43 43 N-linked (GlcNAc...) asparagine. {ECO:0000269|PubMed:18780401, ECO:0000269|PubMed:8670172}.; CARBOHYD 66 66 N-linked (Glc) (glycation) lysine. {ECO:0000269|PubMed:10805801}.; CARBOHYD 76 76 O-linked (GalNAc...) threonine. {ECO:0000305}.; CARBOHYD 77 77 O-linked (GalNAc...) threonine. {ECO:0000305}.	4	No	https://www.proteinatlas.org/search/P13987	https://www.uniprot.org/uniprot/P13987	http://biocc.hrbmu.edu.cn/CellMarker/search.jsp?quickSearchInfo=P13987	107271;612300;	2	0	0	9	3	79	Yes	Yes	Yes	CD59	3	14
P08962	1	1	1	1	CD63	MLA1 TSPAN30	CD63 antigen (Granulophysin) (Lysosomal-associated membrane protein 3) (LAMP-3) (Melanoma-associated antigen ME491) (OMA81H) (Ocular melanoma-associated antigen) (Tetraspanin-30) (Tspan-30) (CD antigen CD63)	Alternative splicing;Cell membrane;Complete proteome;Direct protein sequencing;Endosome;Glycoprotein;Lipoprotein;Lysosome;Membrane;Palmitate;Protein transport;Reference proteome;Secreted;Transmembrane;Transmembrane helix;Transport	azurophil granule membrane [GO:0035577]; cell surface [GO:0009986]; endosome lumen [GO:0031904]; endosome membrane [GO:0010008]; extracellular exosome [GO:0070062]; extracellular space [GO:0005615]; integral component of plasma membrane [GO:0005887]; intrinsic component of plasma membrane [GO:0031226]; late endosome membrane [GO:0031902]; lysosomal membrane [GO:0005765]; melanosome [GO:0042470]; …	TRANSMEM 12 32 Helical. {ECO:0000255}.; TRANSMEM 52 72 Helical. {ECO:0000255}.; TRANSMEM 82 102 Helical. {ECO:0000255}.; TRANSMEM 204 224 Helical. {ECO:0000255}.	4	SUBCELLULAR LOCATION: Cell membrane {ECO:0000269|PubMed:15351990, ECO:0000269|PubMed:19640571, ECO:0000269|PubMed:23632027}; Multi-pass membrane protein {ECO:0000255}. Lysosome membrane {ECO:0000269|PubMed:17897319, ECO:0000269|PubMed:19640571, ECO:0000269|PubMed:1993697, ECO:0000269|PubMed:22431521, ECO:0000269|PubMed:23632027}; Multi-pass membrane protein {ECO:0000255}. Late endosome membrane {…	ENST00000257857 [P08962-1];ENST00000420846 [P08962-1];ENST00000546939 [P08962-3];ENST00000549117 [P08962-1];ENST00000550776 [P08962-3];ENST00000552692 [P08962-1];ENST00000552754 [P08962-2];		CARBOHYD 130 130 N-linked (GlcNAc...) asparagine. {ECO:0000269|PubMed:12754519, ECO:0000269|PubMed:19159218}.; CARBOHYD 150 150 N-linked (GlcNAc...) asparagine. {ECO:0000255}.; CARBOHYD 172 172 N-linked (GlcNAc...) asparagine. {ECO:0000255}.	3	No	https://www.proteinatlas.org/search/P08962	https://www.uniprot.org/uniprot/P08962	http://biocc.hrbmu.edu.cn/CellMarker/search.jsp?quickSearchInfo=P08962	155740;	4	4	4	2	1	1088	Yes	No	No	CD63	4	44
P34810	0	1	0	0	CD68		Macrosialin (Gp110) (CD antigen CD68)	Alternative splicing;Cell membrane;Complete proteome;Disulfide bond;Endosome;Glycoprotein;Lysosome;Membrane;Polymorphism;Reference proteome;Repeat;Signal;Transmembrane;Transmembrane helix	azurophil granule membrane [GO:0035577]; endosome membrane [GO:0010008]; integral component of membrane [GO:0016021]; membrane [GO:0016020]; plasma membrane [GO:0005886]; cellular response to organic substance [GO:0071310]; neutrophil degranulation [GO:0043312]	TRANSMEM 320 344 Helical. {ECO:0000255|PROSITE-ProRule:PRU00740}.	1	SUBCELLULAR LOCATION: Isoform Short: Cell membrane; Single-pass type I membrane protein.; SUBCELLULAR LOCATION: Isoform Long: Endosome membrane; Single-pass type I membrane protein. Lysosome membrane; Single-pass type I membrane protein.	ENST00000250092 [P34810-1];ENST00000380498 [P34810-3];		CARBOHYD 88 88 N-linked (GlcNAc...) asparagine. {ECO:0000255}.; CARBOHYD 96 96 N-linked (GlcNAc...) asparagine. {ECO:0000255}.; CARBOHYD 118 118 N-linked (GlcNAc...) asparagine. {ECO:0000255}.; CARBOHYD 126 126 N-linked (GlcNAc...) asparagine. {ECO:0000255}.; CARBOHYD 164 164 N-linked (GlcNAc...) asparagine. {ECO:0000255}.; CARBOHYD 199 199 N-linked (GlcNAc...) asparagine. {ECO:0000269|PubMed:191…	9	No	https://www.proteinatlas.org/search/P34810	https://www.uniprot.org/uniprot/P34810	http://biocc.hrbmu.edu.cn/CellMarker/search.jsp?quickSearchInfo=P34810	153634;	2	1	1			1483	Yes	Yes	Yes	CD68	3	30
Q07108	0	0	1	0	CD69	CLEC2C	Early activation antigen CD69 (Activation inducer molecule) (AIM) (BL-AC/P26) (C-type lectin domain family 2 member C) (EA1) (Early T-cell activation antigen p60) (GP32/28) (Leukocyte surface antigen Leu-23) (MLR-3) (CD antigen CD69)	3D-structure;Complete proteome;Direct protein sequencing;Disulfide bond;Glycoprotein;Lectin;Membrane;Phosphoprotein;Reference proteome;Signal-anchor;Transmembrane;Transmembrane helix	external side of plasma membrane [GO:0009897]; integral component of plasma membrane [GO:0005887]; protein-containing complex [GO:0032991]; calcium ion binding [GO:0005509]; carbohydrate binding [GO:0030246]; protein homodimerization activity [GO:0042803]; transmembrane signaling receptor activity [GO:0004888]; cellular response to drug [GO:0035690]	TRANSMEM 41 61 Helical; Signal-anchor for type II membrane protein. {ECO:0000255}.	1	SUBCELLULAR LOCATION: Membrane; Single-pass type II membrane protein.	ENST00000228434;		CARBOHYD 166 166 N-linked (GlcNAc...) asparagine. {ECO:0000255}.	1	No	https://www.proteinatlas.org/search/Q07108	https://www.uniprot.org/uniprot/Q07108	http://biocc.hrbmu.edu.cn/CellMarker/search.jsp?quickSearchInfo=Q07108	107273;	1	1	1			2035	Yes	No	No	CD69	4	2
P32970	1	1	1	0	CD70	CD27L CD27LG TNFSF7	CD70 antigen (CD27 ligand) (CD27-L) (Tumor necrosis factor ligand superfamily member 7) (CD antigen CD70)	Alternative splicing;Complete proteome;Cytokine;Disulfide bond;Glycoprotein;Membrane;Reference proteome;Signal-anchor;Transmembrane;Transmembrane helix	extracellular exosome [GO:0070062]; integral component of plasma membrane [GO:0005887]; plasma membrane [GO:0005886]; cytokine activity [GO:0005125]; protease binding [GO:0002020]; signaling receptor binding [GO:0005102]; tumor necrosis factor receptor binding [GO:0005164]; cell proliferation [GO:0008283]; cell-cell signaling [GO:0007267]; extrinsic apoptotic signaling pathway [GO:0097191]; immun…	TRANSMEM 18 38 Helical; Signal-anchor for type II membrane protein. {ECO:0000255}.	1	SUBCELLULAR LOCATION: Membrane; Single-pass type II membrane protein.	ENST00000245903 [P32970-1];ENST00000423145 [P32970-2];		CARBOHYD 63 63 N-linked (GlcNAc...) asparagine. {ECO:0000255}.; CARBOHYD 170 170 N-linked (GlcNAc...) asparagine. {ECO:0000255}.	2	No	https://www.proteinatlas.org/search/P32970	https://www.uniprot.org/uniprot/P32970	http://biocc.hrbmu.edu.cn/CellMarker/search.jsp?quickSearchInfo=P32970	602840;	1	1	1				Yes	No	No	CD70	3	18
P33681	1	0	1	0	CD80	CD28LG CD28LG1 LAB7	T-lymphocyte activation antigen CD80 (Activation B7-1 antigen) (BB1) (CTLA-4 counter-receptor B7.1) (B7) (CD antigen CD80)	3D-structure;Alternative splicing;Complete proteome;Direct protein sequencing;Disulfide bond;Glycoprotein;Host cell receptor for virus entry;Host-virus interaction;Immunoglobulin domain;Membrane;Phosphoprotein;Receptor;Reference proteome;Signal;Transmembrane;Transmembrane helix	cell surface [GO:0009986]; integral component of membrane [GO:0016021]; intracellular [GO:0005622]; plasma membrane [GO:0005886]; protein complex involved in cell adhesion [GO:0098636]; coreceptor activity [GO:0015026]; phosphatidylinositol-4,5-bisphosphate 3-kinase activity [GO:0046934]; virus receptor activity [GO:0001618]; cytokine-mediated signaling pathway [GO:0019221]; intracellular signal …	TRANSMEM 243 263 Helical. {ECO:0000255}.	1	SUBCELLULAR LOCATION: Membrane; Single-pass type I membrane protein.	ENST00000264246 [P33681-1];ENST00000383669 [P33681-2];ENST00000478182 [P33681-1];	DB01281;DB06681;DB04901;	CARBOHYD 53 53 N-linked (GlcNAc...) asparagine. {ECO:0000269|PubMed:11279502}.; CARBOHYD 89 89 N-linked (GlcNAc...) asparagine. {ECO:0000269|PubMed:11279502}.; CARBOHYD 98 98 N-linked (GlcNAc...) asparagine. {ECO:0000255}.; CARBOHYD 186 186 N-linked (GlcNAc...) asparagine. {ECO:0000269|PubMed:11279502}.; CARBOHYD 207 207 N-linked (GlcNAc...) asparagine. {ECO:0000269|PubMed:11279502}.; CARBOHYD 21…	8	Yes	https://www.proteinatlas.org/search/P33681	https://www.uniprot.org/uniprot/P33681	http://biocc.hrbmu.edu.cn/CellMarker/search.jsp?quickSearchInfo=P33681	112203;	2	1	1				Yes	Yes	No	CD80	4	58
P27701	1	1	1	0	CD82	KAI1 SAR2 ST6 TSPAN27	CD82 antigen (C33 antigen) (IA4) (Inducible membrane protein R2) (Metastasis suppressor Kangai-1) (Suppressor of tumorigenicity 6 protein) (Tetraspanin-27) (Tspan-27) (CD antigen CD82)	Alternative splicing;Complete proteome;Glycoprotein;Membrane;Polymorphism;Reference proteome;Transmembrane;Transmembrane helix	extracellular exosome [GO:0070062]; integral component of plasma membrane [GO:0005887]; plasma membrane [GO:0005886]; cell surface receptor signaling pathway [GO:0007166]	TRANSMEM 12 32 Helical. {ECO:0000255}.; TRANSMEM 54 72 Helical. {ECO:0000255}.; TRANSMEM 84 110 Helical. {ECO:0000255}.; TRANSMEM 229 250 Helical. {ECO:0000255}.	4	SUBCELLULAR LOCATION: Membrane; Multi-pass membrane protein.	ENST00000227155 [P27701-1];ENST00000342935 [P27701-2];		CARBOHYD 129 129 N-linked (GlcNAc...) asparagine. {ECO:0000269|PubMed:19159218, ECO:0000269|PubMed:19349973}.; CARBOHYD 157 157 N-linked (GlcNAc...) asparagine. {ECO:0000255}.; CARBOHYD 198 198 N-linked (GlcNAc...) asparagine. {ECO:0000269|PubMed:19349973}.	3	No	https://www.proteinatlas.org/search/P27701	https://www.uniprot.org/uniprot/P27701	http://biocc.hrbmu.edu.cn/CellMarker/search.jsp?quickSearchInfo=P27701	600623;	4	4	4			1089	Yes	No	No	CD82	4	28
Q9NPY3	0	1	1	0	CD93	C1QR1 MXRA4	Complement component C1q receptor (C1q/MBL/SPA receptor) (C1qR) (C1qR(p)) (C1qRp) (CDw93) (Complement component 1 q subcomponent receptor 1) (Matrix-remodeling-associated protein 4) (CD antigen CD93)	Cell adhesion;Complete proteome;Direct protein sequencing;Disulfide bond;EGF-like domain;Glycoprotein;Host-virus interaction;Lectin;Membrane;Phosphoprotein;Polymorphism;Receptor;Reference proteome;Repeat;Signal;Transmembrane;Transmembrane helix	cell surface [GO:0009986]; ficolin-1-rich granule membrane [GO:0101003]; integral component of membrane [GO:0016021]; plasma membrane [GO:0005886]; secretory granule membrane [GO:0030667]; specific granule membrane [GO:0035579]; tertiary granule membrane [GO:0070821]; calcium ion binding [GO:0005509]; carbohydrate binding [GO:0030246]; complement component C1q binding [GO:0001849]; signaling rece…	TRANSMEM 581 601 Helical. {ECO:0000255}.	1	SUBCELLULAR LOCATION: Membrane; Single-pass type I membrane protein.	ENST00000246006;		CARBOHYD 325 325 N-linked (GlcNAc...) asparagine. {ECO:0000255}.	1	No	https://www.proteinatlas.org/search/Q9NPY3	https://www.uniprot.org/uniprot/Q9NPY3	http://biocc.hrbmu.edu.cn/CellMarker/search.jsp?quickSearchInfo=Q9NPY3	120577;	3	1	1				Yes	Yes	Yes	CD93	4	24
P48960	1	1	1	1	CD97		CD97 antigen (Leukocyte antigen CD97) (CD antigen CD97) [Cleaved into: CD97 antigen subunit alpha; CD97 antigen subunit beta]	3D-structure;Alternative splicing;Calcium;Cell adhesion;Cell membrane;Complete proteome;Disulfide bond;EGF-like domain;G-protein coupled receptor;Glycoprotein;Membrane;Phosphoprotein;Polymorphism;Receptor;Reference proteome;Repeat;Secreted;Signal;Transducer;Transmembrane;Transmembrane helix	extracellular exosome [GO:0070062]; focal adhesion [GO:0005925]; integral component of plasma membrane [GO:0005887]; membrane [GO:0016020]; plasma membrane [GO:0005886]; secretory granule membrane [GO:0030667]; calcium ion binding [GO:0005509]; G-protein coupled receptor activity [GO:0004930]; transmembrane signaling receptor activity [GO:0004888]; cell adhesion [GO:0007155]; cell surface recepto…	TRANSMEM 553 572 Helical; Name=1. {ECO:0000255}.; TRANSMEM 582 601 Helical; Name=2. {ECO:0000255}.; TRANSMEM 621 642 Helical; Name=3. {ECO:0000255}.; TRANSMEM 654 674 Helical; Name=4. {ECO:0000255}.; TRANSMEM 692 712 Helical; Name=5. {ECO:0000255}.; TRANSMEM 740 760 Helical; Name=6. {ECO:0000255}.; TRANSMEM 767 789 Helical; Name=7. {ECO:0000255}.	7	SUBCELLULAR LOCATION: Cell membrane; Multi-pass membrane protein.; SUBCELLULAR LOCATION: CD97 antigen subunit alpha: Secreted, extracellular space.	ENST00000242786 [P48960-1];ENST00000357355 [P48960-3];ENST00000358600 [P48960-2];		CARBOHYD 33 33 N-linked (GlcNAc...) asparagine. {ECO:0000255}.; CARBOHYD 38 38 N-linked (GlcNAc...) asparagine. {ECO:0000255}.; CARBOHYD 108 108 N-linked (GlcNAc...) asparagine. {ECO:0000255}.; CARBOHYD 203 203 N-linked (GlcNAc...) asparagine. {ECO:0000255}.; CARBOHYD 371 371 N-linked (GlcNAc...) asparagine. {ECO:0000269|PubMed:19349973}.; CARBOHYD 406 406 N-linked (GlcNAc...) asparagine. {ECO:00…	9	No	https://www.proteinatlas.org/search/P48960	https://www.uniprot.org/uniprot/P48960	http://biocc.hrbmu.edu.cn/CellMarker/search.jsp?quickSearchInfo=P48960	601211;	8	7	7	7	3	1090	Yes	Yes	Yes	CD97	4	126
Q9H5V8	0	1	1	1	CDCP1	TRASK UNQ2486/PRO5773	CUB domain-containing protein 1 (Membrane glycoprotein gp140) (Subtractive immunization M plus HEp3-associated 135 kDa protein) (SIMA135) (Transmembrane and associated with src kinases) (CD antigen CD318)	Alternative splicing;Cell membrane;Complete proteome;Direct protein sequencing;Disulfide bond;Glycoprotein;Membrane;Phosphoprotein;Polymorphism;Reference proteome;Secreted;Signal;Transmembrane;Transmembrane helix	extracellular region [GO:0005576]; integral component of membrane [GO:0016021]; plasma membrane [GO:0005886]	TRANSMEM 668 688 Helical. {ECO:0000255}.	1	SUBCELLULAR LOCATION: Isoform 1: Cell membrane {ECO:0000305}; Single-pass membrane protein {ECO:0000305}. Note=Shedding may also lead to a soluble peptide.; SUBCELLULAR LOCATION: Isoform 3: Secreted.	ENST00000296129 [Q9H5V8-1];ENST00000425231 [Q9H5V8-3];		CARBOHYD 39 39 N-linked (GlcNAc...) asparagine. {ECO:0000255}.; CARBOHYD 122 122 N-linked (GlcNAc...) asparagine. {ECO:0000255}.; CARBOHYD 180 180 N-linked (GlcNAc...) asparagine. {ECO:0000255}.; CARBOHYD 205 205 N-linked (GlcNAc...) asparagine. {ECO:0000255}.; CARBOHYD 270 270 N-linked (GlcNAc...) asparagine. {ECO:0000255}.; CARBOHYD 310 310 N-linked (GlcNAc...) asparagine. {ECO:0000255}.; CARBO…	7	No	https://www.proteinatlas.org/search/Q9H5V8	https://www.uniprot.org/uniprot/Q9H5V8	http://biocc.hrbmu.edu.cn/CellMarker/search.jsp?quickSearchInfo=Q9H5V8	611735;	3	1	1			1160	Yes	Yes	Yes	CD318	4	124
Q9Y6N8	0	1	0	0	CDH10		Cadherin-10 (T2-cadherin)	Calcium;Cell adhesion;Cell membrane;Cleavage on pair of basic residues;Complete proteome;Glycoprotein;Membrane;Metal-binding;Phosphoprotein;Polymorphism;Reference proteome;Repeat;Signal;Transmembrane;Transmembrane helix	GABA-ergic synapse [GO:0098982]; glutamatergic synapse [GO:0098978]; integral component of postsynaptic specialization membrane [GO:0099060]; integral component of presynaptic active zone membrane [GO:0099059]; plasma membrane [GO:0005886]; calcium ion binding [GO:0005509]; adherens junction organization [GO:0034332]; cell-cell adhesion [GO:0098609]; homophilic cell adhesion via plasma membrane a…	TRANSMEM 614 634 Helical. {ECO:0000255}.	1	SUBCELLULAR LOCATION: Cell membrane {ECO:0000305}; Single-pass type I membrane protein {ECO:0000305}.	ENST00000264463;		CARBOHYD 256 256 N-linked (GlcNAc...) asparagine. {ECO:0000255}.; CARBOHYD 438 438 N-linked (GlcNAc...) asparagine. {ECO:0000255}.; CARBOHYD 456 456 N-linked (GlcNAc...) asparagine. {ECO:0000255}.; CARBOHYD 534 534 N-linked (GlcNAc...) asparagine. {ECO:0000255}.	4	No	https://www.proteinatlas.org/search/Q9Y6N8	https://www.uniprot.org/uniprot/Q9Y6N8	http://biocc.hrbmu.edu.cn/CellMarker/search.jsp?quickSearchInfo=Q9Y6N8	604555;	2	1	1				Yes	Yes	Yes		3	46
P55287	1	1	0	0	CDH11		Cadherin-11 (OSF-4) (Osteoblast cadherin) (OB-cadherin)	Alternative splicing;Calcium;Cell adhesion;Cell membrane;Chromosomal rearrangement;Cleavage on pair of basic residues;Complete proteome;Deafness;Disease mutation;Glycoprotein;Membrane;Mental retardation;Metal-binding;Phosphoprotein;Polymorphism;Reference proteome;Repeat;Signal;Transmembrane;Transmembrane helix	cytoplasm [GO:0005737]; extracellular exosome [GO:0070062]; glutamatergic synapse [GO:0098978]; integral component of membrane [GO:0016021]; plasma membrane [GO:0005886]; Schaffer collateral - CA1 synapse [GO:0098685]; calcium ion binding [GO:0005509]; adherens junction organization [GO:0034332]; cell adhesion [GO:0007155]; corticospinal tract morphogenesis [GO:0021957]; homophilic cell adhesion …	TRANSMEM 618 640 Helical. {ECO:0000255}.	1	SUBCELLULAR LOCATION: Cell membrane; Single-pass type I membrane protein.	ENST00000268603 [P55287-1];ENST00000394156 [P55287-2];		CARBOHYD 455 455 N-linked (GlcNAc...) asparagine. {ECO:0000255}.; CARBOHYD 540 540 N-linked (GlcNAc...) asparagine. {ECO:0000255}.	2	No	https://www.proteinatlas.org/search/P55287	https://www.uniprot.org/uniprot/P55287	http://biocc.hrbmu.edu.cn/CellMarker/search.jsp?quickSearchInfo=P55287	211380;600023;	2	1	1	2	1		Yes	Yes	Yes		3	39
P55290	1	1	1	1	CDH13	CDHH	Cadherin-13 (Heart cadherin) (H-cadherin) (P105) (Truncated cadherin) (T-cad) (T-cadherin)	3D-structure;Alternative splicing;Calcium;Cell adhesion;Cell membrane;Cleavage on pair of basic residues;Complete proteome;Direct protein sequencing;GPI-anchor;Glycoprotein;Lipoprotein;Membrane;Metal-binding;Polymorphism;Reference proteome;Repeat;Signal	anchored component of membrane [GO:0031225]; caveola [GO:0005901]; collagen-containing extracellular matrix [GO:0062023]; cytoplasm [GO:0005737]; external side of plasma membrane [GO:0009897]; extracellular exosome [GO:0070062]; extracellular region [GO:0005576]; extracellular space [GO:0005615]; focal adhesion [GO:0005925]; GABA-ergic synapse [GO:0098982]; neuron projection [GO:0043005]; perinuc…		0	SUBCELLULAR LOCATION: Cell membrane; Lipid-anchor, GPI-anchor.	ENST00000268613 [P55290-4];ENST00000428848 [P55290-5];ENST00000431540 [P55290-2];ENST00000565636 [P55290-3];ENST00000567109 [P55290-1];		CARBOHYD 52 52 N-linked (GlcNAc...) asparagine. {ECO:0000255}.; CARBOHYD 86 86 N-linked (GlcNAc...) asparagine. {ECO:0000269|PubMed:16335952}.; CARBOHYD 382 382 N-linked (GlcNAc...) asparagine. {ECO:0000255}.; CARBOHYD 500 500 N-linked (GlcNAc...) asparagine. {ECO:0000269|PubMed:16335952}.; CARBOHYD 530 530 N-linked (GlcNAc...) asparagine. {ECO:0000269|PubMed:19159218}.; CARBOHYD 598 598 N-linked…	8	No	https://www.proteinatlas.org/search/P55290	https://www.uniprot.org/uniprot/P55290	http://biocc.hrbmu.edu.cn/CellMarker/search.jsp?quickSearchInfo=P55290	601364;	0	0	0	2	1	1921	Yes	Yes	Yes		2	32
P19022	1	1	1	1	CDH2	CDHN NCAD	Cadherin-2 (CDw325) (Neural cadherin) (N-cadherin) (CD antigen CD325)	Alternative splicing;Calcium;Cell adhesion;Cell junction;Cell membrane;Cleavage on pair of basic residues;Complete proteome;Glycoprotein;Membrane;Metal-binding;Phosphoprotein;Polymorphism;Reference proteome;Repeat;Signal;Transmembrane;Transmembrane helix	apical plasma membrane [GO:0016324]; basolateral plasma membrane [GO:0016323]; catenin complex [GO:0016342]; cell junction [GO:0030054]; cell surface [GO:0009986]; cell-cell adherens junction [GO:0005913]; cell-cell junction [GO:0005911]; collagen-containing extracellular matrix [GO:0062023]; cytoplasm [GO:0005737]; endoplasmic reticulum lumen [GO:0005788]; fascia adherens [GO:0005916]; focal adh…	TRANSMEM 725 745 Helical. {ECO:0000255}.	1	SUBCELLULAR LOCATION: Cell membrane {ECO:0000250|UniProtKB:P15116}; Single-pass type I membrane protein {ECO:0000255}. Cell membrane, sarcolemma {ECO:0000250|UniProtKB:P15116}. Cell junction {ECO:0000269|PubMed:28169360}. Cell surface {ECO:0000250|UniProtKB:P15116}. Note=Colocalizes with TMEM65 at the intercalated disk in cardiomyocytes. Colocalizes with OBSCN at the intercalated disk and at sarc…	ENST00000269141 [P19022-1];ENST00000399380 [P19022-2];		CARBOHYD 190 190 N-linked (GlcNAc...) asparagine. {ECO:0000255}.; CARBOHYD 273 273 N-linked (GlcNAc...) asparagine. {ECO:0000269|PubMed:19159218}.; CARBOHYD 325 325 N-linked (GlcNAc...) asparagine. {ECO:0000255}.; CARBOHYD 402 402 N-linked (GlcNAc...) asparagine. {ECO:0000269|PubMed:19159218}.; CARBOHYD 572 572 N-linked (GlcNAc...) asparagine. {ECO:0000269|PubMed:19159218}.; CARBOHYD 651 651 N-li…	7	No	https://www.proteinatlas.org/search/P19022	https://www.uniprot.org/uniprot/P19022	http://biocc.hrbmu.edu.cn/CellMarker/search.jsp?quickSearchInfo=P19022	114020;	2	1	1	4	2	733	Yes	Yes	Yes	CD325	4	68
P55283	0	1	1	0	CDH4		Cadherin-4 (Retinal cadherin) (R-CAD) (R-cadherin)	Alternative splicing;Calcium;Cell adhesion;Cell membrane;Cleavage on pair of basic residues;Complete proteome;Glycoprotein;Membrane;Metal-binding;Polymorphism;Reference proteome;Repeat;Signal;Transmembrane;Transmembrane helix	integral component of plasma membrane [GO:0005887]; plasma membrane [GO:0005886]; calcium ion binding [GO:0005509]; adherens junction organization [GO:0034332]; axon guidance [GO:0007411]; cell adhesion [GO:0007155]; heterophilic cell-cell adhesion via plasma membrane cell adhesion molecules [GO:0007157]; homophilic cell adhesion via plasma membrane adhesion molecules [GO:0007156]; positive regul…	TRANSMEM 735 756 Helical. {ECO:0000255}.	1	SUBCELLULAR LOCATION: Cell membrane; Single-pass type I membrane protein.	ENST00000543233 [P55283-2];ENST00000614565 [P55283-1];		CARBOHYD 283 283 N-linked (GlcNAc...) asparagine. {ECO:0000255}.; CARBOHYD 412 412 N-linked (GlcNAc...) asparagine. {ECO:0000255}.; CARBOHYD 557 557 N-linked (GlcNAc...) asparagine. {ECO:0000255}.; CARBOHYD 632 632 N-linked (GlcNAc...) asparagine. {ECO:0000255}.; CARBOHYD 661 661 N-linked (GlcNAc...) asparagine. {ECO:0000255}.; CARBOHYD 702 702 N-linked (GlcNAc...) asparagine. {ECO:0000255}.	6	No	https://www.proteinatlas.org/search/P55283	https://www.uniprot.org/uniprot/P55283	http://biocc.hrbmu.edu.cn/CellMarker/search.jsp?quickSearchInfo=P55283	603006;	2	1	1	2	2		Yes	Yes	Yes		4	64
P33151	0	1	1	1	CDH5		Cadherin-5 (7B4 antigen) (Vascular endothelial cadherin) (VE-cadherin) (CD antigen CD144)	Alternative splicing;Calcium;Cell adhesion;Cell junction;Cell membrane;Cleavage on pair of basic residues;Complete proteome;Direct protein sequencing;Glycoprotein;Membrane;Metal-binding;Phosphoprotein;Polymorphism;Reference proteome;Repeat;Signal;Transmembrane;Transmembrane helix	bicellular tight junction [GO:0005923]; cell junction [GO:0030054]; cell surface [GO:0009986]; cell-cell adherens junction [GO:0005913]; cell-cell junction [GO:0005911]; external side of plasma membrane [GO:0009897]; integral component of membrane [GO:0016021]; membrane [GO:0016020]; plasma membrane [GO:0005886]; beta-catenin binding [GO:0008013]; calcium ion binding [GO:0005509]; ion channel bin…	TRANSMEM 600 620 Helical. {ECO:0000255}.	1	SUBCELLULAR LOCATION: Cell junction {ECO:0000269|PubMed:20332120}. Cell membrane {ECO:0000269|PubMed:15980433, ECO:0000305|PubMed:20332120}; Single-pass type I membrane protein {ECO:0000305|PubMed:20332120}. Note=Found at cell-cell boundaries and probably at cell-matrix boundaries. KRIT1 and CDH5 reciprocally regulate their localization to endothelial cell-cell junctions. {ECO:0000269|PubMed:2033…	ENST00000341529 [P33151-1];ENST00000614547 [P33151-2];	DB05685;DB00480;	CARBOHYD 61 61 N-linked (GlcNAc...) (complex) asparagine. {ECO:0000269|PubMed:19139490, ECO:0000269|PubMed:21269602}.; CARBOHYD 112 112 N-linked (GlcNAc...) (complex) asparagine. {ECO:0000269|PubMed:16335952, ECO:0000269|PubMed:19139490, ECO:0000269|PubMed:21269602}.; CARBOHYD 157 157 N-linked (GlcNAc...) asparagine. {ECO:0000269|PubMed:21269602}.; CARBOHYD 362 362 N-linked (GlcNAc...) asparagine…	7	No	https://www.proteinatlas.org/search/P33151	https://www.uniprot.org/uniprot/P33151	http://biocc.hrbmu.edu.cn/CellMarker/search.jsp?quickSearchInfo=P33151	601120;	2	2	1			617	Yes	Yes	Yes	CD144	4	76
P55285	0	1	0	1	CDH6		Cadherin-6 (Kidney cadherin) (K-cadherin)	3D-structure;Alternative splicing;Calcium;Cell adhesion;Cell membrane;Cleavage on pair of basic residues;Complete proteome;Glycoprotein;Membrane;Metal-binding;Phosphoprotein;Reference proteome;Repeat;Signal;Transmembrane;Transmembrane helix	integral component of membrane [GO:0016021]; plasma membrane [GO:0005886]; calcium ion binding [GO:0005509]; adherens junction organization [GO:0034332]; cell adhesion [GO:0007155]; homophilic cell adhesion via plasma membrane adhesion molecules [GO:0007156]; Notch signaling pathway [GO:0007219]	TRANSMEM 616 636 Helical. {ECO:0000255}.	1	SUBCELLULAR LOCATION: Cell membrane; Single-pass type I membrane protein.	ENST00000265071 [P55285-1];		CARBOHYD 49 49 N-linked (GlcNAc...) asparagine. {ECO:0000255}.; CARBOHYD 255 255 N-linked (GlcNAc...) asparagine. {ECO:0000255}.; CARBOHYD 399 399 N-linked (GlcNAc...) asparagine. {ECO:0000269|PubMed:16335952}.; CARBOHYD 437 437 N-linked (GlcNAc...) asparagine. {ECO:0000255}.; CARBOHYD 455 455 N-linked (GlcNAc...) asparagine. {ECO:0000255}.; CARBOHYD 536 536 N-linked (GlcNAc...) asparagine. {ECO:…	6	No	https://www.proteinatlas.org/search/P55285	https://www.uniprot.org/uniprot/P55285	http://biocc.hrbmu.edu.cn/CellMarker/search.jsp?quickSearchInfo=P55285	603007;	1	1	1	2	1		Yes	Yes	Yes		4	70
P13688	0	1	0	0	CEACAM1	BGP BGP1	Carcinoembryonic antigen-related cell adhesion molecule 1 (Biliary glycoprotein 1) (BGP-1) (CD antigen CD66a)	3D-structure;Alternative splicing;Cell junction;Cell membrane;Cell projection;Complete proteome;Cytoplasmic vesicle;Direct protein sequencing;Disulfide bond;Glycoprotein;Immunoglobulin domain;Membrane;Phosphoprotein;Polymorphism;Pyrrolidone carboxylic acid;Reference proteome;Repeat;Secreted;Signal;Transmembrane;Transmembrane helix	adherens junction [GO:0005912]; apical plasma membrane [GO:0016324]; basal plasma membrane [GO:0009925]; cell junction [GO:0030054]; cell surface [GO:0009986]; cell-cell junction [GO:0005911]; extracellular exosome [GO:0070062]; integral component of membrane [GO:0016021]; integral component of plasma membrane [GO:0005887]; lateral plasma membrane [GO:0016328]; membrane [GO:0016020]; microvillus …	TRANSMEM 429 452 Helical. {ECO:0000255}.	1	SUBCELLULAR LOCATION: Isoform 1: Cell membrane {ECO:0000250|UniProtKB:P16573}; Single-pass type I membrane protein {ECO:0000250|UniProtKB:P16573}. Lateral cell membrane {ECO:0000250|UniProtKB:P16573}. Apical cell membrane {ECO:0000250|UniProtKB:P16573}. Basal cell membrane {ECO:0000250|UniProtKB:P16573}. Cell junction {ECO:0000269|PubMed:16291724}. Cell junction, adherens junction {ECO:0000250|Un…	ENST00000161559 [P13688-1];ENST00000352591 [P13688-6];ENST00000358394 [P13688-5];ENST00000403444 [P13688-8];ENST00000403461 [P13688-11];ENST00000599389 [P13688-9];	DB00113;	CARBOHYD 104 104 N-linked (GlcNAc...) asparagine. {ECO:0000255|PROSITE-ProRule:PRU00498, ECO:0000269|PubMed:16335952}.; CARBOHYD 111 111 N-linked (GlcNAc...) asparagine. {ECO:0000255|PROSITE-ProRule:PRU00498, ECO:0000269|PubMed:16335952}.; CARBOHYD 115 115 N-linked (GlcNAc...) asparagine. {ECO:0000255|PROSITE-ProRule:PRU00498}.; CARBOHYD 152 152 N-linked (GlcNAc...) asparagine. {ECO:0000255|PROSI…	20	No	https://www.proteinatlas.org/search/P13688	https://www.uniprot.org/uniprot/P13688	http://biocc.hrbmu.edu.cn/CellMarker/search.jsp?quickSearchInfo=P13688	109770;	2	1	1			1070, 1072	Yes	Yes	Yes	CD66a	4	80
A8MTB9	1	1	1	0	CEACAM18		Carcinoembryonic antigen-related cell adhesion molecule 18	Complete proteome;Disulfide bond;Glycoprotein;Immunoglobulin domain;Polymorphism;Reference proteome;Signal			0		ENST00000396477;		CARBOHYD 108 108 N-linked (GlcNAc...) asparagine. {ECO:0000255}.; CARBOHYD 112 112 N-linked (GlcNAc...) asparagine. {ECO:0000255}.; CARBOHYD 121 121 N-linked (GlcNAc...) asparagine. {ECO:0000255}.; CARBOHYD 162 162 N-linked (GlcNAc...) asparagine. {ECO:0000255}.; CARBOHYD 270 270 N-linked (GlcNAc...) asparagine. {ECO:0000255}.	5	No	https://www.proteinatlas.org/search/A8MTB9	https://www.uniprot.org/uniprot/A8MTB9	http://biocc.hrbmu.edu.cn/CellMarker/search.jsp?quickSearchInfo=A8MTB9		0	1	0				Yes	Yes	Yes		0	44
Q9NYQ6	0	1	0	0	CELSR1	CDHF9 FMI2	Cadherin EGF LAG seven-pass G-type receptor 1 (Cadherin family member 9) (Flamingo homolog 2) (hFmi2)	Alternative splicing;Calcium;Cell membrane;Complete proteome;Developmental protein;Disease mutation;Disulfide bond;EGF-like domain;G-protein coupled receptor;Glycoprotein;Hydroxylation;Laminin EGF-like domain;Membrane;Phosphoprotein;Polymorphism;Receptor;Reference proteome;Repeat;Signal;Transducer;Transmembrane;Transmembrane helix	integral component of membrane [GO:0016021]; integral component of plasma membrane [GO:0005887]; nucleoplasm [GO:0005654]; plasma membrane [GO:0005886]; calcium ion binding [GO:0005509]; G-protein coupled receptor activity [GO:0004930]; protein dimerization activity [GO:0046983]; transmembrane signaling receptor activity [GO:0004888]; anterior/posterior pattern specification [GO:0009952]; apical …	TRANSMEM 2470 2490 Helical; Name=1. {ECO:0000255}.; TRANSMEM 2502 2522 Helical; Name=2. {ECO:0000255}.; TRANSMEM 2528 2548 Helical; Name=3. {ECO:0000255}.; TRANSMEM 2573 2593 Helical; Name=4. {ECO:0000255}.; TRANSMEM 2612 2632 Helical; Name=5. {ECO:0000255}.; TRANSMEM 2656 2676 Helical; Name=6. {ECO:0000255}.; TRANSMEM 2684 2704 Helical; Name=7. {ECO:0000255}.	7	SUBCELLULAR LOCATION: Cell membrane; Multi-pass membrane protein.	ENST00000262738 [Q9NYQ6-1];		CARBOHYD 403 403 N-linked (GlcNAc...) asparagine. {ECO:0000255}.; CARBOHYD 546 546 N-linked (GlcNAc...) asparagine. {ECO:0000255}.; CARBOHYD 634 634 N-linked (GlcNAc...) asparagine. {ECO:0000255}.; CARBOHYD 778 778 N-linked (GlcNAc...) asparagine. {ECO:0000255}.; CARBOHYD 1114 1114 N-linked (GlcNAc...) asparagine. {ECO:0000255}.; CARBOHYD 1139 1139 N-linked (GlcNAc...) asparagine. {ECO:0000255}.;…	20	No	https://www.proteinatlas.org/search/Q9NYQ6	https://www.uniprot.org/uniprot/Q9NYQ6	http://biocc.hrbmu.edu.cn/CellMarker/search.jsp?quickSearchInfo=Q9NYQ6	182940;604523;	7	7	7			1054	Yes	Yes	Yes		2	252
Q8WUJ3	0	1	0	0	CEMIP	KIAA1199	Cell migration-inducing and hyaluronan-binding protein (EC 3.2.1.35)	Alternative splicing;Cell membrane;Coated pit;Complete proteome;Cytoplasm;Endoplasmic reticulum;Glycoprotein;Glycosidase;Hyaluronic acid;Hydrolase;Membrane;Nucleus;Polymorphism;Reference proteome;Repeat;Secreted;Signal	clathrin-coated endocytic vesicle [GO:0045334]; clathrin-coated pit [GO:0005905]; clathrin-coated vesicle membrane [GO:0030665]; cytoplasm [GO:0005737]; endoplasmic reticulum [GO:0005783]; extracellular region [GO:0005576]; nucleus [GO:0005634]; plasma membrane [GO:0005886]; clathrin heavy chain binding [GO:0032050]; ER retention sequence binding [GO:0046923]; hyaluronic acid binding [GO:0005540]…		0	SUBCELLULAR LOCATION: Nucleus. Cytoplasm. Endoplasmic reticulum. Cell membrane. Membrane, clathrin-coated pit. Secreted. Note=Retained in the endoplasmic reticulum (ER) in a HSPA5/BIP-dependent manner. Colocalized with clathrin heavy chain/CLTC in clathrin-coated vesicles. Strongly detected in the cytoplasm of breast carcinoma cells, whereas poorly detected in adjacent normal epithelial cells, st…	ENST00000220244 [Q8WUJ3-1];ENST00000356249 [Q8WUJ3-1];ENST00000394685 [Q8WUJ3-1];		CARBOHYD 119 119 N-linked (GlcNAc...) asparagine. {ECO:0000255}.; CARBOHYD 165 165 N-linked (GlcNAc...) asparagine. {ECO:0000255}.; CARBOHYD 312 312 N-linked (GlcNAc...) asparagine. {ECO:0000255}.; CARBOHYD 370 370 N-linked (GlcNAc...) asparagine. {ECO:0000255}.; CARBOHYD 420 420 N-linked (GlcNAc...) asparagine. {ECO:0000255}.; CARBOHYD 889 889 N-linked (GlcNAc...) asparagine. {ECO:0000255}.; CAR…	7	No	https://www.proteinatlas.org/search/Q8WUJ3	https://www.uniprot.org/uniprot/Q8WUJ3	http://biocc.hrbmu.edu.cn/CellMarker/search.jsp?quickSearchInfo=Q8WUJ3	608366;	0	0	0	2	1		Yes	Yes	Yes		0	61
Q9UHN6	0	1	1	1	CEMIP2	KIAA1412 TMEM2	Cell surface hyaluronidase (EC 3.2.1.35) (Cell migration-inducing hyaluronidase 2) (Transmembrane protein 2)	Alternative splicing;Angiogenesis;Cell membrane;Complete proteome;Developmental protein;Glycoprotein;Glycosidase;Hydrolase;Membrane;Phosphoprotein;Polymorphism;Reference proteome;Repeat;Signal-anchor;Transmembrane;Transmembrane helix	extracellular exosome [GO:0070062]; integral component of membrane [GO:0016021]; integral component of plasma membrane [GO:0005887]; cadherin binding [GO:0045296]; calcium ion binding [GO:0005509]; hyalurononglucosaminidase activity [GO:0004415]; angiogenesis [GO:0001525]; hyaluronan catabolic process [GO:0030214]; regulation of sprouting angiogenesis [GO:1903670]	TRANSMEM 83 103 Helical; Signal-anchor for type II membrane protein. {ECO:0000255}.	1	SUBCELLULAR LOCATION: Cell membrane {ECO:0000269|PubMed:28246172}; Single-pass type II membrane protein {ECO:0000269|PubMed:28246172}.	ENST00000377044 [Q9UHN6-1];ENST00000377066 [Q9UHN6-2];		CARBOHYD 248 248 N-linked (GlcNAc...) asparagine. {ECO:0000255}.; CARBOHYD 292 292 N-linked (GlcNAc...) asparagine. {ECO:0000255}.; CARBOHYD 914 914 N-linked (GlcNAc...) asparagine. {ECO:0000255}.; CARBOHYD 1234 1234 N-linked (GlcNAc...) asparagine. {ECO:0000255}.	4	No	https://www.proteinatlas.org/search/Q9UHN6	https://www.uniprot.org/uniprot/Q9UHN6	http://biocc.hrbmu.edu.cn/CellMarker/search.jsp?quickSearchInfo=Q9UHN6	605835;	1	1	1			1851	No	No	No		2	188
Q96G23	1	0	0	0	CERS2	LASS2 TMSG1	Ceramide synthase 2 (CerS2) (LAG1 longevity assurance homolog 2) (SP260) (Tumor metastasis-suppressor gene 1 protein)	Complete proteome;DNA-binding;Endoplasmic reticulum;Glycoprotein;Homeobox;Lipid biosynthesis;Lipid metabolism;Membrane;Nucleus;Phosphoprotein;Polymorphism;Reference proteome;Transmembrane;Transmembrane helix	endoplasmic reticulum [GO:0005783]; endoplasmic reticulum membrane [GO:0005789]; integral component of membrane [GO:0016021]; membrane [GO:0016020]; nuclear membrane [GO:0031965]; DNA binding [GO:0003677]; sphingosine N-acyltransferase activity [GO:0050291]; ceramide biosynthetic process [GO:0046513]; negative regulation of axon regeneration [GO:0048681]; negative regulation of Schwann cell migra…	TRANSMEM 41 61 Helical. {ECO:0000255}.; TRANSMEM 140 160 Helical. {ECO:0000255}.; TRANSMEM 181 201 Helical. {ECO:0000255}.; TRANSMEM 209 229 Helical. {ECO:0000255}.; TRANSMEM 264 284 Helical. {ECO:0000255}.; TRANSMEM 304 324 Helical. {ECO:0000255}.	6	SUBCELLULAR LOCATION: Nucleus membrane {ECO:0000255|PROSITE-ProRule:PRU00108}; Multi-pass membrane protein {ECO:0000305}. Endoplasmic reticulum membrane {ECO:0000250}; Multi-pass membrane protein {ECO:0000250}.	ENST00000271688;ENST00000368954;		CARBOHYD 19 19 N-linked (GlcNAc...) asparagine. {ECO:0000269|PubMed:16263699, ECO:0000269|PubMed:19159218}.	1	No	https://www.proteinatlas.org/search/Q96G23	https://www.uniprot.org/uniprot/Q96G23	http://biocc.hrbmu.edu.cn/CellMarker/search.jsp?quickSearchInfo=Q96G23	606920;	5	5	6	2	1	1105	No	No	No		0	13
Q6ZMG9	1	0	0	0	CERS6	LASS6	Ceramide synthase 6 (CerS6) (LAG1 longevity assurance homolog 6)	Alternative splicing;Complete proteome;DNA-binding;Endoplasmic reticulum;Glycoprotein;Homeobox;Lipid biosynthesis;Lipid metabolism;Membrane;Nucleus;Reference proteome;Transmembrane;Transmembrane helix	endoplasmic reticulum [GO:0005783]; endoplasmic reticulum membrane [GO:0005789]; integral component of membrane [GO:0016021]; membrane [GO:0016020]; nuclear membrane [GO:0031965]; DNA binding [GO:0003677]; RNA polymerase II transcription factor activity, sequence-specific DNA binding [GO:0000981]; sphingosine N-acyltransferase activity [GO:0050291]; ceramide biosynthetic process [GO:0046513]; sph…	TRANSMEM 35 55 Helical. {ECO:0000255}.; TRANSMEM 178 198 Helical. {ECO:0000255}.; TRANSMEM 205 225 Helical. {ECO:0000255}.; TRANSMEM 263 283 Helical. {ECO:0000255}.; TRANSMEM 303 323 Helical. {ECO:0000255}.	5	SUBCELLULAR LOCATION: Nucleus membrane {ECO:0000255|PROSITE-ProRule:PRU00108}; Multi-pass membrane protein {ECO:0000305}. Endoplasmic reticulum membrane {ECO:0000250}; Multi-pass membrane protein {ECO:0000250}.	ENST00000305747 [Q6ZMG9-1];ENST00000392687 [Q6ZMG9-2];		CARBOHYD 18 18 N-linked (GlcNAc...) asparagine. {ECO:0000269|PubMed:19159218}.	1	No	https://www.proteinatlas.org/search/Q6ZMG9	https://www.uniprot.org/uniprot/Q6ZMG9	http://biocc.hrbmu.edu.cn/CellMarker/search.jsp?quickSearchInfo=Q6ZMG9	615336;	4	5	7			1107	No	No	No		1	10
P00751	1	0	0	0	CFB	BF BFD	Complement factor B (EC 3.4.21.47) (C3/C5 convertase) (Glycine-rich beta glycoprotein) (GBG) (PBF2) (Properdin factor B) [Cleaved into: Complement factor B Ba fragment; Complement factor B Bb fragment]	3D-structure;Alternative splicing;Cleavage on pair of basic residues;Complement alternate pathway;Complete proteome;Direct protein sequencing;Disease mutation;Disulfide bond;Glycation;Glycoprotein;Hemolytic uremic syndrome;Hydrolase;Immunity;Innate immunity;Polymorphism;Protease;Reference proteome;Repeat;Secreted;Serine protease;Signal;Sushi;Zymogen	blood microparticle [GO:0072562]; extracellular exosome [GO:0070062]; extracellular region [GO:0005576]; extracellular space [GO:0005615]; plasma membrane [GO:0005886]; complement binding [GO:0001848]; serine-type endopeptidase activity [GO:0004252]; complement activation [GO:0006956]; complement activation, alternative pathway [GO:0006957]; regulation of complement activation [GO:0030449]		0	SUBCELLULAR LOCATION: Secreted.	ENST00000399981;ENST00000417261 [P00751-1];ENST00000419411 [P00751-1];ENST00000419920;ENST00000424727 [P00751-1];ENST00000425368 [P00751-1];ENST00000426239 [P00751-1];ENST00000427888 [P00751-1];ENST00000433503 [P00751-1];ENST00000436692 [P00751-1];ENST00000455591 [P00751-1];	DB02459;DB04491;	CARBOHYD 122 122 N-linked (GlcNAc...) asparagine. {ECO:0000269|PubMed:16335952, ECO:0000269|PubMed:17310251, ECO:0000269|PubMed:19159218, ECO:0000269|PubMed:6546754}.; CARBOHYD 142 142 N-linked (GlcNAc...) asparagine. {ECO:0000269|PubMed:17310251, ECO:0000269|PubMed:19574954, ECO:0000269|PubMed:6546754}.; CARBOHYD 285 285 N-linked (GlcNAc...) asparagine. {ECO:0000269|PubMed:16335952, ECO:0000269|…	5	No	https://www.proteinatlas.org/search/P00751	https://www.uniprot.org/uniprot/P00751	http://biocc.hrbmu.edu.cn/CellMarker/search.jsp?quickSearchInfo=P00751	138470;603075;612924;615561;	0	0	0	4	3	753	Yes	Yes	Yes		0	35
P08603	1	1	0	0	CFH	HF HF1 HF2	Complement factor H (H factor 1)	3D-structure;Age-related macular degeneration;Alternative splicing;Complement alternate pathway;Complete proteome;Direct protein sequencing;Disease mutation;Disulfide bond;Glycoprotein;Hemolytic uremic syndrome;Host-virus interaction;Immunity;Innate immunity;Polymorphism;Reference proteome;Repeat;Secreted;Signal;Sushi	blood microparticle [GO:0072562]; extracellular exosome [GO:0070062]; extracellular region [GO:0005576]; extracellular space [GO:0005615]; heparan sulfate proteoglycan binding [GO:0043395]; heparin binding [GO:0008201]; complement activation [GO:0006956]; complement activation, alternative pathway [GO:0006957]; regulation of complement activation [GO:0030449]; viral process [GO:0016032]		0	SUBCELLULAR LOCATION: Secreted.	ENST00000367429;		CARBOHYD 217 217 N-linked (GlcNAc...) (complex) asparagine. {ECO:0000269|PubMed:19139490}.; CARBOHYD 529 529 N-linked (GlcNAc...) asparagine. {ECO:0000269|PubMed:16335952, ECO:0000269|PubMed:17591618, ECO:0000269|PubMed:19159218, ECO:0000269|PubMed:2963625}.; CARBOHYD 718 718 N-linked (GlcNAc...) asparagine. {ECO:0000269|PubMed:17591618}.; CARBOHYD 802 802 N-linked (GlcNAc...) asparagine. {ECO:00…	9	No	https://www.proteinatlas.org/search/P08603	https://www.uniprot.org/uniprot/P08603	http://biocc.hrbmu.edu.cn/CellMarker/search.jsp?quickSearchInfo=P08603	126700;134370;235400;609814;610698;	1	0	0			722	Yes	Yes	Yes		0	49
Q03591	1	0	0	0	CFHR1	CFHL CFHL1 CFHL1P CFHR1P FHR1 HFL1 HFL2	Complement factor H-related protein 1 (FHR-1) (H factor-like protein 1) (H-factor-like 1) (H36)	3D-structure;Complete proteome;Disulfide bond;Glycoprotein;Hemolytic uremic syndrome;Polymorphism;Reference proteome;Repeat;Secreted;Signal;Sushi	blood microparticle [GO:0072562]; extracellular region [GO:0005576]; extracellular space [GO:0005615]; protein-containing complex [GO:0032991]; protein heterodimerization activity [GO:0046982]; protein homodimerization activity [GO:0042803]; complement activation [GO:0006956]; negative regulation of protein binding [GO:0032091]; positive regulation of cytolysis [GO:0045919]; regulation of complem…		0	SUBCELLULAR LOCATION: Secreted.	ENST00000320493;		CARBOHYD 126 126 N-linked (GlcNAc...) asparagine. {ECO:0000269|PubMed:16335952}.; CARBOHYD 194 194 N-linked (GlcNAc...) asparagine. {ECO:0000269|PubMed:16335952}.	2	No	https://www.proteinatlas.org/search/Q03591	https://www.uniprot.org/uniprot/Q03591	http://biocc.hrbmu.edu.cn/CellMarker/search.jsp?quickSearchInfo=Q03591	134371;235400;	0	0	0			1152	Yes	Yes	Yes		0	15
P36980	1	0	0	0	CFHR2	CFHL2 FHR2 HFL3	Complement factor H-related protein 2 (FHR-2) (DDESK59) (H factor-like 3) (H factor-like protein 2)	3D-structure;Alternative splicing;Complete proteome;Direct protein sequencing;Disulfide bond;Glycoprotein;Reference proteome;Repeat;Secreted;Signal;Sushi	extracellular region [GO:0005576]; protein-containing complex [GO:0032991]; protein heterodimerization activity [GO:0046982]; protein homodimerization activity [GO:0042803]; negative regulation of protein binding [GO:0032091]; positive regulation of cytolysis [GO:0045919]; regulation of complement activation [GO:0030449]		0	SUBCELLULAR LOCATION: Secreted.	ENST00000367415 [P36980-1];		CARBOHYD 126 126 N-linked (GlcNAc...) asparagine. {ECO:0000269|PubMed:1533657, ECO:0000269|PubMed:19159218}.	1	No	https://www.proteinatlas.org/search/P36980	https://www.uniprot.org/uniprot/P36980	http://biocc.hrbmu.edu.cn/CellMarker/search.jsp?quickSearchInfo=P36980	600889;	0	0	0			1153	Yes	Yes	Yes		0	10
Q02985	1	0	0	0	CFHR3	CFHL3 FHR3	Complement factor H-related protein 3 (FHR-3) (DOWN16) (H factor-like protein 3)	Alternative splicing;Complete proteome;Disulfide bond;Glycoprotein;Hemolytic uremic syndrome;Polymorphism;Reference proteome;Repeat;Secreted;Signal;Sushi	blood microparticle [GO:0072562]; extracellular exosome [GO:0070062]; extracellular space [GO:0005615]		0	SUBCELLULAR LOCATION: Secreted.	ENST00000367425 [Q02985-1];ENST00000391985 [Q02985-2];		CARBOHYD 108 108 N-linked (GlcNAc...) asparagine. {ECO:0000269|PubMed:19159218}.; CARBOHYD 185 185 N-linked (GlcNAc...) asparagine. {ECO:0000255}.; CARBOHYD 205 205 N-linked (GlcNAc...) asparagine. {ECO:0000269|PubMed:19159218}.; CARBOHYD 309 309 N-linked (GlcNAc...) asparagine. {ECO:0000269|PubMed:19159218}.	4	No	https://www.proteinatlas.org/search/Q02985	https://www.uniprot.org/uniprot/Q02985	http://biocc.hrbmu.edu.cn/CellMarker/search.jsp?quickSearchInfo=Q02985	235400;605336;	1	0	0			1154	Yes	Yes	Yes		0	19
P05156	1	0	0	0	CFI	IF	Complement factor I (EC 3.4.21.45) (C3B/C4B inactivator) [Cleaved into: Complement factor I heavy chain; Complement factor I light chain]	3D-structure;Age-related macular degeneration;Calcium;Cleavage on pair of basic residues;Complement pathway;Complete proteome;Direct protein sequencing;Disease mutation;Disulfide bond;Glycoprotein;Hemolytic uremic syndrome;Hydrolase;Immunity;Innate immunity;Metal-binding;Polymorphism;Protease;Reference proteome;Repeat;Secreted;Serine protease;Signal	extracellular exosome [GO:0070062]; extracellular region [GO:0005576]; extracellular space [GO:0005615]; membrane [GO:0016020]; metal ion binding [GO:0046872]; scavenger receptor activity [GO:0005044]; serine-type endopeptidase activity [GO:0004252]; complement activation, classical pathway [GO:0006958]; innate immune response [GO:0045087]; regulation of complement activation [GO:0030449]		0	SUBCELLULAR LOCATION: Secreted, extracellular space.	ENST00000394634;		CARBOHYD 70 70 N-linked (GlcNAc...) asparagine. {ECO:0000244|PDB:2XRC, ECO:0000269|PubMed:16335952, ECO:0000269|PubMed:21768352}.; CARBOHYD 103 103 N-linked (GlcNAc...) (complex) asparagine. {ECO:0000244|PDB:2XRC, ECO:0000269|PubMed:16335952, ECO:0000269|PubMed:19139490, ECO:0000269|PubMed:19159218, ECO:0000269|PubMed:19838169, ECO:0000269|PubMed:21768352}.; CARBOHYD 177 177 N-linked (GlcNAc...) …	6	No	https://www.proteinatlas.org/search/P05156	https://www.uniprot.org/uniprot/P05156	http://biocc.hrbmu.edu.cn/CellMarker/search.jsp?quickSearchInfo=P05156	217030;610984;612923;615439;	0	0	0			742	Yes	Yes	Yes		0	38
O00533	1	0	0	0	CHL1	CALL	Neural cell adhesion molecule L1-like protein (Close homolog of L1) [Cleaved into: Processed neural cell adhesion molecule L1-like protein]	Alternative splicing;Cell adhesion;Cell membrane;Complete proteome;Developmental protein;Differentiation;Disulfide bond;Extracellular matrix;Glycoprotein;Immunoglobulin domain;Membrane;Neurogenesis;Phosphoprotein;Polymorphism;Reference proteome;Repeat;Secreted;Signal;Transmembrane;Transmembrane helix	apical part of cell [GO:0045177]; dendrite [GO:0030425]; extracellular exosome [GO:0070062]; integral component of membrane [GO:0016021]; plasma membrane [GO:0005886]; protease binding [GO:0002020]; adult locomotory behavior [GO:0008344]; axon guidance [GO:0007411]; cell adhesion [GO:0007155]; cognition [GO:0050890]; exploration behavior [GO:0035640]; negative regulation of neuron apoptotic proce…	TRANSMEM 1083 1103 Helical. {ECO:0000255}.	1	SUBCELLULAR LOCATION: Cell membrane {ECO:0000250}; Single-pass type I membrane protein {ECO:0000250}. Note=Soluble forms produced by cleavage/shedding also exist. {ECO:0000250}.; SUBCELLULAR LOCATION: Processed neural cell adhesion molecule L1-like protein: Secreted, extracellular space, extracellular matrix {ECO:0000250}.	ENST00000256509 [O00533-2];ENST00000397491 [O00533-1];		CARBOHYD 299 299 N-linked (GlcNAc...) asparagine. {ECO:0000255}.; CARBOHYD 476 476 N-linked (GlcNAc...) asparagine. {ECO:0000269|PubMed:16335952}.; CARBOHYD 482 482 N-linked (GlcNAc...) asparagine. {ECO:0000269|PubMed:16335952}.; CARBOHYD 562 562 N-linked (GlcNAc...) asparagine. {ECO:0000269|PubMed:16335952}.; CARBOHYD 580 580 N-linked (GlcNAc...) asparagine. {ECO:0000255}.; CARBOHYD 767 767 N-li…	9	No	https://www.proteinatlas.org/search/O00533	https://www.uniprot.org/uniprot/O00533	http://biocc.hrbmu.edu.cn/CellMarker/search.jsp?quickSearchInfo=O00533	607416;	2	1	1			1960	Yes	Yes	Yes		4	148
Q15825	1	0	0	0	CHRNA6		Neuronal acetylcholine receptor subunit alpha-6	Alternative splicing;Cell junction;Cell membrane;Complete proteome;Disulfide bond;Glycoprotein;Ion channel;Ion transport;Ligand-gated ion channel;Membrane;Phosphoprotein;Polymorphism;Postsynaptic cell membrane;Receptor;Reference proteome;Signal;Synapse;Transmembrane;Transmembrane helix;Transport	acetylcholine-gated channel complex [GO:0005892]; cell junction [GO:0030054]; dopaminergic synapse [GO:0098691]; integral component of postsynaptic membrane [GO:0099055]; integral component of presynaptic membrane [GO:0099056]; plasma membrane [GO:0005886]; acetylcholine receptor activity [GO:0015464]; acetylcholine-gated cation-selective channel activity [GO:0022848]; ligand-gated ion channel ac…	TRANSMEM 240 264 Helical. {ECO:0000255}.; TRANSMEM 272 290 Helical. {ECO:0000255}.; TRANSMEM 306 327 Helical. {ECO:0000255}.; TRANSMEM 466 484 Helical. {ECO:0000255}.	4	SUBCELLULAR LOCATION: Cell junction, synapse, postsynaptic cell membrane; Multi-pass membrane protein. Cell membrane; Multi-pass membrane protein.	ENST00000276410 [Q15825-1];ENST00000534622 [Q15825-2];	DB09028;DB00898;DB00674;DB00184;DB01273;	CARBOHYD 54 54 N-linked (GlcNAc...) asparagine. {ECO:0000255}.; CARBOHYD 171 171 N-linked (GlcNAc...) asparagine. {ECO:0000255}.	2	No	https://www.proteinatlas.org/search/Q15825	https://www.uniprot.org/uniprot/Q15825	http://biocc.hrbmu.edu.cn/CellMarker/search.jsp?quickSearchInfo=Q15825	606888;	5	4	4				Yes	Yes	No		2	36
Q9NRB3	1	1	1	0	CHST12	UNQ500/PRO1017	Carbohydrate sulfotransferase 12 (EC 2.8.2.5) (Chondroitin 4-O-sulfotransferase 2) (Chondroitin 4-sulfotransferase 2) (C4ST-2) (C4ST2) (Sulfotransferase Hlo)	Carbohydrate metabolism;Complete proteome;Glycoprotein;Golgi apparatus;Membrane;Polymorphism;Reference proteome;Signal-anchor;Transferase;Transmembrane;Transmembrane helix	Golgi membrane [GO:0000139]; integral component of Golgi membrane [GO:0030173]; membrane [GO:0016020]; 3'-phosphoadenosine 5'-phosphosulfate binding [GO:0050656]; chondroitin 4-sulfotransferase activity [GO:0047756]; carbohydrate biosynthetic process [GO:0016051]; chondroitin sulfate biosynthetic process [GO:0030206]; dermatan sulfate biosynthetic process [GO:0030208]	TRANSMEM 6 26 Helical; Signal-anchor for type II membrane protein. {ECO:0000255}.	1	SUBCELLULAR LOCATION: Golgi apparatus membrane {ECO:0000250}; Single-pass type II membrane protein {ECO:0000250}.	ENST00000258711;ENST00000618655;		CARBOHYD 134 134 N-linked (GlcNAc...) asparagine. {ECO:0000255}.; CARBOHYD 209 209 N-linked (GlcNAc...) asparagine. {ECO:0000255}.; CARBOHYD 280 280 N-linked (GlcNAc...) asparagine. {ECO:0000255}.; CARBOHYD 370 370 N-linked (GlcNAc...) asparagine. {ECO:0000255}.	4	No	https://www.proteinatlas.org/search/Q9NRB3	https://www.uniprot.org/uniprot/Q9NRB3	http://biocc.hrbmu.edu.cn/CellMarker/search.jsp?quickSearchInfo=Q9NRB3	610129;	1	1	1				Yes	No	No		1	46
Q9NS84	1	1	0	0	CHST7		Carbohydrate sulfotransferase 7 (EC 2.8.2.-) (EC 2.8.2.17) (Chondroitin 6-sulfotransferase 2) (C6ST-2) (Galactose/N-acetylglucosamine/N-acetylglucosamine 6-O-sulfotransferase 5) (GST-5) (N-acetylglucosamine 6-O-sulfotransferase 4) (GlcNAc6ST-4) (Gn6st-4)	Carbohydrate metabolism;Complete proteome;Glycoprotein;Golgi apparatus;Membrane;Phosphoprotein;Reference proteome;Signal-anchor;Transferase;Transmembrane;Transmembrane helix	Golgi membrane [GO:0000139]; integral component of membrane [GO:0016021]; chondroitin 6-sulfotransferase activity [GO:0008459]; N-acetylglucosamine 6-O-sulfotransferase activity [GO:0001517]; chondroitin sulfate biosynthetic process [GO:0030206]; N-acetylglucosamine metabolic process [GO:0006044]; polysaccharide metabolic process [GO:0005976]; sulfur compound metabolic process [GO:0006790]	TRANSMEM 14 34 Helical; Signal-anchor for type II membrane protein. {ECO:0000255}.	1	SUBCELLULAR LOCATION: Golgi apparatus membrane {ECO:0000250}; Single-pass type II membrane protein {ECO:0000250}.	ENST00000276055;		CARBOHYD 88 88 N-linked (GlcNAc...) asparagine. {ECO:0000255}.; CARBOHYD 186 186 N-linked (GlcNAc...) asparagine. {ECO:0000255}.; CARBOHYD 407 407 N-linked (GlcNAc...) asparagine. {ECO:0000269|PubMed:16335952}.	3	No	https://www.proteinatlas.org/search/Q9NS84	https://www.uniprot.org/uniprot/Q9NS84	http://biocc.hrbmu.edu.cn/CellMarker/search.jsp?quickSearchInfo=Q9NS84	300375;	1	1	0	2	1		Yes	No	Yes		1	50
Q86X52	0	1	0	0	CHSY1	CHSY CSS1 KIAA0990 UNQ756/PRO1487	Chondroitin sulfate synthase 1 (EC 2.4.1.175) (EC 2.4.1.226) (Chondroitin glucuronyltransferase 1) (Chondroitin synthase 1) (ChSy-1) (Glucuronosyl-N-acetylgalactosaminyl-proteoglycan 4-beta-N-acetylgalactosaminyltransferase 1) (N-acetylgalactosaminyl-proteoglycan 3-beta-glucuronosyltransferase 1) (N-acetylgalactosaminyltransferase 1)	Complete proteome;Disease mutation;Glycoprotein;Golgi apparatus;Membrane;Metal-binding;Polymorphism;Reference proteome;Secreted;Signal-anchor;Transferase;Transmembrane;Transmembrane helix	extracellular region [GO:0005576]; Golgi cisterna membrane [GO:0032580]; Golgi membrane [GO:0000139]; integral component of membrane [GO:0016021]; membrane [GO:0016020]; glucuronosyl-N-acetylgalactosaminyl-proteoglycan 4-beta-N-acetylgalactosaminyltransferase activity [GO:0047238]; metal ion binding [GO:0046872]; N-acetylgalactosaminyl-proteoglycan 3-beta-glucuronosyltransferase activity [GO:0050…	TRANSMEM 8 28 Helical; Signal-anchor for type II membrane protein. {ECO:0000255}.	1	SUBCELLULAR LOCATION: Golgi apparatus, Golgi stack membrane {ECO:0000305|PubMed:11514575}; Single-pass type II membrane protein {ECO:0000305|PubMed:11514575}. Secreted {ECO:0000269|PubMed:21129727}.	ENST00000254190;		CARBOHYD 189 189 N-linked (GlcNAc...) asparagine. {ECO:0000255}.; CARBOHYD 623 623 N-linked (GlcNAc...) asparagine. {ECO:0000255}.; CARBOHYD 796 796 N-linked (GlcNAc...) asparagine. {ECO:0000255}.	3	No	https://www.proteinatlas.org/search/Q86X52	https://www.uniprot.org/uniprot/Q86X52	http://biocc.hrbmu.edu.cn/CellMarker/search.jsp?quickSearchInfo=Q86X52	605282;608183;	0	1	0	2	1		Yes	Yes	Yes		1	66
O75339	0	1	0	0	CILP	UNQ602/PRO1188	Cartilage intermediate layer protein 1 (CILP-1) (Cartilage intermediate-layer protein) [Cleaved into: Cartilage intermediate layer protein 1 C1; Cartilage intermediate layer protein 1 C2]	Cleavage on pair of basic residues;Complete proteome;Direct protein sequencing;Disulfide bond;Extracellular matrix;Glycoprotein;Immunoglobulin domain;Polymorphism;Reference proteome;Secreted;Signal	collagen-containing extracellular matrix [GO:0062023]; extracellular exosome [GO:0070062]; extracellular space [GO:0005615]; extracellular matrix structural constituent [GO:0005201]; cellular response to transforming growth factor beta stimulus [GO:0071560]; dephosphorylation [GO:0016311]; negative regulation of gene expression [GO:0010629]; negative regulation of insulin-like growth factor recep…		0	SUBCELLULAR LOCATION: Secreted, extracellular space, extracellular matrix {ECO:0000269|PubMed:15864306}.	ENST00000261883;		CARBOHYD 129 129 N-linked (GlcNAc...) asparagine. {ECO:0000255}.; CARBOHYD 132 132 N-linked (GlcNAc...) asparagine. {ECO:0000255}.; CARBOHYD 346 346 N-linked (GlcNAc...) asparagine. {ECO:0000305|PubMed:9722584}.; CARBOHYD 420 420 N-linked (GlcNAc...) asparagine. {ECO:0000255}.; CARBOHYD 550 550 N-linked (GlcNAc...) asparagine. {ECO:0000255}.; CARBOHYD 631 631 N-linked (GlcNAc...) asparagine. {ECO…	8	No	https://www.proteinatlas.org/search/O75339	https://www.uniprot.org/uniprot/O75339	http://biocc.hrbmu.edu.cn/CellMarker/search.jsp?quickSearchInfo=O75339	603489;603932;	1	0	0	2	1	1075	Yes	Yes	Yes		0	62
P51790	1	0	0	0	CLCN3		H(+)/Cl(-) exchange transporter 3 (Chloride channel protein 3) (ClC-3) (Chloride transporter ClC-3)	ATP-binding;Alternative splicing;Antiport;CBS domain;Chloride;Complete proteome;Cytoplasmic vesicle;Endosome;Glycoprotein;Golgi apparatus;Ion transport;Membrane;Nucleotide-binding;Reference proteome;Repeat;Transmembrane;Transmembrane helix;Transport	cell surface [GO:0009986]; cytoplasmic vesicle [GO:0031410]; early endosome [GO:0005769]; early endosome membrane [GO:0031901]; external side of plasma membrane [GO:0009897]; GABA-ergic synapse [GO:0098982]; glutamatergic synapse [GO:0098978]; Golgi apparatus [GO:0005794]; Golgi membrane [GO:0000139]; integral component of membrane [GO:0016021]; integral component of plasma membrane [GO:0005887];…	TRANSMEM 126 163 Helical. {ECO:0000250}.; TRANSMEM 209 232 Helical. {ECO:0000250}.; TRANSMEM 258 276 Helical. {ECO:0000250}.; TRANSMEM 282 301 Helical. {ECO:0000250}.; TRANSMEM 349 367 Helical. {ECO:0000250}.; TRANSMEM 391 416 Helical. {ECO:0000250}.; TRANSMEM 423 443 Helical. {ECO:0000250}.; TRANSMEM 500 520 Helical. {ECO:0000250}.; TRANSMEM 525 544 Helical. {ECO:0000250}.; TRANSMEM 606 624 Heli…	10	SUBCELLULAR LOCATION: Isoform 1: Early endosome membrane {ECO:0000269|PubMed:12471024}; Multi-pass membrane protein {ECO:0000255}. Late endosome membrane {ECO:0000269|PubMed:12471024}; Multi-pass membrane protein {ECO:0000255}. Cytoplasmic vesicle, secretory vesicle membrane {ECO:0000250|UniProtKB:P51791}; Multi-pass membrane protein {ECO:0000255}. Note=Isoform 1 is localized mainly in late endos…	ENST00000347613 [P51790-2];ENST00000360642 [P51790-4];ENST00000513761 [P51790-1];		CARBOHYD 177 177 N-linked (GlcNAc...) asparagine. {ECO:0000255}.; CARBOHYD 451 451 N-linked (GlcNAc...) asparagine. {ECO:0000255}.; CARBOHYD 479 479 N-linked (GlcNAc...) asparagine. {ECO:0000255}.	3	No	https://www.proteinatlas.org/search/P51790	https://www.uniprot.org/uniprot/P51790	http://biocc.hrbmu.edu.cn/CellMarker/search.jsp?quickSearchInfo=P51790	600580;	11	11	11	2	1		No	No	No		1	28
P51795	1	1	0	0	CLCN5	CLCK2	H(+)/Cl(-) exchange transporter 5 (Chloride channel protein 5) (ClC-5) (Chloride transporter ClC-5)	3D-structure;ATP-binding;Alternative splicing;Antiport;CBS domain;Cell membrane;Chloride;Complete proteome;Disease mutation;Endosome;Golgi apparatus;Ion transport;Membrane;Nucleotide-binding;Polymorphism;Reference proteome;Repeat;Transmembrane;Transmembrane helix;Transport;Ubl conjugation	apical part of cell [GO:0045177]; cytosol [GO:0005829]; endosome [GO:0005768]; endosome membrane [GO:0010008]; Golgi apparatus [GO:0005794]; Golgi membrane [GO:0000139]; integral component of plasma membrane [GO:0005887]; lysosomal membrane [GO:0005765]; membrane [GO:0016020]; plasma membrane [GO:0005886]; antiporter activity [GO:0015297]; ATP binding [GO:0005524]; chloride channel activity [GO:0…	TRANSMEM 55 92 Helical. {ECO:0000250}.; TRANSMEM 138 161 Helical. {ECO:0000250}.; TRANSMEM 186 205 Helical. {ECO:0000250}.; TRANSMEM 211 230 Helical. {ECO:0000250}.; TRANSMEM 278 296 Helical. {ECO:0000250}.; TRANSMEM 319 345 Helical. {ECO:0000250}.; TRANSMEM 352 372 Helical. {ECO:0000250}.; TRANSMEM 428 448 Helical. {ECO:0000250}.; TRANSMEM 453 472 Helical. {ECO:0000250}.; TRANSMEM 535 552 Helica…	10	SUBCELLULAR LOCATION: Golgi apparatus membrane {ECO:0000269|PubMed:19019917}; Multi-pass membrane protein {ECO:0000269|PubMed:19019917}. Endosome membrane {ECO:0000269|PubMed:19019917}; Multi-pass membrane protein {ECO:0000269|PubMed:19019917}. Cell membrane {ECO:0000269|PubMed:19019917}; Multi-pass membrane protein {ECO:0000269|PubMed:19019917}.	ENST00000307367 [P51795-1];ENST00000376088 [P51795-2];ENST00000376091 [P51795-2];ENST00000376108 [P51795-1];ENST00000642885 [P51795-1];			0	No	https://www.proteinatlas.org/search/P51795	https://www.uniprot.org/uniprot/P51795	http://biocc.hrbmu.edu.cn/CellMarker/search.jsp?quickSearchInfo=P51795	300008;300009;300554;308990;310468;	10	10	10	2	1		No	No	No		1	22
P51797	1	0	0	0	CLCN6	KIAA0046	Chloride transport protein 6 (Chloride channel protein 6) (ClC-6)	ATP-binding;Alternative splicing;Antiport;CBS domain;Chloride;Complete proteome;Endosome;Glycoprotein;Ion transport;Membrane;Nucleotide-binding;Phosphoprotein;Polymorphism;Reference proteome;Repeat;Transmembrane;Transmembrane helix;Transport	endosome membrane [GO:0010008]; integral component of membrane [GO:0016021]; lysosomal membrane [GO:0005765]; antiporter activity [GO:0015297]; ATP binding [GO:0005524]; voltage-gated chloride channel activity [GO:0005247]; cell volume homeostasis [GO:0006884]; chloride transmembrane transport [GO:1902476]; chloride transport [GO:0006821]; ion transmembrane transport [GO:0034220]; response to mec…	TRANSMEM 81 113 Helical. {ECO:0000250}.; TRANSMEM 128 150 Helical. {ECO:0000250}.; TRANSMEM 176 194 Helical. {ECO:0000250}.; TRANSMEM 200 217 Helical. {ECO:0000250}.; TRANSMEM 277 294 Helical. {ECO:0000250}.; TRANSMEM 335 364 Helical. {ECO:0000250}.; TRANSMEM 371 392 Helical. {ECO:0000250}.; TRANSMEM 462 481 Helical. {ECO:0000250}.; TRANSMEM 487 511 Helical. {ECO:0000250}.; TRANSMEM 553 571 Helic…	10	SUBCELLULAR LOCATION: Endosome membrane {ECO:0000269|PubMed:17534424}; Multi-pass membrane protein {ECO:0000269|PubMed:17534424}. Note=Detected in detergent-resistant lipid rafts.	ENST00000312413 [P51797-6];ENST00000346436 [P51797-1];ENST00000376496 [P51797-5];		CARBOHYD 410 410 N-linked (GlcNAc...) asparagine. {ECO:0000269|PubMed:17534424}.; CARBOHYD 422 422 N-linked (GlcNAc...) asparagine. {ECO:0000269|PubMed:17534424}.; CARBOHYD 432 432 N-linked (GlcNAc...) asparagine. {ECO:0000269|PubMed:17534424}.	3	No	https://www.proteinatlas.org/search/P51797	https://www.uniprot.org/uniprot/P51797	http://biocc.hrbmu.edu.cn/CellMarker/search.jsp?quickSearchInfo=P51797	602726;	11	7	12				Yes	No	No		2	31
Q9NY35	1	1	1	1	CLDND1	C3orf4 HSPC174 PSEC0054 UNQ2511/PRO6000	Claudin domain-containing protein 1 (Membrane protein GENX-3745)	Alternative splicing;Complete proteome;Glycoprotein;Membrane;Reference proteome;Transmembrane;Transmembrane helix	cell surface [GO:0009986]; integral component of membrane [GO:0016021]	TRANSMEM 5 25 Helical. {ECO:0000255}.; TRANSMEM 141 161 Helical. {ECO:0000255}.; TRANSMEM 175 195 Helical. {ECO:0000255}.; TRANSMEM 216 236 Helical. {ECO:0000255}.	4	SUBCELLULAR LOCATION: Membrane {ECO:0000305}; Multi-pass membrane protein {ECO:0000305}.	ENST00000341181 [Q9NY35-1];ENST00000394180 [Q9NY35-1];ENST00000394185 [Q9NY35-1];ENST00000503004 [Q9NY35-1];ENST00000510545 [Q9NY35-1];ENST00000511081 [Q9NY35-3];ENST00000513287 [Q9NY35-1];		CARBOHYD 42 42 N-linked (GlcNAc...) asparagine. {ECO:0000255}.; CARBOHYD 72 72 N-linked (GlcNAc...) asparagine. {ECO:0000269|PubMed:19349973}.	2	No	https://www.proteinatlas.org/search/Q9NY35	https://www.uniprot.org/uniprot/Q9NY35	http://biocc.hrbmu.edu.cn/CellMarker/search.jsp?quickSearchInfo=Q9NY35		4	4	3			1115	Yes	No	Yes		3	28
Q86T13	0	1	1	0	CLEC14A	C14orf27 EGFR5 UNQ236/PRO269	C-type lectin domain family 14 member A (Epidermal growth factor receptor 5) (EGFR-5)	Complete proteome;Direct protein sequencing;Disulfide bond;EGF-like domain;Glycoprotein;Lectin;Membrane;Reference proteome;Signal;Transmembrane;Transmembrane helix	collagen-containing extracellular matrix [GO:0062023]; external side of plasma membrane [GO:0009897]; integral component of membrane [GO:0016021]; carbohydrate binding [GO:0030246]; extracellular matrix protein binding [GO:1990430]; cell migration involved in sprouting angiogenesis [GO:0002042]	TRANSMEM 398 418 Helical. {ECO:0000255}.	1	SUBCELLULAR LOCATION: Membrane {ECO:0000305}; Single-pass type I membrane protein {ECO:0000305}.	ENST00000342213;		CARBOHYD 189 189 N-linked (GlcNAc...) asparagine. {ECO:0000255}.; CARBOHYD 381 381 N-linked (GlcNAc...) asparagine. {ECO:0000255}.	2	No	https://www.proteinatlas.org/search/Q86T13	https://www.uniprot.org/uniprot/Q86T13	http://biocc.hrbmu.edu.cn/CellMarker/search.jsp?quickSearchInfo=Q86T13		1	1	1				Yes	Yes	Yes		3	30
Q8NC01	0	1	1	0	CLEC1A	CLEC1 UNQ569/PRO1131	C-type lectin domain family 1 member A (C-type lectin-like receptor 1) (CLEC-1)	Complete proteome;Disulfide bond;Glycoprotein;Lectin;Membrane;Polymorphism;Reference proteome;Signal-anchor;Transmembrane;Transmembrane helix	integral component of plasma membrane [GO:0005887]; intracellular [GO:0005622]; carbohydrate binding [GO:0030246]; transmembrane signaling receptor activity [GO:0004888]; cell surface receptor signaling pathway [GO:0007166]; defense response [GO:0006952]	TRANSMEM 53 73 Helical; Signal-anchor for type II membrane protein. {ECO:0000255}.	1	SUBCELLULAR LOCATION: Membrane {ECO:0000305}; Single-pass type II membrane protein {ECO:0000305}.	ENST00000315330;		CARBOHYD 95 95 N-linked (GlcNAc...) asparagine. {ECO:0000255}.; CARBOHYD 169 169 N-linked (GlcNAc...) asparagine. {ECO:0000255}.	2	No	https://www.proteinatlas.org/search/Q8NC01	https://www.uniprot.org/uniprot/Q8NC01	http://biocc.hrbmu.edu.cn/CellMarker/search.jsp?quickSearchInfo=Q8NC01	606782;	1	1	1				Yes	No	No		4	18
Q92478	0	1	1	0	CLEC2B	AICL CLECSF2 IFNRG1	C-type lectin domain family 2 member B (Activation-induced C-type lectin) (C-type lectin superfamily member 2) (IFN-alpha-2b-inducing-related protein 1)	Complete proteome;Disulfide bond;Glycoprotein;Lectin;Membrane;Reference proteome;Signal-anchor;Transmembrane;Transmembrane helix	integral component of plasma membrane [GO:0005887]; plasma membrane [GO:0005886]; carbohydrate binding [GO:0030246]; identical protein binding [GO:0042802]; regulation of immune response [GO:0050776]	TRANSMEM 8 25 Helical; Signal-anchor for type II membrane protein. {ECO:0000255}.	1	SUBCELLULAR LOCATION: Membrane {ECO:0000305}; Single-pass type II membrane protein {ECO:0000305}.	ENST00000228438;		CARBOHYD 57 57 N-linked (GlcNAc...) asparagine. {ECO:0000255}.; CARBOHYD 62 62 N-linked (GlcNAc...) asparagine. {ECO:0000255}.; CARBOHYD 100 100 N-linked (GlcNAc...) asparagine. {ECO:0000255}.	3	No	https://www.proteinatlas.org/search/Q92478	https://www.uniprot.org/uniprot/Q92478	http://biocc.hrbmu.edu.cn/CellMarker/search.jsp?quickSearchInfo=Q92478	603242;	1	1	0				No	Yes	Yes		2	38
Q9H6B4	0	1	0	1	CLMP	ACAM ASAM UNQ318/PRO363	CXADR-like membrane protein (Adipocyte adhesion molecule) (Coxsackie- and adenovirus receptor-like membrane protein) (CAR-like membrane protein)	Cell junction;Cell membrane;Complete proteome;Disease mutation;Disulfide bond;Glycoprotein;Immunoglobulin domain;Membrane;Polymorphism;Reference proteome;Repeat;Signal;Tight junction;Transmembrane;Transmembrane helix	bicellular tight junction [GO:0005923]; cell surface [GO:0009986]; cytoplasmic microtubule [GO:0005881]; integral component of membrane [GO:0016021]; plasma membrane [GO:0005886]; digestive tract development [GO:0048565]	TRANSMEM 236 256 Helical. {ECO:0000255}.	1	SUBCELLULAR LOCATION: Cell junction, tight junction {ECO:0000269|PubMed:14573622, ECO:0000269|PubMed:22155368}. Cell membrane {ECO:0000305}; Single-pass type I membrane protein {ECO:0000305}.	ENST00000448775;		CARBOHYD 74 74 N-linked (GlcNAc...) asparagine. {ECO:0000255}.; CARBOHYD 197 197 N-linked (GlcNAc...) asparagine. {ECO:0000255}.	2	No	https://www.proteinatlas.org/search/Q9H6B4	https://www.uniprot.org/uniprot/Q9H6B4	http://biocc.hrbmu.edu.cn/CellMarker/search.jsp?quickSearchInfo=Q9H6B4	611693;615237;	2	1	1			1161	Yes	Yes	Yes		4	22
O75503	1	0	0	0	CLN5		Ceroid-lipofuscinosis neuronal protein 5 (Protein CLN5) [Cleaved into: Ceroid-lipofuscinosis neuronal protein 5, secreted form]	Complete proteome;Disease mutation;Epilepsy;Glycoprotein;Lysosome;Membrane;Neurodegeneration;Neuronal ceroid lipofuscinosis;Polymorphism;Reference proteome;Signal-anchor;Transmembrane;Transmembrane helix	cytosol [GO:0005829]; endoplasmic reticulum [GO:0005783]; extracellular exosome [GO:0070062]; Golgi apparatus [GO:0005794]; integral component of membrane [GO:0016021]; lysosomal membrane [GO:0005765]; lysosome [GO:0005764]; perinuclear region of cytoplasm [GO:0048471]; mannose binding [GO:0005537]; brain development [GO:0007420]; glycosylation [GO:0070085]; lysosomal lumen acidification [GO:0007…	TRANSMEM 24 41 Helical; Signal-anchor for type II membrane protein. {ECO:0000255}.	1	SUBCELLULAR LOCATION: Ceroid-lipofuscinosis neuronal protein 5, secreted form: Lysosome {ECO:0000269|PubMed:11971870, ECO:0000269|PubMed:20052765, ECO:0000269|PubMed:22431521, ECO:0000269|PubMed:24038957, ECO:0000269|PubMed:24058541}.; SUBCELLULAR LOCATION: Ceroid-lipofuscinosis neuronal protein 5: Membrane {ECO:0000269|PubMed:24038957}; Single-pass type II membrane protein {ECO:0000269|PubMed:24…	ENST00000377453;		CARBOHYD 130 130 N-linked (GlcNAc...) asparagine. {ECO:0000269|PubMed:24058541}.; CARBOHYD 143 143 N-linked (GlcNAc...) asparagine. {ECO:0000269|PubMed:24058541}.; CARBOHYD 178 178 N-linked (GlcNAc...) asparagine. {ECO:0000269|PubMed:24058541}.; CARBOHYD 203 203 N-linked (GlcNAc...) asparagine. {ECO:0000269|PubMed:24058541}.; CARBOHYD 255 255 N-linked (GlcNAc...) asparagine. {ECO:0000269|PubMed:2…	8	No	https://www.proteinatlas.org/search/O75503	https://www.uniprot.org/uniprot/O75503	http://biocc.hrbmu.edu.cn/CellMarker/search.jsp?quickSearchInfo=O75503	256731;608102;	0	1	1	2	1	1108	Yes	No	No		0	44
O96005	1	1	1	0	CLPTM1		Cleft lip and palate transmembrane protein 1	Acetylation;Alternative splicing;Chromosomal rearrangement;Complete proteome;Developmental protein;Differentiation;Glycoprotein;Membrane;Phosphoprotein;Polymorphism;Reference proteome;Transmembrane;Transmembrane helix	external side of plasma membrane [GO:0009897]; integral component of plasma membrane [GO:0005887]; membrane [GO:0016020]; cell differentiation [GO:0030154]; multicellular organism development [GO:0007275]; regulation of T cell differentiation in thymus [GO:0033081]	TRANSMEM 355 375 Helical. {ECO:0000255}.; TRANSMEM 391 411 Helical. {ECO:0000255}.; TRANSMEM 417 437 Helical. {ECO:0000255}.; TRANSMEM 478 498 Helical. {ECO:0000255}.; TRANSMEM 503 523 Helical. {ECO:0000255}.	5	SUBCELLULAR LOCATION: Membrane {ECO:0000305}; Multi-pass membrane protein {ECO:0000305}.	ENST00000337392 [O96005-1];ENST00000541297 [O96005-4];ENST00000546079 [O96005-3];		CARBOHYD 28 28 N-linked (GlcNAc...) asparagine. {ECO:0000255}.; CARBOHYD 119 119 N-linked (GlcNAc...) asparagine. {ECO:0000255}.; CARBOHYD 161 161 N-linked (GlcNAc...) asparagine. {ECO:0000255}.; CARBOHYD 241 241 N-linked (GlcNAc...) asparagine. {ECO:0000255}.; CARBOHYD 295 295 N-linked (GlcNAc...) asparagine. {ECO:0000269|PubMed:16263699, ECO:0000269|PubMed:19159218}.; CARBOHYD 413 413 N-linked …	6	No	https://www.proteinatlas.org/search/O96005	https://www.uniprot.org/uniprot/O96005	http://biocc.hrbmu.edu.cn/CellMarker/search.jsp?quickSearchInfo=O96005	604783;	5	5	5	3	2	1116	No	No	No		1	62
Q96KA5	1	0	0	0	CLPTM1L	CRR9	Cleft lip and palate transmembrane protein 1-like protein (CLPTM1-like protein) (Cisplatin resistance-related protein 9) (CRR9p)	Alternative splicing;Apoptosis;Complete proteome;Glycoprotein;Membrane;Polymorphism;Reference proteome;Transmembrane;Transmembrane helix	integral component of membrane [GO:0016021]; membrane [GO:0016020]; apoptotic process [GO:0006915]	TRANSMEM 11 31 Helical. {ECO:0000255}.; TRANSMEM 285 305 Helical. {ECO:0000255}.; TRANSMEM 325 342 Helical. {ECO:0000255}.; TRANSMEM 347 364 Helical. {ECO:0000255}.; TRANSMEM 403 423 Helical. {ECO:0000255}.; TRANSMEM 429 449 Helical. {ECO:0000255}.	6	SUBCELLULAR LOCATION: Membrane {ECO:0000305}; Multi-pass membrane protein {ECO:0000305}.	ENST00000320895 [Q96KA5-1];ENST00000620010 [Q96KA5-1];		CARBOHYD 91 91 N-linked (GlcNAc...) asparagine. {ECO:0000255}.; CARBOHYD 101 101 N-linked (GlcNAc...) asparagine. {ECO:0000255}.; CARBOHYD 229 229 N-linked (GlcNAc...) asparagine. {ECO:0000269|PubMed:19159218}.	3	No	https://www.proteinatlas.org/search/Q96KA5	https://www.uniprot.org/uniprot/Q96KA5	http://biocc.hrbmu.edu.cn/CellMarker/search.jsp?quickSearchInfo=Q96KA5	612585;	5	6	6	11	5	1117	Yes	No	No		1	26
P10909	1	1	1	1	CLU	APOJ CLI KUB1 AAG4	Clusterin (Aging-associated gene 4 protein) (Apolipoprotein J) (Apo-J) (Complement cytolysis inhibitor) (CLI) (Complement-associated protein SP-40,40) (Ku70-binding protein 1) (NA1/NA2) (Testosterone-repressed prostate message 2) (TRPM-2) [Cleaved into: Clusterin beta chain (ApoJalpha) (Complement cytolysis inhibitor a chain); Clusterin alpha chain (ApoJbeta) (Complement cytolysis inhibitor b cha…	Alternative splicing;Apoptosis;Chaperone;Complement pathway;Complete proteome;Cytoplasm;Cytoplasmic vesicle;Direct protein sequencing;Disulfide bond;Endoplasmic reticulum;Glycoprotein;Immunity;Innate immunity;Membrane;Microsome;Mitochondrion;Nucleus;Phosphoprotein;Polymorphism;Reference proteome;Secreted;Signal;Ubl conjugation	apical dendrite [GO:0097440]; blood microparticle [GO:0072562]; cell surface [GO:0009986]; chromaffin granule [GO:0042583]; collagen-containing extracellular matrix [GO:0062023]; cytoplasm [GO:0005737]; cytosol [GO:0005829]; endoplasmic reticulum [GO:0005783]; extracellular exosome [GO:0070062]; extracellular matrix [GO:0031012]; extracellular region [GO:0005576]; extracellular space [GO:0005615]…		0	SUBCELLULAR LOCATION: Isoform 1: Secreted. Note=Can retrotranslocate from the secretory compartments to the cytosol upon cellular stress.; SUBCELLULAR LOCATION: Nucleus. Cytoplasm. Mitochondrion membrane; Peripheral membrane protein; Cytoplasmic side. Cytoplasm, cytosol. Microsome. Endoplasmic reticulum. Cytoplasmic vesicle, secretory vesicle, chromaffin granule {ECO:0000250}. Note=Isoforms lacki…	ENST00000316403 [P10909-1];ENST00000405140 [P10909-1];ENST00000523500 [P10909-1];		CARBOHYD 86 86 N-linked (GlcNAc...) (complex) asparagine. {ECO:0000269|PubMed:1551440, ECO:0000269|PubMed:16335952, ECO:0000269|PubMed:19139490, ECO:0000269|PubMed:19159218, ECO:0000269|PubMed:9336835}.; CARBOHYD 103 103 N-linked (GlcNAc...) asparagine. {ECO:0000269|PubMed:1551440, ECO:0000269|PubMed:16335952, ECO:0000269|PubMed:19159218, ECO:0000269|PubMed:2721499, ECO:0000269|PubMed:9336835}.; …	6	No	https://www.proteinatlas.org/search/P10909	https://www.uniprot.org/uniprot/P10909	http://biocc.hrbmu.edu.cn/CellMarker/search.jsp?quickSearchInfo=P10909	185430;	0	0	0	8	3	759	Yes	Yes	Yes		0	45
Q9H8M5	0	1	0	0	CNNM2	ACDP2	Metal transporter CNNM2 (Ancient conserved domain-containing protein 2) (Cyclin-M2)	3D-structure;Alternative splicing;CBS domain;Cell membrane;Complete proteome;Disease mutation;Epilepsy;Glycoprotein;Ion transport;Membrane;Mental retardation;Phosphoprotein;Polymorphism;Primary hypomagnesemia;Reference proteome;Repeat;Transmembrane;Transmembrane helix;Transport	basolateral plasma membrane [GO:0016323]; integral component of membrane [GO:0016021]; intracellular membrane-bounded organelle [GO:0043231]; ATP binding [GO:0005524]; magnesium ion transmembrane transporter activity [GO:0015095]; magnesium ion homeostasis [GO:0010960]	TRANSMEM 251 271 Helical. {ECO:0000255}.; TRANSMEM 339 359 Helical. {ECO:0000255}.; TRANSMEM 369 389 Helical. {ECO:0000255}.	3	SUBCELLULAR LOCATION: Cell membrane {ECO:0000250}; Multi-pass membrane protein {ECO:0000250}.	ENST00000369875 [Q9H8M5-3];ENST00000369878 [Q9H8M5-1];ENST00000433628 [Q9H8M5-2];		CARBOHYD 112 112 N-linked (GlcNAc...) asparagine. {ECO:0000255}.	1	No	https://www.proteinatlas.org/search/Q9H8M5	https://www.uniprot.org/uniprot/Q9H8M5	http://biocc.hrbmu.edu.cn/CellMarker/search.jsp?quickSearchInfo=Q9H8M5	607803;613882;616418;	4	4	4				Yes	No	No		2	104
Q8NE01	1	1	0	0	CNNM3	ACDP3	Metal transporter CNNM3 (Ancient conserved domain-containing protein 3) (Cyclin-M3)	3D-structure;Alternative splicing;CBS domain;Cell membrane;Complete proteome;Glycoprotein;Ion transport;Membrane;Phosphoprotein;Reference proteome;Repeat;Transmembrane;Transmembrane helix;Transport	integral component of membrane [GO:0016021]; membrane [GO:0016020]; plasma membrane [GO:0005886]; ion transport [GO:0006811]	TRANSMEM 11 27 Helical. {ECO:0000255}.; TRANSMEM 193 213 Helical. {ECO:0000255}.; TRANSMEM 221 241 Helical. {ECO:0000255}.; TRANSMEM 261 281 Helical. {ECO:0000255}.	4	SUBCELLULAR LOCATION: Cell membrane {ECO:0000250}; Multi-pass membrane protein {ECO:0000250}.	ENST00000305510 [Q8NE01-1];ENST00000377060 [Q8NE01-2];		CARBOHYD 73 73 N-linked (GlcNAc...) asparagine. {ECO:0000255}.	1	No	https://www.proteinatlas.org/search/Q8NE01	https://www.uniprot.org/uniprot/Q8NE01	http://biocc.hrbmu.edu.cn/CellMarker/search.jsp?quickSearchInfo=Q8NE01	607804;	5	3	3				Yes	Yes	Yes		2	17
Q6P4Q7	1	1	1	1	CNNM4	ACDP4 KIAA1592	Metal transporter CNNM4 (Ancient conserved domain-containing protein 4) (Cyclin-M4)	3D-structure;Alternative splicing;Amelogenesis imperfecta;Biomineralization;CBS domain;Cell membrane;Complete proteome;Cone-rod dystrophy;Disease mutation;Glycoprotein;Ion transport;Membrane;Phosphoprotein;Polymorphism;Reference proteome;Repeat;Sensory transduction;Transmembrane;Transmembrane helix;Transport;Vision	basolateral plasma membrane [GO:0016323]; dendrite [GO:0030425]; integral component of membrane [GO:0016021]; neuronal cell body [GO:0043025]; protein-containing complex [GO:0032991]; magnesium ion transmembrane transporter activity [GO:0015095]; sodium ion transmembrane transporter activity [GO:0015081]; enamel mineralization [GO:0070166]; magnesium ion homeostasis [GO:0010960]; metal ion homeos…	TRANSMEM 179 199 Helical. {ECO:0000255}.; TRANSMEM 265 285 Helical. {ECO:0000255}.; TRANSMEM 294 316 Helical. {ECO:0000255}.	3	SUBCELLULAR LOCATION: Cell membrane {ECO:0000269|PubMed:22399287}; Multi-pass membrane protein {ECO:0000269|PubMed:22399287}.	ENST00000377075 [Q6P4Q7-1];		CARBOHYD 85 85 N-linked (GlcNAc...) asparagine. {ECO:0000255}.; CARBOHYD 122 122 N-linked (GlcNAc...) asparagine. {ECO:0000255}.	2	No	https://www.proteinatlas.org/search/Q6P4Q7	https://www.uniprot.org/uniprot/Q6P4Q7	http://biocc.hrbmu.edu.cn/CellMarker/search.jsp?quickSearchInfo=Q6P4Q7	217080;607805;	5	4	4			1504	Yes	Yes	Yes		3	58
Q9P232	0	0	0	1	CNTN3	KIAA1496 PANG	Contactin-3 (Brain-derived immunoglobulin superfamily protein 1) (BIG-1) (Plasmacytoma-associated neuronal glycoprotein)	3D-structure;Cell adhesion;Cell membrane;Complete proteome;Disulfide bond;GPI-anchor;Glycoprotein;Immunoglobulin domain;Lipoprotein;Membrane;Polymorphism;Reference proteome;Repeat;Signal	anchored component of membrane [GO:0031225]; extracellular region [GO:0005576]; plasma membrane [GO:0005886]; cell adhesion [GO:0007155]; nervous system development [GO:0007399]		0	SUBCELLULAR LOCATION: Cell membrane {ECO:0000250}; Lipid-anchor, GPI-anchor {ECO:0000250}.	ENST00000263665;		CARBOHYD 65 65 N-linked (GlcNAc...) asparagine. {ECO:0000255}.; CARBOHYD 193 193 N-linked (GlcNAc...) asparagine. {ECO:0000255}.; CARBOHYD 375 375 N-linked (GlcNAc...) asparagine. {ECO:0000255}.; CARBOHYD 468 468 N-linked (GlcNAc...) asparagine. {ECO:0000255}.; CARBOHYD 489 489 N-linked (GlcNAc...) asparagine. {ECO:0000269|PubMed:16335952}.; CARBOHYD 765 765 N-linked (GlcNAc...) asparagine. {ECO:…	11	No	https://www.proteinatlas.org/search/Q9P232	https://www.uniprot.org/uniprot/Q9P232	http://biocc.hrbmu.edu.cn/CellMarker/search.jsp?quickSearchInfo=Q9P232	601325;	1	0	1			1931	No	Yes	Yes		1	83
P78357	1	1	1	0	CNTNAP1	CASPR NRXN4	Contactin-associated protein 1 (Caspr) (Caspr1) (Neurexin IV) (Neurexin-4) (p190)	Cell adhesion;Cell junction;Complete proteome;Disulfide bond;EGF-like domain;Glycoprotein;Membrane;Phosphoprotein;Polymorphism;Reference proteome;Repeat;SH3-binding;Signal;Transmembrane;Transmembrane helix	integral component of membrane [GO:0016021]; integral component of plasma membrane [GO:0005887]; myelin sheath [GO:0043209]; paranodal junction [GO:0033010]; paranode region of axon [GO:0033270]; presynaptic active zone membrane [GO:0048787]; voltage-gated potassium channel complex [GO:0008076]; SH3 domain binding [GO:0017124]; SH3/SH2 adaptor activity [GO:0005070]; signaling receptor activity [G…	TRANSMEM 1284 1304 Helical. {ECO:0000255}.	1	SUBCELLULAR LOCATION: Membrane {ECO:0000305}; Single-pass type I membrane protein {ECO:0000305}. Cell junction, paranodal septate junction {ECO:0000250|UniProtKB:O54991}.	ENST00000264638;		CARBOHYD 120 120 N-linked (GlcNAc...) asparagine. {ECO:0000255}.; CARBOHYD 128 128 N-linked (GlcNAc...) asparagine. {ECO:0000255}.; CARBOHYD 276 276 N-linked (GlcNAc...) asparagine. {ECO:0000255}.; CARBOHYD 420 420 N-linked (GlcNAc...) asparagine. {ECO:0000255}.; CARBOHYD 499 499 N-linked (GlcNAc...) asparagine. {ECO:0000255}.; CARBOHYD 518 518 N-linked (GlcNAc...) asparagine. {ECO:0000255}.; CAR…	17	No	https://www.proteinatlas.org/search/P78357	https://www.uniprot.org/uniprot/P78357	http://biocc.hrbmu.edu.cn/CellMarker/search.jsp?quickSearchInfo=P78357	602346;616286;	3	1	1				Yes	Yes	Yes		3	242
Q99715	1	1	0	1	COL12A1	COL12A1L	Collagen alpha-1(XII) chain	Alternative splicing;Cell adhesion;Collagen;Complete proteome;Congenital muscular dystrophy;Direct protein sequencing;Disease mutation;Disulfide bond;Extracellular matrix;Glycoprotein;Hydroxylation;Polymorphism;Proteoglycan;Reference proteome;Repeat;Secreted;Signal	collagen type XII trimer [GO:0005595]; collagen-containing extracellular matrix [GO:0062023]; endoplasmic reticulum lumen [GO:0005788]; extracellular exosome [GO:0070062]; extracellular matrix [GO:0031012]; extracellular region [GO:0005576]; extracellular space [GO:0005615]; extracellular vesicle [GO:1903561]; extracellular matrix structural constituent conferring tensile strength [GO:0030020]; c…		0	SUBCELLULAR LOCATION: Secreted, extracellular space, extracellular matrix {ECO:0000250}.	ENST00000322507 [Q99715-1];ENST00000345356 [Q99715-2];ENST00000416123 [Q99715-4];		CARBOHYD 700 700 N-linked (GlcNAc...) asparagine. {ECO:0000255}.; CARBOHYD 798 798 O-linked (Xyl...) (chondroitin sulfate) serine. {ECO:0000255}.; CARBOHYD 889 889 O-linked (Xyl...) (chondroitin sulfate) serine. {ECO:0000255}.; CARBOHYD 981 981 O-linked (Xyl...) (chondroitin sulfate) serine. {ECO:0000255}.; CARBOHYD 1763 1763 N-linked (GlcNAc...) asparagine. {ECO:0000255}.; CARBOHYD 2206 2206 N-l…	8	No	https://www.proteinatlas.org/search/Q99715	https://www.uniprot.org/uniprot/Q99715	http://biocc.hrbmu.edu.cn/CellMarker/search.jsp?quickSearchInfo=Q99715	120320;616470;616471;	0	0	0	2	1	1131	Yes	Yes	Yes		0	101
Q05707	1	1	0	0	COL14A1	UND	Collagen alpha-1(XIV) chain (Undulin)	Alternative splicing;Cell adhesion;Collagen;Complete proteome;Direct protein sequencing;Disulfide bond;Extracellular matrix;Glycoprotein;Hydroxylation;Polymorphism;Reference proteome;Repeat;Secreted;Signal	collagen trimer [GO:0005581]; collagen type XIV trimer [GO:0005596]; collagen-containing extracellular matrix [GO:0062023]; endoplasmic reticulum lumen [GO:0005788]; extracellular matrix [GO:0031012]; extracellular region [GO:0005576]; extracellular space [GO:0005615]; collagen binding [GO:0005518]; extracellular matrix structural constituent [GO:0005201]; extracellular matrix structural constitu…		0	SUBCELLULAR LOCATION: Secreted, extracellular space, extracellular matrix {ECO:0000250|UniProtKB:P32018}.	ENST00000297848 [Q05707-1];ENST00000309791 [Q05707-2];		CARBOHYD 94 94 N-linked (GlcNAc...) asparagine. {ECO:0000269|PubMed:19159218}.; CARBOHYD 137 137 N-linked (GlcNAc...) asparagine. {ECO:0000255}.; CARBOHYD 372 372 N-linked (GlcNAc...) asparagine. {ECO:0000269|PubMed:19159218}.; CARBOHYD 1384 1384 N-linked (GlcNAc...) asparagine. {ECO:0000269|PubMed:19159218}.; CARBOHYD 1388 1388 N-linked (GlcNAc...) asparagine. {ECO:0000269|PubMed:19159218}.; CAR…	12	No	https://www.proteinatlas.org/search/Q05707	https://www.uniprot.org/uniprot/Q05707	http://biocc.hrbmu.edu.cn/CellMarker/search.jsp?quickSearchInfo=Q05707	120324;	0	1	0	2	1	1132	Yes	Yes	Yes		0	94
P39059	1	1	0	0	COL15A1		Collagen alpha-1(XV) chain [Cleaved into: Restin (Endostatin-XV) (Related to endostatin) (Restin-I); Restin-2 (Restin-II); Restin-3 (Restin-III); Restin-4 (Restin-IV)]	3D-structure;Angiogenesis;Cell adhesion;Collagen;Complete proteome;Developmental protein;Differentiation;Direct protein sequencing;Disulfide bond;Extracellular matrix;Glycoprotein;Hydroxylation;Polymorphism;Reference proteome;Repeat;Secreted;Signal	collagen type XV trimer [GO:0005582]; collagen-containing extracellular matrix [GO:0062023]; endoplasmic reticulum lumen [GO:0005788]; extracellular exosome [GO:0070062]; extracellular region [GO:0005576]; extracellular space [GO:0005615]; integral component of membrane [GO:0016021]; extracellular matrix structural constituent conferring tensile strength [GO:0030020]; angiogenesis [GO:0001525]; c…		0	SUBCELLULAR LOCATION: Secreted, extracellular space, extracellular matrix {ECO:0000250}.	ENST00000375001;		CARBOHYD 265 265 O-linked (GalNAc...) threonine. {ECO:0000269|PubMed:22171320}.; CARBOHYD 306 306 N-linked (GlcNAc...) asparagine. {ECO:0000255}.; CARBOHYD 324 324 N-linked (GlcNAc...) asparagine. {ECO:0000255}.; CARBOHYD 687 687 N-linked (GlcNAc...) asparagine. {ECO:0000255}.; CARBOHYD 807 807 N-linked (GlcNAc...) asparagine. {ECO:0000255}.; CARBOHYD 814 814 N-linked (GlcNAc...) asparagine. {ECO…	7	No	https://www.proteinatlas.org/search/P39059	https://www.uniprot.org/uniprot/P39059	http://biocc.hrbmu.edu.cn/CellMarker/search.jsp?quickSearchInfo=P39059	120325;	0	0	0	12	3	727	Yes	Yes	Yes		0	31
Q07092	0	1	0	0	COL16A1	FP1572	Collagen alpha-1(XVI) chain	Alternative splicing;Cell adhesion;Collagen;Complete proteome;Direct protein sequencing;Extracellular matrix;Glycoprotein;Hydroxylation;Polymorphism;Reference proteome;Repeat;Secreted;Signal	collagen type XVI trimer [GO:0005597]; collagen-containing extracellular matrix [GO:0062023]; endoplasmic reticulum lumen [GO:0005788]; extracellular region [GO:0005576]; extracellular matrix structural constituent conferring tensile strength [GO:0030020]; integrin binding [GO:0005178]; cell adhesion [GO:0007155]; cell adhesion mediated by integrin [GO:0033627]; cellular response to amino acid st…		0	SUBCELLULAR LOCATION: Secreted, extracellular space, extracellular matrix {ECO:0000269|PubMed:9022684}.	ENST00000373672 [Q07092-1];		CARBOHYD 47 47 N-linked (GlcNAc...) asparagine. {ECO:0000255}.; CARBOHYD 327 327 N-linked (GlcNAc...) asparagine. {ECO:0000255}.	2	No	https://www.proteinatlas.org/search/Q07092	https://www.uniprot.org/uniprot/Q07092	http://biocc.hrbmu.edu.cn/CellMarker/search.jsp?quickSearchInfo=Q07092	120326;	1	0	0			1133	Yes	Yes	Yes		0	21
P39060	0	1	1	0	COL18A1		Collagen alpha-1(XVIII) chain [Cleaved into: Endostatin; Non-collagenous domain 1 (NC1)]	3D-structure;Alternative promoter usage;Alternative splicing;Basement membrane;Cell adhesion;Collagen;Complete proteome;Disulfide bond;Extracellular matrix;Glycoprotein;Hydroxylation;Metal-binding;Phosphoprotein;Polymorphism;Reference proteome;Repeat;Secreted;Signal;Zinc	basement membrane [GO:0005604]; collagen trimer [GO:0005581]; collagen-containing extracellular matrix [GO:0062023]; endoplasmic reticulum lumen [GO:0005788]; extracellular exosome [GO:0070062]; extracellular matrix [GO:0031012]; extracellular region [GO:0005576]; extracellular space [GO:0005615]; extracellular matrix structural constituent conferring tensile strength [GO:0030020]; identical prot…		0	SUBCELLULAR LOCATION: Secreted, extracellular space, extracellular matrix {ECO:0000250}. Secreted, extracellular space, extracellular matrix, basement membrane {ECO:0000250|UniProtKB:P39061}.; SUBCELLULAR LOCATION: Non-collagenous domain 1: Secreted, extracellular space, extracellular matrix, basement membrane {ECO:0000250|UniProtKB:P39061}. Secreted {ECO:0000250|UniProtKB:P39061}.; SUBCELLULAR L…	ENST00000355480 [P39060-1];ENST00000359759 [P39060-3];ENST00000400337 [P39060-2];		CARBOHYD 68 68 N-linked (GlcNAc...) asparagine. {ECO:0000255}.; CARBOHYD 129 129 N-linked (GlcNAc...) asparagine. {ECO:0000255}.; CARBOHYD 164 164 N-linked (GlcNAc...) asparagine. {ECO:0000255}.; CARBOHYD 926 926 N-linked (GlcNAc...) asparagine. {ECO:0000255}.; CARBOHYD 1567 1567 O-linked (GalNAc...) threonine. {ECO:0000269|PubMed:10441114}. /FTId=CAR_000150.	5	No	https://www.proteinatlas.org/search/P39060	https://www.uniprot.org/uniprot/P39060	http://biocc.hrbmu.edu.cn/CellMarker/search.jsp?quickSearchInfo=P39060	120328;267750;	3	0	0	4	2	1134, 127	Yes	Yes	Yes		0	25
P02452	0	1	1	1	COL1A1		Collagen alpha-1(I) chain (Alpha-1 type I collagen)	3D-structure;Calcium;Chromosomal rearrangement;Collagen;Complete proteome;Direct protein sequencing;Disease mutation;Disulfide bond;Dwarfism;Ehlers-Danlos syndrome;Extracellular matrix;Glycoprotein;Hydroxylation;Metal-binding;Osteogenesis imperfecta;Phosphoprotein;Polymorphism;Pyrrolidone carboxylic acid;Reference proteome;Repeat;Secreted;Signal	collagen type I trimer [GO:0005584]; collagen-containing extracellular matrix [GO:0062023]; endoplasmic reticulum lumen [GO:0005788]; extracellular matrix [GO:0031012]; extracellular region [GO:0005576]; extracellular space [GO:0005615]; Golgi apparatus [GO:0005794]; secretory granule [GO:0030141]; extracellular matrix structural constituent conferring tensile strength [GO:0030020]; identical pro…		0	SUBCELLULAR LOCATION: Secreted, extracellular space, extracellular matrix {ECO:0000255|PROSITE-ProRule:PRU00793}.	ENST00000225964;	DB00048;DB04866;	CARBOHYD 265 265 O-linked (Gal...) hydroxylysine; alternate. {ECO:0000269|PubMed:4319110}.; CARBOHYD 1108 1108 O-linked (Gal...) hydroxylysine; alternate. {ECO:0000250|UniProtKB:P02457}.; CARBOHYD 1365 1365 N-linked (GlcNAc...) asparagine.	3	Yes	https://www.proteinatlas.org/search/P02452	https://www.uniprot.org/uniprot/P02452	http://biocc.hrbmu.edu.cn/CellMarker/search.jsp?quickSearchInfo=P02452	114000;120150;130000;130060;166200;166210;166220;166710;259420;607907;	0	0	0	14	8	1125	Yes	Yes	Yes		0	16
P08123	0	1	1	1	COL1A2		Collagen alpha-2(I) chain (Alpha-2 type I collagen)	3D-structure;Calcium;Chromosomal rearrangement;Collagen;Complete proteome;Direct protein sequencing;Disease mutation;Disulfide bond;Dwarfism;Ehlers-Danlos syndrome;Extracellular matrix;Glycoprotein;Hydroxylation;Metal-binding;Osteogenesis imperfecta;Polymorphism;Pyrrolidone carboxylic acid;Reference proteome;Repeat;Secreted;Signal	collagen type I trimer [GO:0005584]; collagen-containing extracellular matrix [GO:0062023]; endoplasmic reticulum [GO:0005783]; endoplasmic reticulum lumen [GO:0005788]; extracellular exosome [GO:0070062]; extracellular matrix [GO:0031012]; extracellular region [GO:0005576]; extracellular space [GO:0005615]; extracellular matrix structural constituent [GO:0005201]; extracellular matrix structural…		0	SUBCELLULAR LOCATION: Secreted, extracellular space, extracellular matrix {ECO:0000255|PROSITE-ProRule:PRU00793}.	ENST00000297268;	DB00048;	CARBOHYD 177 177 O-linked (Gal...) hydroxylysine; alternate. {ECO:0000269|PubMed:4319110}.; CARBOHYD 1267 1267 N-linked (GlcNAc...) asparagine. {ECO:0000255}.	2	No	https://www.proteinatlas.org/search/P08123	https://www.uniprot.org/uniprot/P08123	http://biocc.hrbmu.edu.cn/CellMarker/search.jsp?quickSearchInfo=P08123	120160;166200;166210;166220;225320;259420;617821;	0	0	0	13	9	1135	Yes	Yes	Yes		0	24
P02458	0	1	0	0	COL2A1		Collagen alpha-1(II) chain (Alpha-1 type II collagen) [Cleaved into: Collagen alpha-1(II) chain; Chondrocalcin]	3D-structure;Alternative splicing;Calcium;Cataract;Collagen;Complete proteome;Deafness;Direct protein sequencing;Disease mutation;Disulfide bond;Dwarfism;Extracellular matrix;Glycoprotein;Hydroxylation;Metal-binding;Polymorphism;Reference proteome;Repeat;Secreted;Signal;Stickler syndrome	basement membrane [GO:0005604]; collagen type II trimer [GO:0005585]; collagen-containing extracellular matrix [GO:0062023]; endoplasmic reticulum lumen [GO:0005788]; extracellular matrix [GO:0031012]; extracellular region [GO:0005576]; extracellular space [GO:0005615]; extracellular matrix structural constituent conferring tensile strength [GO:0030020]; identical protein binding [GO:0042802]; me…		0	SUBCELLULAR LOCATION: Secreted, extracellular space, extracellular matrix {ECO:0000255|PROSITE-ProRule:PRU00793}.	ENST00000337299 [P02458-1];ENST00000380518 [P02458-2];	DB00048;	CARBOHYD 190 190 O-linked (Gal...) hydroxylysine. {ECO:0000250}.; CARBOHYD 287 287 O-linked (Gal...) hydroxylysine. {ECO:0000250}.; CARBOHYD 299 299 O-linked (Gal...) hydroxylysine. {ECO:0000250}.; CARBOHYD 308 308 O-linked (Gal...) hydroxylysine. {ECO:0000250}.; CARBOHYD 374 374 O-linked (Gal...) hydroxylysine. {ECO:0000250}.; CARBOHYD 608 608 O-linked (Gal...) hydroxylysine. {ECO:0000250}.; CAR…	9	No	https://www.proteinatlas.org/search/P02458	https://www.uniprot.org/uniprot/P02458	http://biocc.hrbmu.edu.cn/CellMarker/search.jsp?quickSearchInfo=P02458	108300;120140;132450;150600;151210;156550;183900;184250;200610;271700;604864;608805;609162;609508;616583;	1	0	0	3	2	1126	Yes	Yes	Yes		0	17
P02461	0	1	0	0	COL3A1		Collagen alpha-1(III) chain	3D-structure;Alternative splicing;Aortic aneurysm;Calcium;Collagen;Complete proteome;Direct protein sequencing;Disease mutation;Disulfide bond;Ehlers-Danlos syndrome;Extracellular matrix;Glycoprotein;Hydroxylation;Metal-binding;Polymorphism;Reference proteome;Repeat;Secreted;Signal	collagen type III trimer [GO:0005586]; collagen-containing extracellular matrix [GO:0062023]; endoplasmic reticulum lumen [GO:0005788]; extracellular matrix [GO:0031012]; extracellular region [GO:0005576]; extracellular space [GO:0005615]; extracellular matrix structural constituent [GO:0005201]; extracellular matrix structural constituent conferring tensile strength [GO:0030020]; integrin bindin…		0	SUBCELLULAR LOCATION: Secreted, extracellular space, extracellular matrix {ECO:0000255|PROSITE-ProRule:PRU00793}.	ENST00000304636 [P02461-1];ENST00000317840 [P02461-2];	DB00048;	CARBOHYD 263 263 O-linked (Gal...) hydroxylysine; alternate.	1	No	https://www.proteinatlas.org/search/P02461	https://www.uniprot.org/uniprot/P02461	http://biocc.hrbmu.edu.cn/CellMarker/search.jsp?quickSearchInfo=P02461	120180;130050;	0	0	0	4	2	1127	Yes	Yes	Yes		0	19
P08572	0	1	0	0	COL4A2		Collagen alpha-2(IV) chain [Cleaved into: Canstatin]	3D-structure;Angiogenesis;Basement membrane;Collagen;Complete proteome;Direct protein sequencing;Disease mutation;Disulfide bond;Extracellular matrix;Glycoprotein;Hydroxylation;Polymorphism;Reference proteome;Repeat;Secreted;Signal	collagen type IV trimer [GO:0005587]; collagen-containing extracellular matrix [GO:0062023]; endoplasmic reticulum lumen [GO:0005788]; extracellular exosome [GO:0070062]; extracellular matrix [GO:0031012]; extracellular region [GO:0005576]; extracellular matrix structural constituent [GO:0005201]; extracellular matrix structural constituent conferring tensile strength [GO:0030020]; aging [GO:0007…		0	SUBCELLULAR LOCATION: Secreted, extracellular space, extracellular matrix, basement membrane.	ENST00000360467;		CARBOHYD 138 138 N-linked (GlcNAc...) asparagine. {ECO:0000269|PubMed:3198637}.	1	No	https://www.proteinatlas.org/search/P08572	https://www.uniprot.org/uniprot/P08572	http://biocc.hrbmu.edu.cn/CellMarker/search.jsp?quickSearchInfo=P08572	120090;614483;614519;	0	1	0	3	1		Yes	Yes	Yes		0	24
P20908	0	1	1	1	COL5A1		Collagen alpha-1(V) chain	3D-structure;Alternative splicing;Calcium;Collagen;Complete proteome;Direct protein sequencing;Disease mutation;Disulfide bond;Ehlers-Danlos syndrome;Extracellular matrix;Heparin-binding;Hydroxylation;Metal-binding;Polymorphism;Reference proteome;Repeat;Secreted;Signal;Sulfation	basement membrane [GO:0005604]; collagen type V trimer [GO:0005588]; collagen-containing extracellular matrix [GO:0062023]; endoplasmic reticulum lumen [GO:0005788]; extracellular matrix [GO:0031012]; extracellular region [GO:0005576]; extracellular matrix structural constituent conferring tensile strength [GO:0030020]; heparin binding [GO:0008201]; integrin binding [GO:0005178]; metal ion bindin…		0	SUBCELLULAR LOCATION: Secreted, extracellular space, extracellular matrix {ECO:0000255|PROSITE-ProRule:PRU00793}.	ENST00000371817 [P20908-1];ENST00000618395 [P20908-2];			0	No	https://www.proteinatlas.org/search/P20908	https://www.uniprot.org/uniprot/P20908	http://biocc.hrbmu.edu.cn/CellMarker/search.jsp?quickSearchInfo=P20908	120215;130000;	0	0	0			1128	Yes	Yes	Yes		0	30
P05997	0	1	1	1	COL5A2		Collagen alpha-2(V) chain	3D-structure;Calcium;Collagen;Complete proteome;Direct protein sequencing;Disease mutation;Disulfide bond;Ehlers-Danlos syndrome;Extracellular matrix;Glycoprotein;Hydroxylation;Metal-binding;Polymorphism;Reference proteome;Repeat;Secreted;Signal	collagen type V trimer [GO:0005588]; collagen-containing extracellular matrix [GO:0062023]; endoplasmic reticulum lumen [GO:0005788]; extracellular matrix [GO:0031012]; extracellular region [GO:0005576]; extracellular matrix structural constituent conferring tensile strength [GO:0030020]; metal ion binding [GO:0046872]; SMAD binding [GO:0046332]; cellular response to amino acid stimulus [GO:00712…		0	SUBCELLULAR LOCATION: Secreted, extracellular space, extracellular matrix {ECO:0000255|PROSITE-ProRule:PRU00793}.	ENST00000374866;		CARBOHYD 1262 1262 N-linked (GlcNAc...) asparagine. {ECO:0000255}.; CARBOHYD 1400 1400 N-linked (GlcNAc...) asparagine. {ECO:0000255}.	2	No	https://www.proteinatlas.org/search/P05997	https://www.uniprot.org/uniprot/P05997	http://biocc.hrbmu.edu.cn/CellMarker/search.jsp?quickSearchInfo=P05997	120190;130010;	1	0	0			1136	Yes	Yes	Yes		0	20
P25940	0	1	0	1	COL5A3		Collagen alpha-3(V) chain	Collagen;Complete proteome;Direct protein sequencing;Disulfide bond;Extracellular matrix;Glycoprotein;Hydroxylation;Polymorphism;Reference proteome;Repeat;Secreted;Signal	collagen type V trimer [GO:0005588]; collagen-containing extracellular matrix [GO:0062023]; endoplasmic reticulum lumen [GO:0005788]; extracellular region [GO:0005576]; collagen binding [GO:0005518]; extracellular matrix structural constituent [GO:0005201]; extracellular matrix structural constituent conferring tensile strength [GO:0030020]; heparin binding [GO:0008201]; proteoglycan binding [GO:…		0	SUBCELLULAR LOCATION: Secreted, extracellular space, extracellular matrix {ECO:0000255|PROSITE-ProRule:PRU00793}.	ENST00000264828;		CARBOHYD 102 102 N-linked (GlcNAc...) asparagine. {ECO:0000269|PubMed:19159218}.; CARBOHYD 141 141 N-linked (GlcNAc...) asparagine. {ECO:0000269|PubMed:19159218}.	2	No	https://www.proteinatlas.org/search/P25940	https://www.uniprot.org/uniprot/P25940	http://biocc.hrbmu.edu.cn/CellMarker/search.jsp?quickSearchInfo=P25940	120216;	0	0	0	3	1	1138	Yes	Yes	Yes		0	47
P12109	1	1	1	1	COL6A1		Collagen alpha-1(VI) chain	Cell adhesion;Collagen;Complete proteome;Congenital muscular dystrophy;Direct protein sequencing;Disease mutation;Extracellular matrix;Glycoprotein;Hydroxylation;Polymorphism;Reference proteome;Repeat;Secreted;Signal	collagen type VI trimer [GO:0005589]; collagen-containing extracellular matrix [GO:0062023]; endoplasmic reticulum lumen [GO:0005788]; extracellular exosome [GO:0070062]; extracellular matrix [GO:0031012]; extracellular region [GO:0005576]; lysosomal membrane [GO:0005765]; membrane [GO:0016020]; protein-containing complex [GO:0032991]; sarcolemma [GO:0042383]; extracellular matrix structural cons…		0	SUBCELLULAR LOCATION: Secreted, extracellular space, extracellular matrix {ECO:0000250}.	ENST00000361866;		CARBOHYD 212 212 N-linked (GlcNAc...) asparagine. {ECO:0000269|PubMed:19159218}.; CARBOHYD 516 516 N-linked (GlcNAc...) asparagine. {ECO:0000269|PubMed:19159218}.; CARBOHYD 537 537 N-linked (GlcNAc...) asparagine. {ECO:0000255}.; CARBOHYD 804 804 N-linked (GlcNAc...) asparagine. {ECO:0000269|PubMed:19159218}.; CARBOHYD 896 896 N-linked (GlcNAc...) asparagine. {ECO:0000269|PubMed:19159218}.	5	No	https://www.proteinatlas.org/search/P12109	https://www.uniprot.org/uniprot/P12109	http://biocc.hrbmu.edu.cn/CellMarker/search.jsp?quickSearchInfo=P12109	120220;158810;254090;	0	0	0	2	1	1129	Yes	Yes	Yes		0	36
P12110	1	1	1	1	COL6A2		Collagen alpha-2(VI) chain	Alternative splicing;Cell adhesion;Collagen;Complete proteome;Congenital muscular dystrophy;Direct protein sequencing;Disease mutation;Extracellular matrix;Glycoprotein;Hydroxylation;Membrane;Phosphoprotein;Polymorphism;Reference proteome;Repeat;Secreted;Signal	collagen trimer [GO:0005581]; collagen-containing extracellular matrix [GO:0062023]; endoplasmic reticulum lumen [GO:0005788]; extracellular exosome [GO:0070062]; extracellular matrix [GO:0031012]; extracellular region [GO:0005576]; extracellular space [GO:0005615]; extracellular vesicle [GO:1903561]; protein-containing complex [GO:0032991]; sarcolemma [GO:0042383]; extracellular matrix structura…		0	SUBCELLULAR LOCATION: Secreted, extracellular space, extracellular matrix {ECO:0000269|PubMed:8305732}. Membrane {ECO:0000269|PubMed:8305732}; Peripheral membrane protein {ECO:0000269|PubMed:8305732}. Note=Recruited on membranes by CSPG4.	ENST00000300527 [P12110-1];ENST00000310645 [P12110-3];ENST00000397763 [P12110-2];ENST00000409416 [P12110-3];		CARBOHYD 140 140 N-linked (GlcNAc...) asparagine. {ECO:0000269|PubMed:19159218}.; CARBOHYD 327 327 N-linked (GlcNAc...) asparagine. {ECO:0000255}.; CARBOHYD 630 630 N-linked (GlcNAc...) asparagine. {ECO:0000255}.; CARBOHYD 785 785 N-linked (GlcNAc...) asparagine. {ECO:0000269|PubMed:19159218}.; CARBOHYD 897 897 N-linked (GlcNAc...) asparagine. {ECO:0000269|PubMed:19159218}.; CARBOHYD 954 954 N-li…	6	No	https://www.proteinatlas.org/search/P12110	https://www.uniprot.org/uniprot/P12110	http://biocc.hrbmu.edu.cn/CellMarker/search.jsp?quickSearchInfo=P12110	120240;158810;254090;255600;	1	0	0	2	1	1137	Yes	Yes	Yes		0	43
P12111	1	1	1	1	COL6A3		Collagen alpha-3(VI) chain	3D-structure;Alternative splicing;Cell adhesion;Collagen;Complete proteome;Congenital muscular dystrophy;Direct protein sequencing;Disease mutation;Disulfide bond;Dystonia;Extracellular matrix;Glycoprotein;Hydroxylation;Phosphoprotein;Polymorphism;Protease inhibitor;Reference proteome;Repeat;Secreted;Serine protease inhibitor;Signal	collagen type VI trimer [GO:0005589]; collagen-containing extracellular matrix [GO:0062023]; endoplasmic reticulum lumen [GO:0005788]; extracellular exosome [GO:0070062]; extracellular matrix [GO:0031012]; extracellular region [GO:0005576]; extracellular space [GO:0005615]; extracellular vesicle [GO:1903561]; sarcolemma [GO:0042383]; extracellular matrix structural constituent conferring tensile …		0	SUBCELLULAR LOCATION: Secreted, extracellular space, extracellular matrix {ECO:0000250}.	ENST00000295550 [P12111-1];ENST00000353578 [P12111-2];ENST00000392003 [P12111-3];ENST00000392004 [P12111-5];ENST00000409809 [P12111-2];ENST00000472056 [P12111-4];		CARBOHYD 108 108 N-linked (GlcNAc...) asparagine. {ECO:0000255}.; CARBOHYD 116 116 N-linked (GlcNAc...) asparagine. {ECO:0000255}.; CARBOHYD 202 202 N-linked (GlcNAc...) asparagine. {ECO:0000255}.; CARBOHYD 251 251 N-linked (GlcNAc...) asparagine. {ECO:0000255}.; CARBOHYD 2079 2079 N-linked (GlcNAc...) asparagine. {ECO:0000269|PubMed:19159218}.; CARBOHYD 2103 2103 O-linked (Gal...) hydroxylysine;…	15	No	https://www.proteinatlas.org/search/P12111	https://www.uniprot.org/uniprot/P12111	http://biocc.hrbmu.edu.cn/CellMarker/search.jsp?quickSearchInfo=P12111	120250;158810;254090;616411;	0	0	0	5	3	1139	Yes	Yes	Yes		0	110
[truncated: 894 more rows]

## Sheet:  Supplementary Table 2
Supplementary Table 2. Peptide level information of cell surface N-glycoproteins identified in cardiac cells.
Protein	Peptide Sequence
A1A5C7	SN[+1]SSGADGGDTPPLPSPPDKGDN[+1]ASN[+1]C[+57]DC[+57]R,SN[+1]SSGADGGDTPPLPSPPDKGDN[+1]ASNC[+57]DC[+57]R,SN[+1]SSGADGGDTPPLPSPPDK,SNSSGADGGDTPPLPSPPDKGDN[+1]ASNC[+57]DC[+57]R
A1KZ92	LN[+1]ATLGEISEGHLPFHK,HVATSSGLYLQN[+1]ITQR,VFC[+57]N[+1]LTSVK,SLSLIAN[+1]LSGC[+57]TAR,AEYPQDYLN[+1]C[+57]SEIPK,VFCN[+1]LTSVK,IYVGEDARN[+1]VTVLAK,VDSAIN[+1]STR,SLSLIAN[+1]LSGCTAR
[truncated: 1,141 more rows]

## Sheet: Supplementary Table 3
Supplementary Table 3. Inconsistent transmembrane orientation of cell surface N-glycoproteins detected in cardiac cells when compared with UniProt annotations.
[truncated: 31 more rows]

[truncated: 12 more sheets: Supplementary Table 4, Supplementary Table 5, Supplementary Table 6, Supplementary Table 7, Supplementary Table 8, Supplementary Table 9, Supplementary Table 10, Supplementary Table 11, Supplementary Table 12, Supplementary Table 13, Supplementary Table 14, Supplementary Table 15]
