# Supplementary material for: Surfaceome mapping of primary human heart cells with CellSurfer uncovers cardiomyocyte surface protein LSMEM2 and proteome dynamics in failing hearts
Source: Nat Cardiovasc Res. 2023 Jan 16;2(1):76–95. doi: 10.1038/s44161-022-00200-y (PMC10030153; doi:10.1038/s44161-022-00200-y)
Supplement: Supplementary file 3 — Excel file with numerical raw data. [file 44161_2022_200_MOESM3_ESM.xlsx]

## Sheet: b
Source Data Figure 4b. Log2 intensity values of proteins identified in primary cardiomyocytes by DIA.
Protein	Gene names	LA	LV 1	LV2	LV 3	RA	RV 1	RV 2	RV 3
A1KZ92	PXDNL	10.4052	10.3886	10.9376	11.1414	9.40504	8.57919	8.77097	10.8461
O76024	WFS1	9.5455	10.1183	10.737	10.4188	9.81679	9.05942	9.09369	11.447
O95445	APOM	10.519	10.5916	11.8409	12.2177	11.3569	10.3573	11.4003	11.1884
P03952	KLKB1	8.79841	NA	7.29756	8.76589	7.8655	NA	NA	7.73254
P19827	ITIH1	11.797	10.2856	8.78652	12.3402	12.156	9.84346	9.84502	11.6602
P23327	HRC	11.9606	13.9252	11.6453	8.02085	11.8391	13.4358	13.3447	7.68675
P36980	CFHR2	10.2962	8.94907	11.4505	9.39791	10.0378	9.8931	11.3064	10.4558
Q02985	CFHR3	10.7579	7.95605	13.2282	9.31087	10.9194	8.90951	12.2562	7.72419
Q09428	ABCC8	9.70128	NA	10.4648	9.3612	8.86018	8.37398	8.53011	NA
Q13061	TRDN	14.0333	9.88196	9.41078	6.24802	11.7777	10.7766	10.8623	6.83752
Q13790	APOF	11.7543	NA	8.62091	7.72745	8.48376	NA	7.43922	7.60493
Q8N112	LSMEM2	10.2112	11.5166	NA	11.078	13.6194	10.4971	11.671	11.5549
Q96S96	PEBP4	12.3502	10.2837	10.9966	11.5057	10.5085	10.8608	11.1596	11.924
Q9UK55	SERPINA10	11.734	8.58959	11.1371	9.9096	11.6202	8.81638	10.21	10.1541
