# Supplementary material for: Surfaceome mapping of primary human heart cells with CellSurfer uncovers cardiomyocyte surface protein LSMEM2 and proteome dynamics in failing hearts
Source: Nat Cardiovasc Res. 2023 Jan 16;2(1):76–95. doi: 10.1038/s44161-022-00200-y (PMC10030153; doi:10.1038/s44161-022-00200-y)
Supplement: Supplementary file 4 — Excel file with numerical raw data. [file 44161_2022_200_MOESM4_ESM.xlsx]

## Sheet: e
Source Data Figure 7e. Mean fluorescence intensity values for TrypLE vs untreated primary cardiomyocytes assessed by flow cytometry using anti-LSMEM2 mAb
Ab	Condition	MFI	Percent_Positivity
LSMEM2	NT	99680	98.4
LSMEM2	NT	126651	98.7
LSMEM2	NT	117922	98.6
IC	NT	13172	5.16
IC	NT	9762	2.6
IC	NT	22359	13.3
US	NT	7684	2.04
US	NT	7515	2.04
US	NT	7474	2.12
LSMEM2	TrypLE-treated	32445	47.5
LSMEM2	TrypLE-treated	46328	61.6
LSMEM2	TrypLE-treated	55987	69.2
IC	TrypLE-treated	8944	2.85
IC	TrypLE-treated	10563	3.55
IC	TrypLE-treated	10250	3
US	TrypLE-treated	7585	2.48
US	TrypLE-treated	7587	3.03
US	TrypLE-treated	7255	2.77
