# Supplementary material for: Surfaceome mapping of primary human heart cells with CellSurfer uncovers cardiomyocyte surface protein LSMEM2 and proteome dynamics in failing hearts
Source: Nat Cardiovasc Res. 2023 Jan 16;2(1):76–95. doi: 10.1038/s44161-022-00200-y (PMC10030153; doi:10.1038/s44161-022-00200-y)
Supplement: Supplementary file 5 — Excel file with numerical raw data. [file 44161_2022_200_MOESM5_ESM.xlsx]

## Sheet: a-b
Source Data Figure 8a. Data for heatmap and PCA plot
	Protein	LogIntensities	Condition	Experiment ID
1	A1KZ92	9.76396	AHF	LBL2856_001
2	A1KZ92	9.45509	AHF	LBL2856_002
3	A1KZ92	9.26131	AHF	LBL2857_001
4	A1KZ92	9.35718	AHF	LBL2857_002
5	A1KZ92	7.41473	AHF	LBL2858_001
6	A1KZ92	7.63062	AHF	LBL2858_002
7	A1KZ92	11.9765	AHF	LBL2859_001
8	A1KZ92	11.4107	AHF	LBL2859_002
9	A1KZ92	10.9527	Control	LBL2849_001
10	A1KZ92	10.1821	Control	LBL2849_002
11	A1KZ92	10.0186	Control	LBL2851_001
12	A1KZ92	9.60383	Control	LBL2851_002
13	A1KZ92	11.6221	Control	LBL2852_001
14	A1KZ92	11.4789	Control	LBL2852_002
15	A2RU67	10.8203	AHF	LBL2856_001
16	A2RU67	11.2565	AHF	LBL2856_002
17	A2RU67	10.5655	AHF	LBL2857_001
18	A2RU67	11.0652	AHF	LBL2857_002
19	A2RU67	10.015	AHF	LBL2858_001
20	A2RU67	9.7864	AHF	LBL2858_002
21	A2RU67	13.0254	AHF	LBL2859_001
22	A2RU67	13.2465	AHF	LBL2859_002
23	A2RU67	12.1776	Control	LBL2849_001
24	A2RU67	12.5306	Control	LBL2849_002
25	A2RU67	11.7837	Control	LBL2851_001
26	A2RU67	11.4501	Control	LBL2851_002
27	A2RU67	10.8722	Control	LBL2852_001
28	A2RU67	11.1128	Control	LBL2852_002
29	A6NMZ7	12.6089	AHF	LBL2856_001
30	A6NMZ7	12.4641	AHF	LBL2856_002
31	A6NMZ7	11.4986	AHF	LBL2857_001
32	A6NMZ7	11.312	AHF	LBL2857_002
33	A6NMZ7	13.2538	AHF	LBL2858_001
34	A6NMZ7	13.5008	AHF	LBL2858_002
35	A6NMZ7	12.0198	AHF	LBL2859_001
36	A6NMZ7	12.0205	AHF	LBL2859_002
37	A6NMZ7	10.2068	Control	LBL2849_001
38	A6NMZ7	9.78082	Control	LBL2849_002
39	A6NMZ7	10.6409	Control	LBL2851_001
40	A6NMZ7	10.7029	Control	LBL2851_002
41	A6NMZ7	10.1625	Control	LBL2852_001
42	A6NMZ7	9.56425	Control	LBL2852_002
43	O00461	13.1552	AHF	LBL2856_001
44	O00461	13.3924	AHF	LBL2856_002
45	O00461	13.1172	AHF	LBL2857_001
46	O00461	13.115	AHF	LBL2857_002
47	O00461	12.4262	AHF	LBL2858_001
48	O00461	12.6857	AHF	LBL2858_002
49	O00461	15.2219	AHF	LBL2859_001
50	O00461	15.2335	AHF	LBL2859_002
51	O00461	13.2804	Control	LBL2849_001
52	O00461	13.4484	Control	LBL2849_002
53	O00461	14.8642	Control	LBL2851_001
54	O00461	14.9407	Control	LBL2851_002
55	O00461	14.2294	Control	LBL2852_001
56	O00461	14.2351	Control	LBL2852_002
57	O00468	10.1857	AHF	LBL2856_001
58	O00468	9.61438	AHF	LBL2856_002
59	O00468	11.6423	AHF	LBL2857_001
60	O00468	11.2427	AHF	LBL2857_002
61	O00468	8.73866	AHF	LBL2858_001
62	O00468	6.50821	AHF	LBL2858_002
63	O00468	11.8252	AHF	LBL2859_001
64	O00468	11.7821	AHF	LBL2859_002
65	O00468	10.4713	Control	LBL2849_001
66	O00468	10.7202	Control	LBL2849_002
67	O00468	10.9905	Control	LBL2851_001
68	O00468	10.8112	Control	LBL2851_002
69	O00468	11.1926	Control	LBL2852_001
70	O00468	10.9296	Control	LBL2852_002
71	O00533	7.28178	AHF	LBL2856_001
72	O00533	9.14684	Control	LBL2849_001
73	O00533	9.76448	Control	LBL2849_002
74	O00533	11.7126	Control	LBL2851_001
75	O00533	12.0228	Control	LBL2851_002
76	O00533	7.08787	Control	LBL2852_001
77	O00592	13.3745	AHF	LBL2856_001
78	O00592	12.7651	AHF	LBL2856_002
79	O00592	13.4275	AHF	LBL2857_001
80	O00592	13.2068	AHF	LBL2857_002
81	O00592	13.3085	AHF	LBL2858_001
82	O00592	13.1438	AHF	LBL2858_002
83	O00592	13.4311	AHF	LBL2859_001
84	O00592	13.3915	AHF	LBL2859_002
85	O00592	14.0495	Control	LBL2849_001
86	O00592	12.7403	Control	LBL2849_002
87	O00592	13.039	Control	LBL2851_001
88	O00592	12.8248	Control	LBL2851_002
89	O00592	12.851	Control	LBL2852_001
90	O00592	12.6761	Control	LBL2852_002
91	O00754	10.6486	AHF	LBL2856_001
92	O00754	10.017	AHF	LBL2856_002
93	O00754	11.9401	AHF	LBL2857_001
94	O00754	11.8841	AHF	LBL2857_002
95	O00754	9.82442	AHF	LBL2858_001
96	O00754	10.1036	AHF	LBL2858_002
97	O00754	11.112	AHF	LBL2859_001
98	O00754	10.8706	AHF	LBL2859_002
99	O00754	12.6068	Control	LBL2849_001
100	O00754	12.9196	Control	LBL2849_002
101	O00754	11.6647	Control	LBL2851_001
102	O00754	11.5854	Control	LBL2851_002
103	O00754	10.8163	Control	LBL2852_001
104	O00754	10.6572	Control	LBL2852_002
105	O14494	14.6914	AHF	LBL2856_001
106	O14494	14.4996	AHF	LBL2856_002
107	O14494	15.2378	AHF	LBL2857_001
108	O14494	15.0462	AHF	LBL2857_002
109	O14494	14.5089	AHF	LBL2858_001
110	O14494	14.4103	AHF	LBL2858_002
111	O14494	13.517	AHF	LBL2859_001
112	O14494	13.2761	AHF	LBL2859_002
113	O14494	14.1088	Control	LBL2849_001
114	O14494	13.8476	Control	LBL2849_002
115	O14494	14.3288	Control	LBL2851_001
116	O14494	14.2734	Control	LBL2851_002
117	O14494	14.3443	Control	LBL2852_001
118	O14494	14.2358	Control	LBL2852_002
119	O14495	12.1035	AHF	LBL2856_001
120	O14495	12.0301	AHF	LBL2856_002
121	O14495	11.8362	AHF	LBL2857_001
122	O14495	11.638	AHF	LBL2857_002
123	O14495	12.6623	AHF	LBL2858_001
124	O14495	12.723	AHF	LBL2858_002
125	O14495	11.6681	AHF	LBL2859_001
126	O14495	11.6964	AHF	LBL2859_002
127	O14495	11.5299	Control	LBL2849_001
128	O14495	11.2715	Control	LBL2849_002
129	O14495	11.3766	Control	LBL2851_001
130	O14495	11.2871	Control	LBL2851_002
131	O14495	11.862	Control	LBL2852_001
132	O14495	11.7961	Control	LBL2852_002
133	O14657	10.0038	AHF	LBL2856_001
134	O14657	10.7622	AHF	LBL2856_002
135	O14657	9.62564	AHF	LBL2857_001
136	O14657	10.8323	AHF	LBL2857_002
137	O14657	7.17975	AHF	LBL2858_001
138	O14657	8.33566	AHF	LBL2858_002
139	O14657	9.09283	AHF	LBL2859_001
140	O14657	10.5373	AHF	LBL2859_002
141	O14657	11.4696	Control	LBL2849_001
142	O14657	11.3705	Control	LBL2849_002
143	O14657	11.8732	Control	LBL2851_001
144	O14657	11.8288	Control	LBL2851_002
145	O14657	11.7582	Control	LBL2852_001
146	O14657	11.7867	Control	LBL2852_002
147	O14672	11.1078	AHF	LBL2856_001
148	O14672	10.1901	AHF	LBL2856_002
149	O14672	10.6768	AHF	LBL2857_001
150	O14672	10.4938	AHF	LBL2857_002
151	O14672	11.3943	AHF	LBL2858_001
152	O14672	10.4879	AHF	LBL2858_002
153	O14672	10.1692	AHF	LBL2859_001
154	O14672	10.5223	AHF	LBL2859_002
155	O14672	10.7255	Control	LBL2849_001
156	O14672	10.2796	Control	LBL2849_002
157	O14672	11.2292	Control	LBL2851_001
158	O14672	11.277	Control	LBL2851_002
159	O14672	11.6151	Control	LBL2852_001
160	O14672	11.6397	Control	LBL2852_002
161	O14773	10.4686	AHF	LBL2856_001
162	O14773	10.6113	AHF	LBL2856_002
163	O14773	9.66979	AHF	LBL2857_001
164	O14773	10.0888	AHF	LBL2857_002
165	O14773	10.2976	AHF	LBL2858_001
166	O14773	10.8242	AHF	LBL2858_002
167	O14773	10.5693	AHF	LBL2859_001
168	O14773	10.819	AHF	LBL2859_002
169	O14773	12.0159	Control	LBL2849_001
170	O14773	11.987	Control	LBL2849_002
171	O14773	11.5509	Control	LBL2851_001
172	O14773	11.4477	Control	LBL2851_002
173	O14773	12.0502	Control	LBL2852_001
174	O14773	12.0876	Control	LBL2852_002
175	O14786	12.9288	AHF	LBL2856_001
176	O14786	12.6256	AHF	LBL2856_002
177	O14786	12.2587	AHF	LBL2857_001
178	O14786	12.1832	AHF	LBL2857_002
179	O14786	13.1829	AHF	LBL2858_001
180	O14786	13.102	AHF	LBL2858_002
181	O14786	12.7793	AHF	LBL2859_001
182	O14786	12.3852	AHF	LBL2859_002
183	O14786	12.0532	Control	LBL2849_001
184	O14786	12.0881	Control	LBL2849_002
185	O14786	12.406	Control	LBL2851_001
186	O14786	12.1222	Control	LBL2851_002
187	O14786	13.0244	Control	LBL2852_001
188	O14786	12.7374	Control	LBL2852_002
189	O15031	13.1259	AHF	LBL2856_001
190	O15031	12.9987	AHF	LBL2856_002
191	O15031	12.3503	AHF	LBL2857_001
192	O15031	12.255	AHF	LBL2857_002
193	O15031	13.4651	AHF	LBL2858_001
194	O15031	13.0961	AHF	LBL2858_002
195	O15031	13.1391	AHF	LBL2859_001
196	O15031	13.046	AHF	LBL2859_002
197	O15031	13.798	Control	LBL2849_001
198	O15031	13.8737	Control	LBL2849_002
199	O15031	13.363	Control	LBL2851_001
200	O15031	13.2961	Control	LBL2851_002
201	O15031	13.6156	Control	LBL2852_001
202	O15031	13.4784	Control	LBL2852_002
203	O15118	13.1243	AHF	LBL2856_001
204	O15118	12.9581	AHF	LBL2856_002
205	O15118	13.3126	AHF	LBL2857_001
206	O15118	12.6262	AHF	LBL2857_002
207	O15118	13.2373	AHF	LBL2858_001
208	O15118	13.1405	AHF	LBL2858_002
209	O15118	12.6449	AHF	LBL2859_001
210	O15118	12.3235	AHF	LBL2859_002
211	O15118	13.2473	Control	LBL2849_001
212	O15118	12.9942	Control	LBL2849_002
213	O15118	12.4585	Control	LBL2851_001
214	O15118	12.3396	Control	LBL2851_002
215	O15118	12.6543	Control	LBL2852_001
216	O15118	12.5669	Control	LBL2852_002
217	O15230	13.3736	AHF	LBL2856_001
218	O15230	13.2293	AHF	LBL2856_002
219	O15230	14.6225	AHF	LBL2857_001
220	O15230	14.3935	AHF	LBL2857_002
221	O15230	12.7264	AHF	LBL2858_001
222	O15230	12.5036	AHF	LBL2858_002
223	O15230	13.8615	AHF	LBL2859_001
224	O15230	13.671	AHF	LBL2859_002
225	O15230	13.2384	Control	LBL2849_001
226	O15230	13.0259	Control	LBL2849_002
227	O15230	13.3024	Control	LBL2851_001
228	O15230	13.1361	Control	LBL2851_002
229	O15230	12.9973	Control	LBL2852_001
230	O15230	12.8637	Control	LBL2852_002
231	O15321	12.4149	AHF	LBL2856_001
232	O15321	12.4908	AHF	LBL2856_002
233	O15321	13.9668	AHF	LBL2857_001
234	O15321	13.7915	AHF	LBL2857_002
235	O15321	11.503	AHF	LBL2858_001
236	O15321	11.2255	AHF	LBL2858_002
237	O15321	12.6697	AHF	LBL2859_001
238	O15321	12.7319	AHF	LBL2859_002
239	O15321	12.9176	Control	LBL2849_001
240	O15321	12.7913	Control	LBL2849_002
241	O15321	13.6523	Control	LBL2851_001
242	O15321	13.602	Control	LBL2851_002
243	O15321	13.3158	Control	LBL2852_001
244	O15321	13.3524	Control	LBL2852_002
245	O15455	11.2296	AHF	LBL2856_001
246	O15455	11.1806	AHF	LBL2856_002
247	O15455	11.344	AHF	LBL2857_001
248	O15455	11.4331	AHF	LBL2857_002
249	O15455	12.0021	AHF	LBL2858_001
250	O15455	12.11	AHF	LBL2858_002
251	O15455	11.789	AHF	LBL2859_001
252	O15455	11.6822	AHF	LBL2859_002
253	O15455	8.52442	Control	LBL2849_001
254	O15455	8.32482	Control	LBL2849_002
255	O15455	11.7342	Control	LBL2851_001
256	O15455	11.6109	Control	LBL2851_002
257	O15455	12.4253	Control	LBL2852_001
258	O15455	12.1362	Control	LBL2852_002
259	O43157	13.3414	AHF	LBL2856_001
260	O43157	13.2692	AHF	LBL2856_002
261	O43157	12.9574	AHF	LBL2857_001
262	O43157	12.8879	AHF	LBL2857_002
263	O43157	13.2505	AHF	LBL2858_001
264	O43157	13.2554	AHF	LBL2858_002
265	O43157	12.3483	AHF	LBL2859_001
266	O43157	12.5431	AHF	LBL2859_002
267	O43157	13.9991	Control	LBL2849_001
268	O43157	14.1038	Control	LBL2849_002
269	O43157	14.4465	Control	LBL2851_001
270	O43157	14.4333	Control	LBL2851_002
271	O43157	13.3786	Control	LBL2852_001
272	O43157	13.556	Control	LBL2852_002
273	O43306	12.5093	AHF	LBL2856_001
274	O43306	12.4974	AHF	LBL2856_002
275	O43306	11.571	AHF	LBL2857_001
276	O43306	11.0306	AHF	LBL2857_002
277	O43306	13.5051	AHF	LBL2858_001
278	O43306	13.5857	AHF	LBL2858_002
279	O43306	11.7315	AHF	LBL2859_001
280	O43306	11.7161	AHF	LBL2859_002
281	O43306	11.1453	Control	LBL2849_001
282	O43306	11.3218	Control	LBL2849_002
283	O43306	11.2143	Control	LBL2851_001
284	O43306	11.2342	Control	LBL2851_002
285	O43306	11.0072	Control	LBL2852_001
286	O43306	10.9749	Control	LBL2852_002
287	O43462	10.0385	AHF	LBL2856_001
288	O43462	10.2859	AHF	LBL2856_002
289	O43462	11.2762	AHF	LBL2857_001
290	O43462	10.9209	AHF	LBL2857_002
291	O43462	8.65586	AHF	LBL2858_001
292	O43462	9.07353	AHF	LBL2858_002
293	O43462	10.8265	AHF	LBL2859_001
294	O43462	10.483	AHF	LBL2859_002
295	O43462	9.57814	Control	LBL2849_001
296	O43462	9.46168	Control	LBL2849_002
297	O43462	11.903	Control	LBL2851_001
298	O43462	11.8265	Control	LBL2851_002
299	O43462	10.9795	Control	LBL2852_001
300	O43462	11.0534	Control	LBL2852_002
301	O43490	13.5569	AHF	LBL2856_001
302	O43490	13.6066	AHF	LBL2856_002
303	O43490	10.1545	AHF	LBL2857_001
304	O43490	10.0479	AHF	LBL2857_002
305	O43490	13.4015	AHF	LBL2858_001
306	O43490	13.3838	AHF	LBL2858_002
307	O43490	10.665	AHF	LBL2859_001
308	O43490	10.6706	AHF	LBL2859_002
309	O43490	8.43343	Control	LBL2849_001
310	O43490	8.74467	Control	LBL2849_002
311	O43490	7.79182	Control	LBL2851_001
312	O43490	7.87827	Control	LBL2851_002
313	O43490	12.2941	Control	LBL2852_001
314	O43490	12.5162	Control	LBL2852_002
315	O43493	9.74512	AHF	LBL2856_001
316	O43493	10.1681	AHF	LBL2856_002
317	O43493	10.2581	AHF	LBL2857_001
318	O43493	9.06288	AHF	LBL2857_002
319	O43493	9.14137	AHF	LBL2858_001
320	O43493	8.8033	AHF	LBL2858_002
321	O43493	10.8597	AHF	LBL2859_001
322	O43493	11.1971	AHF	LBL2859_002
323	O43493	10.1603	Control	LBL2849_001
324	O43493	10.535	Control	LBL2849_002
325	O43493	11.8277	Control	LBL2851_001
326	O43493	11.9388	Control	LBL2851_002
327	O43493	11.5492	Control	LBL2852_001
328	O43493	11.6627	Control	LBL2852_002
329	O43505	9.83687	AHF	LBL2856_001
330	O43505	10.1489	AHF	LBL2856_002
331	O43505	9.9269	AHF	LBL2857_001
332	O43505	10.3792	AHF	LBL2857_002
333	O43505	9.62191	AHF	LBL2858_001
334	O43505	8.47032	AHF	LBL2858_002
335	O43505	11.2352	AHF	LBL2859_001
336	O43505	11.1668	AHF	LBL2859_002
337	O43505	10.8771	Control	LBL2849_001
338	O43505	11.3457	Control	LBL2849_002
339	O43505	12.3204	Control	LBL2851_001
340	O43505	12.5331	Control	LBL2851_002
341	O43505	12.0599	Control	LBL2852_001
342	O43505	12.0142	Control	LBL2852_002
343	O43556	12.66	AHF	LBL2856_001
344	O43556	12.531	AHF	LBL2856_002
345	O43556	13.5803	AHF	LBL2857_001
346	O43556	13.7259	AHF	LBL2857_002
347	O43556	12.5467	AHF	LBL2858_001
348	O43556	12.1018	AHF	LBL2858_002
349	O43556	13.5876	AHF	LBL2859_001
350	O43556	13.3501	AHF	LBL2859_002
351	O43556	12.7465	Control	LBL2849_001
352	O43556	13.1456	Control	LBL2849_002
353	O43556	14.2868	Control	LBL2851_001
354	O43556	14.3351	Control	LBL2851_002
355	O43556	13.8112	Control	LBL2852_001
356	O43556	13.6958	Control	LBL2852_002
357	O43567	11.3642	AHF	LBL2856_001
358	O43567	11.2902	AHF	LBL2856_002
359	O43567	12.3035	AHF	LBL2857_001
360	O43567	11.9551	AHF	LBL2857_002
361	O43567	12.3069	AHF	LBL2858_001
362	O43567	12.1474	AHF	LBL2858_002
363	O43567	12.0289	AHF	LBL2859_001
364	O43567	11.8207	AHF	LBL2859_002
365	O43567	12.6132	Control	LBL2849_001
366	O43567	12.3301	Control	LBL2849_002
367	O43567	11.5947	Control	LBL2851_001
368	O43567	11.3744	Control	LBL2851_002
369	O43567	12.7394	Control	LBL2852_001
370	O43567	12.7201	Control	LBL2852_002
371	O43657	11.7984	AHF	LBL2856_001
372	O43657	12.8822	AHF	LBL2856_002
373	O43657	10.9517	AHF	LBL2857_001
374	O43657	13.3329	AHF	LBL2857_002
375	O43657	10.7357	AHF	LBL2858_001
376	O43657	12.5591	AHF	LBL2858_002
377	O43657	11.5952	AHF	LBL2859_001
378	O43657	10.9434	AHF	LBL2859_002
379	O43657	12.0106	Control	LBL2849_001
380	O43657	15.2991	Control	LBL2849_002
381	O43657	12.1796	Control	LBL2851_001
382	O43657	13.1578	Control	LBL2851_002
383	O43657	12.0897	Control	LBL2852_001
384	O43657	12.5711	Control	LBL2852_002
385	O43852	12.8284	AHF	LBL2856_001
386	O43852	12.5008	AHF	LBL2856_002
387	O43852	14.9156	AHF	LBL2857_001
388	O43852	14.665	AHF	LBL2857_002
389	O43852	11.7373	AHF	LBL2858_001
390	O43852	11.882	AHF	LBL2858_002
391	O43852	11.344	AHF	LBL2859_001
392	O43852	11.0446	AHF	LBL2859_002
393	O43852	13.0351	Control	LBL2849_001
394	O43852	12.8973	Control	LBL2849_002
395	O43852	13.5621	Control	LBL2851_001
396	O43852	13.4997	Control	LBL2851_002
397	O43852	13.6227	Control	LBL2852_001
398	O43852	13.5719	Control	LBL2852_002
399	O43909	13.4217	AHF	LBL2856_001
400	O43909	13.3762	AHF	LBL2856_002
401	O43909	14.3834	AHF	LBL2857_001
402	O43909	14.2823	AHF	LBL2857_002
403	O43909	12.9553	AHF	LBL2858_001
404	O43909	12.7876	AHF	LBL2858_002
405	O43909	14.0639	AHF	LBL2859_001
406	O43909	14.0033	AHF	LBL2859_002
407	O43909	13.9897	Control	LBL2849_001
408	O43909	14.0819	Control	LBL2849_002
409	O43909	14.632	Control	LBL2851_001
410	O43909	14.6593	Control	LBL2851_002
411	O43909	14.5921	Control	LBL2852_001
412	O43909	14.497	Control	LBL2852_002
413	O43934	14.062	AHF	LBL2856_001
414	O43934	14.0617	AHF	LBL2856_002
415	O43934	9.84289	AHF	LBL2857_001
416	O43934	10.2845	AHF	LBL2857_002
417	O43934	15.2842	AHF	LBL2858_001
418	O43934	15.3137	AHF	LBL2858_002
419	O43934	12.4758	AHF	LBL2859_001
420	O43934	12.4939	AHF	LBL2859_002
421	O43934	12.7991	Control	LBL2849_001
422	O43934	12.786	Control	LBL2849_002
423	O43934	11.253	Control	LBL2851_001
424	O43934	11.0954	Control	LBL2851_002
425	O43934	11.6455	Control	LBL2852_001
426	O43934	11.3574	Control	LBL2852_002
427	O60245	14.7909	AHF	LBL2856_001
428	O60245	14.8364	AHF	LBL2856_002
429	O60245	15.6767	AHF	LBL2857_001
430	O60245	15.5786	AHF	LBL2857_002
431	O60245	14.7073	AHF	LBL2858_001
432	O60245	14.7696	AHF	LBL2858_002
433	O60245	15.8798	AHF	LBL2859_001
434	O60245	15.9121	AHF	LBL2859_002
435	O60245	14.3994	Control	LBL2849_001
436	O60245	14.4678	Control	LBL2849_002
437	O60245	14.4414	Control	LBL2851_001
438	O60245	14.3595	Control	LBL2851_002
439	O60245	15.3713	Control	LBL2852_001
440	O60245	15.4118	Control	LBL2852_002
441	O60449-2	10.0195	AHF	LBL2856_001
442	O60449-2	9.77569	AHF	LBL2856_002
443	O60449-2	10.7246	AHF	LBL2857_001
444	O60449-2	10.5383	AHF	LBL2857_002
445	O60449-2	8.92328	AHF	LBL2858_001
446	O60449-2	8.36501	AHF	LBL2858_002
447	O60449-2	9.16841	AHF	LBL2859_001
448	O60449-2	8.86469	AHF	LBL2859_002
449	O60449-2	8.3866	Control	LBL2849_001
450	O60449-2	10.9037	Control	LBL2851_001
451	O60449-2	10.4357	Control	LBL2851_002
452	O60449-2	10.019	Control	LBL2852_001
453	O60449-2	9.45377	Control	LBL2852_002
454	O60487	10.2539	AHF	LBL2856_001
455	O60487	13.8873	AHF	LBL2856_002
456	O60487	13.1619	AHF	LBL2857_001
457	O60487	14.0199	AHF	LBL2857_002
458	O60487	12.2664	AHF	LBL2858_001
459	O60487	14.0844	AHF	LBL2858_002
460	O60487	11.5469	AHF	LBL2859_001
461	O60487	13.7654	AHF	LBL2859_002
462	O60487	14.3236	Control	LBL2849_001
463	O60487	14.4259	Control	LBL2849_002
464	O60487	12.2917	Control	LBL2851_001
465	O60487	12.3234	Control	LBL2851_002
466	O60487	14.545	Control	LBL2852_001
467	O60487	14.6822	Control	LBL2852_002
468	O60503	11.723	AHF	LBL2856_001
469	O60503	12.4955	AHF	LBL2856_002
470	O60503	11.027	AHF	LBL2857_001
471	O60503	12.4365	AHF	LBL2857_002
472	O60503	8.31362	AHF	LBL2858_001
473	O60503	11.5303	AHF	LBL2858_002
474	O60503	8.83003	AHF	LBL2859_001
475	O60503	10.4446	Control	LBL2849_001
476	O60503	14.1339	Control	LBL2849_002
477	O60503	11.6118	Control	LBL2851_001
478	O60503	12.5218	Control	LBL2851_002
479	O60503	11.2568	Control	LBL2852_001
480	O60503	11.0569	Control	LBL2852_002
481	O60568	10.445	AHF	LBL2856_001
482	O60568	11.0904	AHF	LBL2856_002
483	O60568	10.8612	AHF	LBL2857_001
484	O60568	12.0259	AHF	LBL2857_002
485	O60568	9.22041	AHF	LBL2858_001
486	O60568	9.49033	AHF	LBL2858_002
487	O60568	11.3246	AHF	LBL2859_001
488	O60568	12.4749	AHF	LBL2859_002
489	O60568	12.5276	Control	LBL2849_001
490	O60568	13.2241	Control	LBL2849_002
491	O60568	12.891	Control	LBL2851_001
492	O60568	13.3407	Control	LBL2851_002
493	O60568	12.8104	Control	LBL2852_001
494	O60568	13.6401	Control	LBL2852_002
495	O60637	11.9296	AHF	LBL2856_001
496	O60637	12.386	AHF	LBL2856_002
497	O60637	10.3659	AHF	LBL2857_001
498	O60637	10.8136	AHF	LBL2857_002
499	O60637	11.8834	AHF	LBL2858_001
500	O60637	12.7686	AHF	LBL2858_002
501	O60637	11.6245	AHF	LBL2859_001
502	O60637	11.1457	AHF	LBL2859_002
503	O60637	10.7676	Control	LBL2849_001
504	O60637	11.623	Control	LBL2849_002
505	O60637	10.6169	Control	LBL2851_001
506	O60637	10.861	Control	LBL2851_002
507	O60637	10.8412	Control	LBL2852_001
508	O60637	10.8672	Control	LBL2852_002
509	O60706	12.5363	AHF	LBL2856_001
510	O60706	12.466	AHF	LBL2856_002
511	O60706	13.4489	AHF	LBL2857_001
512	O60706	13.2894	AHF	LBL2857_002
513	O60706	12.2211	AHF	LBL2858_001
514	O60706	12.25	AHF	LBL2858_002
515	O60706	11.7261	AHF	LBL2859_001
516	O60706	11.4443	AHF	LBL2859_002
517	O60706	12.7542	Control	LBL2849_001
518	O60706	12.7533	Control	LBL2849_002
519	O60706	12.0711	Control	LBL2851_001
520	O60706	12.0666	Control	LBL2851_002
521	O60706	12.6138	Control	LBL2852_001
522	O60706	12.5717	Control	LBL2852_002
523	O60779	12.8693	AHF	LBL2856_001
524	O60779	12.9026	AHF	LBL2856_002
525	O60779	13.5069	AHF	LBL2857_001
526	O60779	13.4258	AHF	LBL2857_002
527	O60779	11.5552	AHF	LBL2858_001
528	O60779	11.3887	AHF	LBL2858_002
529	O60779	9.85979	AHF	LBL2859_001
530	O60779	10.0041	AHF	LBL2859_002
531	O60779	10.674	Control	LBL2849_001
532	O60779	10.8603	Control	LBL2849_002
533	O60779	12.9438	Control	LBL2851_001
534	O60779	13.0975	Control	LBL2851_002
535	O60779	13.215	Control	LBL2852_001
536	O60779	13.3636	Control	LBL2852_002
537	O60939	14.4371	AHF	LBL2856_001
538	O60939	14.2286	AHF	LBL2856_002
539	O60939	14.1778	AHF	LBL2857_001
540	O60939	13.7229	AHF	LBL2857_002
541	O60939	14.6957	AHF	LBL2858_001
542	O60939	14.3576	AHF	LBL2858_002
543	O60939	14.3637	AHF	LBL2859_001
544	O60939	14.0085	AHF	LBL2859_002
545	O60939	13.6588	Control	LBL2849_001
546	O60939	13.1896	Control	LBL2849_002
547	O60939	14.5182	Control	LBL2851_001
548	O60939	14.4031	Control	LBL2851_002
549	O60939	13.5977	Control	LBL2852_001
550	O60939	13.5259	Control	LBL2852_002
551	O75054	10.289	AHF	LBL2856_001
552	O75054	10.8583	AHF	LBL2856_002
553	O75054	9.85226	AHF	LBL2857_001
554	O75054	9.55884	AHF	LBL2857_002
555	O75054	12.3416	AHF	LBL2858_001
556	O75054	11.6365	AHF	LBL2858_002
557	O75054	11.4253	AHF	LBL2859_001
558	O75054	11.2874	AHF	LBL2859_002
559	O75054	10.3999	Control	LBL2849_001
560	O75054	10.8951	Control	LBL2849_002
561	O75054	12.2891	Control	LBL2851_001
562	O75054	11.6468	Control	LBL2851_002
563	O75054	10.8957	Control	LBL2852_001
564	O75054	10.3631	Control	LBL2852_002
565	O75063	10.769	AHF	LBL2856_001
566	O75063	10.7078	AHF	LBL2856_002
567	O75063	10.9618	AHF	LBL2857_001
568	O75063	11.2402	AHF	LBL2857_002
569	O75063	10.9063	AHF	LBL2858_001
570	O75063	10.6772	AHF	LBL2858_002
571	O75063	11.4117	AHF	LBL2859_001
572	O75063	11.4154	AHF	LBL2859_002
573	O75063	10.7091	Control	LBL2849_001
574	O75063	10.0321	Control	LBL2849_002
575	O75063	11.7417	Control	LBL2851_001
576	O75063	11.9485	Control	LBL2851_002
577	O75063	10.8321	Control	LBL2852_001
578	O75063	11.0669	Control	LBL2852_002
579	O75071	9.86567	AHF	LBL2856_001
580	O75071	10.1567	AHF	LBL2856_002
581	O75071	9.49323	AHF	LBL2857_001
582	O75071	10.1871	AHF	LBL2857_002
583	O75071	10.0022	AHF	LBL2858_001
584	O75071	10.2608	AHF	LBL2858_002
585	O75071	10.5276	AHF	LBL2859_001
586	O75071	10.6059	AHF	LBL2859_002
587	O75071	9.55698	Control	LBL2849_001
588	O75071	9.65756	Control	LBL2849_002
589	O75071	9.91305	Control	LBL2851_001
590	O75071	9.89598	Control	LBL2851_002
591	O75071	10.9415	Control	LBL2852_001
592	O75071	11.0497	Control	LBL2852_002
593	O75077	11.4713	AHF	LBL2856_001
594	O75077	11.7859	AHF	LBL2856_002
595	O75077	9.27472	AHF	LBL2857_001
596	O75077	10.8189	AHF	LBL2857_002
597	O75077	12.2095	AHF	LBL2858_001
598	O75077	12.1962	AHF	LBL2858_002
599	O75077	11.181	AHF	LBL2859_001
600	O75077	11.1614	AHF	LBL2859_002
601	O75077	12.4934	Control	LBL2849_001
602	O75077	12.4414	Control	LBL2849_002
603	O75077	11.8405	Control	LBL2851_001
604	O75077	11.8729	Control	LBL2851_002
605	O75077	10.7825	Control	LBL2852_001
606	O75077	11.0627	Control	LBL2852_002
607	O75096	8.31179	AHF	LBL2856_001
608	O75096	9.59124	AHF	LBL2856_002
609	O75096	9.81331	AHF	LBL2857_001
610	O75096	9.60462	AHF	LBL2857_002
611	O75096	8.55281	AHF	LBL2858_001
612	O75096	10.9552	AHF	LBL2859_001
613	O75096	10.9027	AHF	LBL2859_002
614	O75096	12.5384	Control	LBL2849_001
615	O75096	12.6744	Control	LBL2849_002
616	O75096	12.6803	Control	LBL2851_001
617	O75096	12.7066	Control	LBL2851_002
618	O75096	12.003	Control	LBL2852_001
619	O75096	12.2269	Control	LBL2852_002
620	O75197	12.2961	AHF	LBL2856_001
621	O75197	12.322	AHF	LBL2856_002
622	O75197	13.3628	AHF	LBL2857_001
623	O75197	13.718	AHF	LBL2857_002
624	O75197	10.9404	AHF	LBL2858_001
625	O75197	11.5277	AHF	LBL2858_002
626	O75197	7.53473	AHF	LBL2859_001
627	O75197	12.8983	AHF	LBL2859_002
628	O75197	12.8305	Control	LBL2849_001
629	O75197	12.8967	Control	LBL2849_002
630	O75197	13.0926	Control	LBL2851_001
631	O75197	12.0656	Control	LBL2851_002
632	O75197	13.0886	Control	LBL2852_001
633	O75197	12.5206	Control	LBL2852_002
634	O75503	8.56828	AHF	LBL2856_001
635	O75503	11.4745	AHF	LBL2856_002
636	O75503	9.26569	AHF	LBL2857_001
637	O75503	11.8648	AHF	LBL2857_002
638	O75503	8.12118	AHF	LBL2858_001
639	O75503	10.4711	AHF	LBL2859_001
640	O75503	11.2108	AHF	LBL2859_002
641	O75503	10.848	Control	LBL2849_001
642	O75503	13.1666	Control	LBL2849_002
643	O75503	12.0021	Control	LBL2851_001
644	O75503	13.0373	Control	LBL2851_002
645	O75503	11.6432	Control	LBL2852_001
646	O75503	12.1178	Control	LBL2852_002
647	O75752	13.5444	AHF	LBL2856_001
648	O75752	13.324	AHF	LBL2856_002
649	O75752	13.2236	AHF	LBL2857_001
650	O75752	12.822	AHF	LBL2857_002
651	O75752	13.0067	AHF	LBL2858_001
652	O75752	13.0228	AHF	LBL2858_002
653	O75752	13.4388	AHF	LBL2859_001
654	O75752	13.3108	AHF	LBL2859_002
655	O75752	13.0421	Control	LBL2849_001
656	O75752	12.8028	Control	LBL2849_002
657	O75752	14.0282	Control	LBL2851_001
658	O75752	13.8488	Control	LBL2851_002
659	O75752	14.4082	Control	LBL2852_001
660	O75752	14.3342	Control	LBL2852_002
661	O75882	11.489	AHF	LBL2856_001
662	O75882	11.7275	AHF	LBL2856_002
663	O75882	11.2691	AHF	LBL2857_001
664	O75882	11.2883	AHF	LBL2857_002
665	O75882	11.8496	AHF	LBL2858_001
666	O75882	11.9076	AHF	LBL2858_002
667	O75882	11.7319	AHF	LBL2859_001
668	O75882	11.6772	AHF	LBL2859_002
669	O75882	11.7856	Control	LBL2849_001
670	O75882	11.9944	Control	LBL2849_002
671	O75882	11.6727	Control	LBL2851_001
672	O75882	11.777	Control	LBL2851_002
673	O75882	11.786	Control	LBL2852_001
674	O75882	11.9611	Control	LBL2852_002
675	O75900	7.99637	AHF	LBL2856_001
676	O75900	9.61382	AHF	LBL2856_002
677	O75900	10.2732	AHF	LBL2857_001
678	O75900	10.6879	AHF	LBL2858_001
679	O75900	10.6538	AHF	LBL2858_002
680	O75900	11.1654	AHF	LBL2859_001
681	O75900	11.4303	AHF	LBL2859_002
682	O75900	9.9739	Control	LBL2849_001
683	O75900	9.85569	Control	LBL2849_002
684	O75900	11.1833	Control	LBL2851_001
685	O75900	9.94837	Control	LBL2851_002
686	O75900	9.08836	Control	LBL2852_001
687	O75900	9.58929	Control	LBL2852_002
688	O75954	18.0449	AHF	LBL2856_001
689	O75954	18.0965	AHF	LBL2856_002
690	O75954	16.8459	AHF	LBL2857_001
691	O75954	16.6748	AHF	LBL2857_002
692	O75954	18.7588	AHF	LBL2858_001
693	O75954	18.7363	AHF	LBL2858_002
694	O75954	15.9876	AHF	LBL2859_001
695	O75954	15.9884	AHF	LBL2859_002
696	O75954	16.6532	Control	LBL2849_001
697	O75954	16.6822	Control	LBL2849_002
698	O75954	16.5725	Control	LBL2851_001
699	O75954	16.6469	Control	LBL2851_002
700	O75954	16.8936	Control	LBL2852_001
701	O75954	16.9523	Control	LBL2852_002
702	O75976	12.0954	AHF	LBL2856_001
703	O75976	11.9203	AHF	LBL2856_002
704	O75976	11.8878	AHF	LBL2857_001
705	O75976	9.85145	AHF	LBL2857_002
706	O75976	12.25	AHF	LBL2858_001
707	O75976	11.8987	AHF	LBL2858_002
708	O75976	12.9605	AHF	LBL2859_001
709	O75976	12.3086	AHF	LBL2859_002
710	O75976	12.6462	Control	LBL2849_001
711	O75976	11.8043	Control	LBL2849_002
712	O75976	12.5165	Control	LBL2851_001
713	O75976	11.9326	Control	LBL2851_002
714	O75976	12.6311	Control	LBL2852_001
715	O75976	12.5693	Control	LBL2852_002
716	O76024	11.4064	AHF	LBL2856_001
717	O76024	11.4558	AHF	LBL2856_002
718	O76024	12.5978	AHF	LBL2857_001
719	O76024	11.8928	AHF	LBL2857_002
720	O76024	10.0662	AHF	LBL2858_001
721	O76024	9.51895	AHF	LBL2858_002
722	O76024	11.0517	AHF	LBL2859_001
723	O76024	10.893	AHF	LBL2859_002
724	O76024	12.2006	Control	LBL2849_001
725	O76024	11.2409	Control	LBL2849_002
726	O76024	12.735	Control	LBL2851_001
727	O76024	12.529	Control	LBL2851_002
728	O76024	12.2402	Control	LBL2852_001
729	O76024	12.0163	Control	LBL2852_002
730	O76082	13.0859	AHF	LBL2856_001
731	O76082	12.9941	AHF	LBL2856_002
732	O76082	13.324	AHF	LBL2857_001
733	O76082	12.7385	AHF	LBL2857_002
734	O76082	13.0927	AHF	LBL2858_001
735	O76082	12.2313	AHF	LBL2858_002
736	O76082	12.2244	AHF	LBL2859_001
737	O76082	11.8381	AHF	LBL2859_002
738	O76082	13.075	Control	LBL2849_001
739	O76082	12.7958	Control	LBL2849_002
740	O76082	13.8745	Control	LBL2851_001
741	O76082	13.8783	Control	LBL2851_002
742	O76082	14.2766	Control	LBL2852_001
743	O76082	13.961	Control	LBL2852_002
744	O94813	10.144	AHF	LBL2856_001
745	O94813	9.42876	AHF	LBL2856_002
746	O94813	11.6	AHF	LBL2857_001
747	O94813	11.4686	AHF	LBL2857_002
748	O94813	10.4511	AHF	LBL2858_001
749	O94813	11.2735	AHF	LBL2858_002
750	O94813	12.6546	AHF	LBL2859_001
751	O94813	10.8762	AHF	LBL2859_002
752	O94813	8.4663	Control	LBL2849_001
753	O94813	10.8243	Control	LBL2849_002
754	O94813	11.9264	Control	LBL2851_001
755	O94813	11.911	Control	LBL2851_002
756	O94813	10.7287	Control	LBL2852_001
757	O94813	10.6833	Control	LBL2852_002
758	O94886	10.1504	AHF	LBL2856_001
759	O94886	12.2804	AHF	LBL2856_002
760	O94886	11.753	AHF	LBL2857_002
761	O94886	10.2422	AHF	LBL2858_001
762	O94886	10.7211	AHF	LBL2858_002
763	O94886	8.08969	AHF	LBL2859_001
764	O94886	11.1338	AHF	LBL2859_002
765	O94886	7.39908	Control	LBL2849_001
766	O94886	11.36	Control	LBL2849_002
767	O94886	8.32637	Control	LBL2851_001
768	O94886	11.3171	Control	LBL2851_002
769	O94886	9.91108	Control	LBL2852_001
770	O94886	12.2126	Control	LBL2852_002
771	O94901	13.5957	AHF	LBL2856_001
772	O94901	13.6381	AHF	LBL2856_002
773	O94901	13.1008	AHF	LBL2857_001
774	O94901	13.1066	AHF	LBL2857_002
775	O94901	13.5428	AHF	LBL2858_001
776	O94901	13.5964	AHF	LBL2858_002
777	O94901	13.244	AHF	LBL2859_001
778	O94901	13.4011	AHF	LBL2859_002
779	O94901	14.1102	Control	LBL2849_001
780	O94901	14.1808	Control	LBL2849_002
781	O94901	14.2648	Control	LBL2851_001
782	O94901	14.2987	Control	LBL2851_002
783	O94901	13.9964	Control	LBL2852_001
784	O94901	14.0167	Control	LBL2852_002
785	O94911	11.7531	AHF	LBL2856_001
786	O94911	11.7947	AHF	LBL2856_002
787	O94911	11.5629	AHF	LBL2857_001
788	O94911	11.3024	AHF	LBL2857_002
789	O94911	11.0595	AHF	LBL2858_001
790	O94911	11.3523	AHF	LBL2858_002
791	O94911	11.0806	AHF	LBL2859_001
792	O94911	10.4852	AHF	LBL2859_002
793	O94911	12.3479	Control	LBL2849_001
794	O94911	12.3275	Control	LBL2849_002
795	O94911	12.5282	Control	LBL2851_001
796	O94911	12.5947	Control	LBL2851_002
797	O94911	11.1366	Control	LBL2852_001
798	O94911	11.2025	Control	LBL2852_002
799	O95297	12.1116	AHF	LBL2856_001
800	O95297	13.5305	AHF	LBL2856_002
801	O95297	10.2098	AHF	LBL2857_001
802	O95297	12.1945	AHF	LBL2857_002
803	O95297	13.4997	AHF	LBL2858_001
804	O95297	14.1191	AHF	LBL2858_002
805	O95297	12.4551	AHF	LBL2859_001
806	O95297	13.693	AHF	LBL2859_002
807	O95297	14.4327	Control	LBL2849_001
808	O95297	14.5037	Control	LBL2849_002
809	O95297	13.4734	Control	LBL2851_001
810	O95297	13.4298	Control	LBL2851_002
811	O95297	13.4029	Control	LBL2852_001
812	O95297	13.5801	Control	LBL2852_002
813	O95302	12.3039	AHF	LBL2856_001
814	O95302	12.1344	AHF	LBL2856_002
815	O95302	10.4514	AHF	LBL2857_001
816	O95302	10.6511	AHF	LBL2857_002
817	O95302	11.1986	AHF	LBL2858_001
818	O95302	11.0776	AHF	LBL2858_002
819	O95302	13.3621	AHF	LBL2859_001
820	O95302	12.8237	AHF	LBL2859_002
821	O95302	13.2581	Control	LBL2849_001
822	O95302	12.7729	Control	LBL2849_002
823	O95302	13.9507	Control	LBL2851_001
824	O95302	13.7624	Control	LBL2851_002
825	O95302	13.3136	Control	LBL2852_001
826	O95302	13.0504	Control	LBL2852_002
827	O95445	12.403	AHF	LBL2856_001
828	O95445	12.2966	AHF	LBL2856_002
829	O95445	12.9283	AHF	LBL2857_001
830	O95445	12.6237	AHF	LBL2857_002
831	O95445	12.6358	AHF	LBL2858_001
832	O95445	12.3983	AHF	LBL2858_002
833	O95445	13.2012	AHF	LBL2859_001
834	O95445	12.9359	AHF	LBL2859_002
835	O95445	12.2967	Control	LBL2849_001
836	O95445	11.5069	Control	LBL2849_002
837	O95445	13.8675	Control	LBL2851_001
838	O95445	13.6026	Control	LBL2851_002
839	O95445	14.2247	Control	LBL2852_001
840	O95445	13.8962	Control	LBL2852_002
841	O95461	9.72831	AHF	LBL2856_001
842	O95461	9.67893	AHF	LBL2856_002
843	O95461	10.9165	AHF	LBL2857_001
844	O95461	10.6172	AHF	LBL2857_002
845	O95461	8.7674	AHF	LBL2858_001
846	O95461	8.66584	AHF	LBL2858_002
847	O95461	10.5663	AHF	LBL2859_001
848	O95461	10.6738	AHF	LBL2859_002
849	O95461	11.0323	Control	LBL2849_001
850	O95461	11.133	Control	LBL2849_002
851	O95461	11.947	Control	LBL2851_001
852	O95461	12.051	Control	LBL2851_002
853	O95461	11.6315	Control	LBL2852_001
854	O95461	11.6991	Control	LBL2852_002
855	O95477	12.4089	AHF	LBL2856_001
856	O95477	12.5278	AHF	LBL2856_002
857	O95477	12.3703	AHF	LBL2857_001
858	O95477	12.8235	AHF	LBL2857_002
859	O95477	13.1097	AHF	LBL2858_001
860	O95477	13.0714	AHF	LBL2858_002
861	O95477	12.3372	AHF	LBL2859_001
862	O95477	12.4941	AHF	LBL2859_002
863	O95477	13.7756	Control	LBL2849_001
864	O95477	13.642	Control	LBL2849_002
865	O95477	13.1233	Control	LBL2851_001
866	O95477	13.049	Control	LBL2851_002
867	O95477	12.7915	Control	LBL2852_001
868	O95477	12.7649	Control	LBL2852_002
869	O95490	11.19	AHF	LBL2856_001
870	O95490	11.3968	AHF	LBL2856_002
871	O95490	10.8786	AHF	LBL2857_002
872	O95490	9.61533	AHF	LBL2858_002
873	O95490	11.51	AHF	LBL2859_001
874	O95490	10.7077	AHF	LBL2859_002
875	O95490	11.6895	Control	LBL2849_001
876	O95490	11.612	Control	LBL2849_002
877	O95490	12.0706	Control	LBL2851_001
878	O95490	12.0147	Control	LBL2851_002
879	O95490	12.4269	Control	LBL2852_001
880	O95490	12.3586	Control	LBL2852_002
881	O95622	13.131	AHF	LBL2856_001
882	O95622	12.9774	AHF	LBL2856_002
883	O95622	11.8403	AHF	LBL2857_001
884	O95622	11.4754	AHF	LBL2857_002
885	O95622	14.2386	AHF	LBL2858_001
886	O95622	14.1278	AHF	LBL2858_002
887	O95622	12.6098	AHF	LBL2859_001
888	O95622	12.5769	AHF	LBL2859_002
889	O95622	11.7261	Control	LBL2849_001
890	O95622	11.6377	Control	LBL2849_002
891	O95622	11.9963	Control	LBL2851_001
892	O95622	11.9469	Control	LBL2851_002
893	O95622	11.3395	Control	LBL2852_001
894	O95622	11.3214	Control	LBL2852_002
895	O95857	13.2593	AHF	LBL2856_001
896	O95857	13.3688	AHF	LBL2856_002
897	O95857	10.1848	AHF	LBL2857_001
898	O95857	10.7562	AHF	LBL2857_002
899	O95857	13.8078	AHF	LBL2858_001
900	O95857	13.9396	AHF	LBL2858_002
901	O95857	12.0622	AHF	LBL2859_001
902	O95857	12.1872	AHF	LBL2859_002
903	O95857	12.6119	Control	LBL2849_001
904	O95857	12.7324	Control	LBL2849_002
905	O95857	11.7209	Control	LBL2851_001
906	O95857	11.223	Control	LBL2851_002
907	O95857	11.6219	Control	LBL2852_001
908	O95857	11.9481	Control	LBL2852_002
909	O96005	13.2057	AHF	LBL2856_001
910	O96005	12.7208	AHF	LBL2856_002
911	O96005	13.2696	AHF	LBL2857_001
912	O96005	12.5832	AHF	LBL2857_002
913	O96005	12.4333	AHF	LBL2858_001
914	O96005	11.9255	AHF	LBL2858_002
915	O96005	13.6258	AHF	LBL2859_001
916	O96005	12.9846	AHF	LBL2859_002
917	O96005	14.4313	Control	LBL2849_001
918	O96005	13.6212	Control	LBL2849_002
919	O96005	14.2908	Control	LBL2851_001
920	O96005	14.0561	Control	LBL2851_002
921	O96005	14.4751	Control	LBL2852_001
922	O96005	13.9688	Control	LBL2852_002
923	P00450	12.1756	AHF	LBL2856_001
924	P00450	12.2246	AHF	LBL2856_002
925	P00450	12.8429	AHF	LBL2857_001
926	P00450	12.6485	AHF	LBL2857_002
927	P00450	11.5131	AHF	LBL2858_001
928	P00450	11.3539	AHF	LBL2858_002
929	P00450	12.393	AHF	LBL2859_001
930	P00450	12.4124	AHF	LBL2859_002
931	P00450	13.2542	Control	LBL2849_001
932	P00450	13.1642	Control	LBL2849_002
933	P00450	13.6143	Control	LBL2851_001
934	P00450	13.6444	Control	LBL2851_002
935	P00450	12.8997	Control	LBL2852_001
936	P00450	12.8891	Control	LBL2852_002
937	P00738	12.1091	AHF	LBL2856_001
938	P00738	12.2191	AHF	LBL2856_002
939	P00738	13.5758	AHF	LBL2857_001
940	P00738	13.6738	AHF	LBL2857_002
941	P00738	10.7048	AHF	LBL2858_001
942	P00738	10.598	AHF	LBL2858_002
943	P00738	9.06723	AHF	LBL2859_001
944	P00738	8.88275	AHF	LBL2859_002
945	P00738	15.4544	Control	LBL2849_001
946	P00738	15.6082	Control	LBL2849_002
947	P00738	15.7503	Control	LBL2851_001
948	P00738	15.7591	Control	LBL2851_002
949	P00738	14.5085	Control	LBL2852_001
950	P00738	14.5676	Control	LBL2852_002
951	P00751	10.936	AHF	LBL2856_001
952	P00751	10.9896	AHF	LBL2856_002
953	P00751	10.6109	AHF	LBL2857_001
954	P00751	10.1505	AHF	LBL2857_002
955	P00751	10.8454	AHF	LBL2858_001
956	P00751	10.8927	AHF	LBL2858_002
957	P00751	11.5649	AHF	LBL2859_001
958	P00751	11.767	AHF	LBL2859_002
959	P00751	12.0165	Control	LBL2849_001
960	P00751	11.9244	Control	LBL2849_002
961	P00751	10.3332	Control	LBL2851_001
962	P00751	10.3522	Control	LBL2851_002
963	P00751	11.0948	Control	LBL2852_001
964	P00751	10.7443	Control	LBL2852_002
965	P01008	10.6021	AHF	LBL2856_001
966	P01008	7.53605	AHF	LBL2856_002
967	P01008	6.11458	AHF	LBL2857_002
968	P01008	11.5467	AHF	LBL2858_001
969	P01008	8.9847	AHF	LBL2858_002
970	P01008	9.68339	AHF	LBL2859_001
971	P01008	7.77326	AHF	LBL2859_002
972	P01008	9.87119	Control	LBL2849_001
973	P01008	6.57051	Control	LBL2849_002
974	P01008	10.5116	Control	LBL2851_001
975	P01008	8.90227	Control	LBL2851_002
976	P01008	9.89815	Control	LBL2852_001
977	P01008	8.30909	Control	LBL2852_002
978	P01009	16.5448	AHF	LBL2856_001
979	P01009	16.2641	AHF	LBL2856_002
980	P01009	17.6266	AHF	LBL2857_001
981	P01009	17.1239	AHF	LBL2857_002
982	P01009	15.6281	AHF	LBL2858_001
983	P01009	15.2044	AHF	LBL2858_002
984	P01009	16.1804	AHF	LBL2859_001
985	P01009	15.9342	AHF	LBL2859_002
986	P01009	18.176	Control	LBL2849_001
987	P01009	17.3865	Control	LBL2849_002
988	P01009	18.5033	Control	LBL2851_001
989	P01009	18.2528	Control	LBL2851_002
990	P01009	18.27	Control	LBL2852_001
991	P01009	17.9032	Control	LBL2852_002
992	P01011	9.5377	AHF	LBL2856_001
993	P01011	9.06798	AHF	LBL2856_002
994	P01011	9.88159	AHF	LBL2857_001
995	P01011	8.83386	AHF	LBL2857_002
996	P01011	7.72593	AHF	LBL2858_001
997	P01011	7.11948	AHF	LBL2858_002
998	P01011	10.6458	AHF	LBL2859_001
999	P01011	10.255	AHF	LBL2859_002
1000	P01011	12.0269	Control	LBL2849_001
1001	P01011	11.8429	Control	LBL2849_002
1002	P01011	11.8764	Control	LBL2851_001
1003	P01011	11.7245	Control	LBL2851_002
1004	P01011	11.5387	Control	LBL2852_001
1005	P01011	11.337	Control	LBL2852_002
1006	P01033	8.7228	AHF	LBL2856_001
1007	P01033	8.68606	AHF	LBL2856_002
1008	P01033	8.79312	AHF	LBL2857_001
1009	P01033	8.8324	AHF	LBL2857_002
1010	P01033	9.93246	AHF	LBL2858_001
1011	P01033	9.47556	AHF	LBL2858_002
1012	P01033	9.10208	AHF	LBL2859_001
1013	P01033	9.27429	AHF	LBL2859_002
1014	P01033	11.4259	Control	LBL2849_001
1015	P01033	11.303	Control	LBL2849_002
1016	P01033	7.61446	Control	LBL2851_001
1017	P01033	7.96154	Control	LBL2851_002
1018	P01033	11.7848	Control	LBL2852_001
1019	P01033	11.9697	Control	LBL2852_002
1020	P01042	13.0826	AHF	LBL2856_001
1021	P01042	13.298	AHF	LBL2856_002
1022	P01042	13.3926	AHF	LBL2857_001
1023	P01042	13.1209	AHF	LBL2857_002
1024	P01042	13.0325	AHF	LBL2858_001
1025	P01042	12.9869	AHF	LBL2858_002
1026	P01042	13.5859	AHF	LBL2859_001
1027	P01042	13.6361	AHF	LBL2859_002
1028	P01042	14.5652	Control	LBL2849_001
1029	P01042	14.7655	Control	LBL2849_002
1030	P01042	14.2088	Control	LBL2851_001
1031	P01042	14.0877	Control	LBL2851_002
1032	P01042	14.2673	Control	LBL2852_001
1033	P01042	14.262	Control	LBL2852_002
1034	P01591	11.8843	AHF	LBL2856_001
1035	P01591	12.0418	AHF	LBL2856_002
1036	P01591	11.5942	AHF	LBL2857_001
1037	P01591	11.8462	AHF	LBL2857_002
1038	P01591	12.0804	AHF	LBL2858_001
1039	P01591	12.2134	AHF	LBL2858_002
1040	P01591	11.9726	AHF	LBL2859_001
1041	P01591	11.888	AHF	LBL2859_002
1042	P01591	13.872	Control	LBL2849_001
1043	P01591	14.0384	Control	LBL2849_002
1044	P01591	14.035	Control	LBL2851_001
1045	P01591	14.0357	Control	LBL2851_002
1046	P01591	13.6157	Control	LBL2852_001
1047	P01591	13.474	Control	LBL2852_002
1048	P01857	9.58568	AHF	LBL2856_001
1049	P01857	10.5799	AHF	LBL2856_002
1050	P01857	9.48136	AHF	LBL2857_001
1051	P01857	12.3193	AHF	LBL2857_002
1052	P01857	9.39125	AHF	LBL2858_001
1053	P01857	9.69523	AHF	LBL2858_002
1054	P01857	10.3187	AHF	LBL2859_001
1055	P01857	11.009	AHF	LBL2859_002
1056	P01857	11.9088	Control	LBL2849_001
1057	P01857	14.5419	Control	LBL2849_002
1058	P01857	11.3508	Control	LBL2851_001
1059	P01857	11.9471	Control	LBL2851_002
1060	P01857	10.9581	Control	LBL2852_001
1061	P01857	11.91	Control	LBL2852_002
1062	P01859	12.8316	AHF	LBL2856_001
1063	P01859	12.6574	AHF	LBL2856_002
1064	P01859	13.1498	AHF	LBL2857_001
1065	P01859	13.0428	AHF	LBL2857_002
1066	P01859	11.6593	AHF	LBL2858_001
1067	P01859	12.523	AHF	LBL2858_002
1068	P01859	12.3953	AHF	LBL2859_001
1069	P01859	12.295	AHF	LBL2859_002
1070	P01859	14.8566	Control	LBL2849_001
1071	P01859	14.8759	Control	LBL2849_002
1072	P01859	13.8106	Control	LBL2851_001
1073	P01859	13.7223	Control	LBL2851_002
1074	P01859	13.6658	Control	LBL2852_001
1075	P01859	13.6995	Control	LBL2852_002
1076	P01861	13.137	AHF	LBL2856_001
1077	P01861	14.6563	AHF	LBL2856_002
1078	P01861	12.9273	AHF	LBL2857_001
1079	P01861	13.9624	AHF	LBL2857_002
1080	P01861	11.8167	AHF	LBL2858_001
1081	P01861	14.0501	AHF	LBL2858_002
1082	P01861	13.1096	AHF	LBL2859_001
1083	P01861	14.4082	AHF	LBL2859_002
1084	P01861	14.5375	Control	LBL2849_001
1085	P01861	15.186	Control	LBL2849_002
1086	P01861	14.9053	Control	LBL2851_001
1087	P01861	15.485	Control	LBL2851_002
1088	P01861	14.6655	Control	LBL2852_001
1089	P01861	15.3989	Control	LBL2852_002
1090	P01871	11.3383	AHF	LBL2856_001
1091	P01871	10.9687	AHF	LBL2856_002
1092	P01871	11.4083	AHF	LBL2857_001
1093	P01871	11.0417	AHF	LBL2857_002
1094	P01871	11.1259	AHF	LBL2858_001
1095	P01871	11.0979	AHF	LBL2858_002
1096	P01871	11.8176	AHF	LBL2859_001
1097	P01871	11.391	AHF	LBL2859_002
1098	P01871	11.7204	Control	LBL2849_001
1099	P01871	11.8046	Control	LBL2849_002
1100	P01871	13.1083	Control	LBL2851_001
1101	P01871	12.8933	Control	LBL2851_002
1102	P01871	11.7752	Control	LBL2852_001
1103	P01871	11.519	Control	LBL2852_002
1104	P01876	5.85907	AHF	LBL2856_001
1105	P01876	5.60204	AHF	LBL2856_002
1106	P01876	8.78012	AHF	LBL2857_001
1107	P01876	8.50183	AHF	LBL2857_002
1108	P01876	8.53884	AHF	LBL2859_001
1109	P01876	8.16919	AHF	LBL2859_002
1110	P01876	11.911	Control	LBL2849_001
1111	P01876	11.7412	Control	LBL2849_002
1112	P01876	11.0667	Control	LBL2851_001
1113	P01876	10.8838	Control	LBL2851_002
1114	P01876	9.20167	Control	LBL2852_001
1115	P01876	9.73549	Control	LBL2852_002
1116	P01877	8.39026	AHF	LBL2856_001
1117	P01877	11.2836	AHF	LBL2856_002
1118	P01877	13.7386	AHF	LBL2857_001
1119	P01877	14.0341	AHF	LBL2857_002
1120	P01877	6.97131	AHF	LBL2858_001
1121	P01877	11.9098	AHF	LBL2859_001
1122	P01877	13.1059	AHF	LBL2859_002
1123	P01877	16.4119	Control	LBL2849_001
1124	P01877	16.6198	Control	LBL2849_002
1125	P01877	11.1159	Control	LBL2851_001
1126	P01877	11.801	Control	LBL2851_002
1127	P01877	13.226	Control	LBL2852_001
1128	P01877	13.4734	Control	LBL2852_002
1129	P01889	8.61696	AHF	LBL2856_001
1130	P01889	8.14604	AHF	LBL2856_002
1131	P01889	9.09057	AHF	LBL2857_001
1132	P01889	9.38125	AHF	LBL2857_002
1133	P01889	9.10976	AHF	LBL2858_001
1134	P01889	8.81657	AHF	LBL2858_002
1135	P01889	5.25061	AHF	LBL2859_001
1136	P01889	5.91776	AHF	LBL2859_002
1137	P01889	10.2031	Control	LBL2849_002
1138	P01889	8.4474	Control	LBL2851_001
1139	P01889	9.78747	Control	LBL2851_002
1140	P01889	9.15004	Control	LBL2852_001
1141	P01889	10.2782	Control	LBL2852_002
1142	P01912	9.93974	AHF	LBL2856_001
1143	P01912	10.1064	AHF	LBL2856_002
1144	P01912	9.0878	AHF	LBL2857_001
1145	P01912	9.59606	AHF	LBL2857_002
1146	P01912	12.4124	AHF	LBL2858_001
1147	P01912	12.2978	AHF	LBL2858_002
1148	P01912	12.5466	AHF	LBL2859_001
1149	P01912	12.3991	AHF	LBL2859_002
1150	P01912	8.28528	Control	LBL2849_001
1151	P01912	7.93151	Control	LBL2849_002
1152	P02743	11.4787	AHF	LBL2856_001
1153	P02743	11.4576	AHF	LBL2856_002
1154	P02743	11.9383	AHF	LBL2857_001
1155	P02743	11.8547	AHF	LBL2857_002
1156	P02743	12.4139	AHF	LBL2858_001
1157	P02743	12.4871	AHF	LBL2858_002
1158	P02743	13.2698	AHF	LBL2859_001
1159	P02743	13.2099	AHF	LBL2859_002
1160	P02743	11.4418	Control	LBL2849_001
1161	P02743	11.5061	Control	LBL2849_002
1162	P02743	11.9482	Control	LBL2851_001
1163	P02743	11.9468	Control	LBL2851_002
1164	P02743	12.8056	Control	LBL2852_001
1165	P02743	12.8104	Control	LBL2852_002
1166	P02745	13.1035	AHF	LBL2856_001
1167	P02745	12.8885	AHF	LBL2856_002
1168	P02745	11.6612	AHF	LBL2857_001
1169	P02745	11.1911	AHF	LBL2857_002
1170	P02745	12.3737	AHF	LBL2858_001
1171	P02745	12.4115	AHF	LBL2858_002
1172	P02745	13.7771	AHF	LBL2859_001
1173	P02745	13.5432	AHF	LBL2859_002
1174	P02745	12.619	Control	LBL2849_001
1175	P02745	11.6587	Control	LBL2849_002
1176	P02745	13.3996	Control	LBL2851_001
1177	P02745	13.1069	Control	LBL2851_002
1178	P02745	12.5222	Control	LBL2852_001
1179	P02745	12.2545	Control	LBL2852_002
1180	P02749	13.8793	AHF	LBL2856_001
1181	P02749	13.7987	AHF	LBL2856_002
1182	P02749	11.777	AHF	LBL2857_001
1183	P02749	11.7915	AHF	LBL2857_002
1184	P02749	15.2188	AHF	LBL2858_001
1185	P02749	15.2914	AHF	LBL2858_002
1186	P02749	12.5975	AHF	LBL2859_001
1187	P02749	12.6068	AHF	LBL2859_002
1188	P02749	13.3325	Control	LBL2849_001
1189	P02749	13.3896	Control	LBL2849_002
1190	P02749	13.2993	Control	LBL2851_001
1191	P02749	13.366	Control	LBL2851_002
1192	P02749	11.8793	Control	LBL2852_001
1193	P02749	12.0268	Control	LBL2852_002
1194	P02750	5.09868	AHF	LBL2856_001
1195	P02750	5.49048	AHF	LBL2856_002
1196	P02750	6.32908	AHF	LBL2859_001
1197	P02750	7.4705	AHF	LBL2859_002
1198	P02750	9.53548	Control	LBL2849_001
1199	P02750	13.4474	Control	LBL2849_002
1200	P02750	6.2099	Control	LBL2851_001
1201	P02750	6.25909	Control	LBL2851_002
1202	P02750	6.09722	Control	LBL2852_001
1203	P02750	8.47461	Control	LBL2852_002
1204	P02751	12.0617	AHF	LBL2856_001
1205	P02751	8.87192	AHF	LBL2856_002
1206	P02751	10.0512	AHF	LBL2857_001
1207	P02751	7.4324	AHF	LBL2857_002
1208	P02751	10.0017	AHF	LBL2858_001
1209	P02751	9.38844	AHF	LBL2858_002
1210	P02751	11.023	AHF	LBL2859_001
1211	P02751	8.86109	AHF	LBL2859_002
1212	P02751	10.5531	Control	LBL2849_001
1213	P02751	6.66593	Control	LBL2849_002
1214	P02751	11.1627	Control	LBL2851_001
1215	P02751	8.56346	Control	LBL2851_002
1216	P02751	11.6988	Control	LBL2852_001
1217	P02751	9.87169	Control	LBL2852_002
1218	P02760	10.7389	AHF	LBL2856_001
1219	P02760	10.6184	AHF	LBL2856_002
1220	P02760	12.4676	AHF	LBL2857_001
1221	P02760	11.8633	AHF	LBL2857_002
1222	P02760	11.0899	AHF	LBL2858_001
1223	P02760	11.1264	AHF	LBL2858_002
1224	P02760	11.2879	AHF	LBL2859_001
1225	P02760	11.1033	AHF	LBL2859_002
1226	P02760	10.4916	Control	LBL2849_001
1227	P02760	10.6359	Control	LBL2849_002
1228	P02760	11.7286	Control	LBL2851_001
1229	P02760	11.5109	Control	LBL2851_002
1230	P02760	10.824	Control	LBL2852_001
1231	P02760	11.0625	Control	LBL2852_002
1232	P02763	12.0937	AHF	LBL2856_001
1233	P02763	11.9642	AHF	LBL2856_002
1234	P02763	12.2852	AHF	LBL2857_001
1235	P02763	11.6321	AHF	LBL2857_002
1236	P02763	10.7009	AHF	LBL2858_001
1237	P02763	10.5012	AHF	LBL2858_002
1238	P02763	13.0954	AHF	LBL2859_001
1239	P02763	12.0024	AHF	LBL2859_002
1240	P02763	14.2537	Control	LBL2849_001
1241	P02763	13.1086	Control	LBL2849_002
1242	P02763	13.7382	Control	LBL2851_001
1243	P02763	13.6038	Control	LBL2851_002
1244	P02763	13.6111	Control	LBL2852_001
1245	P02763	12.8676	Control	LBL2852_002
1246	P02765	13.7395	AHF	LBL2856_001
1247	P02765	13.3066	AHF	LBL2856_002
1248	P02765	13.2549	AHF	LBL2857_001
1249	P02765	13.1026	AHF	LBL2857_002
1250	P02765	13.5708	AHF	LBL2858_001
1251	P02765	13.2778	AHF	LBL2858_002
1252	P02765	14.2741	AHF	LBL2859_001
1253	P02765	14.0845	AHF	LBL2859_002
1254	P02765	14.6975	Control	LBL2849_001
1255	P02765	13.267	Control	LBL2849_002
1256	P02765	13.6852	Control	LBL2851_001
1257	P02765	13.2442	Control	LBL2851_002
1258	P02765	14.0494	Control	LBL2852_001
1259	P02765	13.7802	Control	LBL2852_002
1260	P02768	9.3675	AHF	LBL2856_001
1261	P02768	10.3903	AHF	LBL2857_001
1262	P02768	9.72433	AHF	LBL2857_002
1263	P02768	8.49861	AHF	LBL2858_001
1264	P02768	9.82706	AHF	LBL2859_001
1265	P02768	9.61149	AHF	LBL2859_002
1266	P02768	11.0803	Control	LBL2849_001
1267	P02768	11.1291	Control	LBL2849_002
1268	P02768	10.6091	Control	LBL2851_001
1269	P02768	10.4384	Control	LBL2851_002
1270	P02768	10.5213	Control	LBL2852_001
1271	P02768	10.4828	Control	LBL2852_002
1272	P02786	14.3784	AHF	LBL2856_001
1273	P02786	14.1686	AHF	LBL2856_002
1274	P02786	12.7701	AHF	LBL2857_001
1275	P02786	12.4574	AHF	LBL2857_002
1276	P02786	14.4636	AHF	LBL2858_001
1277	P02786	14.0898	AHF	LBL2858_002
1278	P02786	14.1732	AHF	LBL2859_001
1279	P02786	13.7378	AHF	LBL2859_002
1280	P02786	13.4632	Control	LBL2849_001
1281	P02786	12.9134	Control	LBL2849_002
1282	P02786	15.9391	Control	LBL2851_001
1283	P02786	15.6098	Control	LBL2851_002
1284	P02786	14.6664	Control	LBL2852_001
1285	P02786	14.0338	Control	LBL2852_002
1286	P02787	13.8786	AHF	LBL2856_001
1287	P02787	13.7353	AHF	LBL2856_002
1288	P02787	13.24	AHF	LBL2857_001
1289	P02787	13.0339	AHF	LBL2857_002
1290	P02787	14.0074	AHF	LBL2858_001
1291	P02787	13.8794	AHF	LBL2858_002
1292	P02787	13.2305	AHF	LBL2859_001
1293	P02787	13.3888	AHF	LBL2859_002
1294	P02787	13.2965	Control	LBL2849_001
1295	P02787	13.3114	Control	LBL2849_002
1296	P02787	14.8296	Control	LBL2851_001
1297	P02787	14.6967	Control	LBL2851_002
1298	P02787	13.5537	Control	LBL2852_001
1299	P02787	13.5314	Control	LBL2852_002
1300	P02790	10.5322	AHF	LBL2856_001
1301	P02790	10.6244	AHF	LBL2856_002
1302	P02790	11.1019	AHF	LBL2857_001
1303	P02790	10.7509	AHF	LBL2857_002
1304	P02790	11.3384	AHF	LBL2858_001
1305	P02790	11.0423	AHF	LBL2858_002
1306	P02790	9.99395	AHF	LBL2859_001
1307	P02790	9.88405	AHF	LBL2859_002
1308	P02790	10.8609	Control	LBL2849_001
1309	P02790	10.7864	Control	LBL2849_002
1310	P02790	12.176	Control	LBL2851_001
1311	P02790	11.9852	Control	LBL2851_002
1312	P02790	10.2235	Control	LBL2852_001
1313	P02790	10.4209	Control	LBL2852_002
1314	P03951	7.9316	AHF	LBL2856_002
1315	P03951	7.63843	AHF	LBL2857_001
1316	P03951	9.82221	AHF	LBL2857_002
1317	P03951	6.8122	AHF	LBL2859_001
1318	P03951	8.89251	AHF	LBL2859_002
1319	P03951	11.6993	Control	LBL2849_002
1320	P03951	9.93821	Control	LBL2851_001
1321	P03951	11.0658	Control	LBL2851_002
1322	P03951	9.76044	Control	LBL2852_002
1323	P03952	8.6008	AHF	LBL2856_001
1324	P03952	8.15896	AHF	LBL2856_002
1325	P03952	7.07793	AHF	LBL2857_001
1326	P03952	10.2299	AHF	LBL2857_002
1327	P03952	9.61863	AHF	LBL2858_001
1328	P03952	9.70238	AHF	LBL2858_002
1329	P03952	9.94407	AHF	LBL2859_001
1330	P03952	11.1557	AHF	LBL2859_002
1331	P03952	9.35922	Control	LBL2849_001
1332	P03952	11.4899	Control	LBL2849_002
1333	P03952	10.8511	Control	LBL2851_001
1334	P03952	11.8572	Control	LBL2851_002
1335	P03952	9.30375	Control	LBL2852_001
1336	P03952	10.8728	Control	LBL2852_002
1337	P04003	10.4145	AHF	LBL2856_001
1338	P04003	9.62385	AHF	LBL2856_002
1339	P04003	10.9202	AHF	LBL2857_001
1340	P04003	9.72084	AHF	LBL2857_002
1341	P04003	8.66774	AHF	LBL2858_001
1342	P04003	8.38623	AHF	LBL2858_002
1343	P04003	11.5023	AHF	LBL2859_001
1344	P04003	11.182	AHF	LBL2859_002
1345	P04003	9.98506	Control	LBL2849_001
1346	P04003	8.80394	Control	LBL2849_002
1347	P04003	11.8785	Control	LBL2851_001
1348	P04003	11.3676	Control	LBL2851_002
1349	P04003	11.7845	Control	LBL2852_001
1350	P04003	11.5524	Control	LBL2852_002
1351	P04004	12.6603	AHF	LBL2856_001
1352	P04004	12.1866	AHF	LBL2856_002
1353	P04004	12.4301	AHF	LBL2857_001
1354	P04004	11.9168	AHF	LBL2857_002
1355	P04004	12.2943	AHF	LBL2858_001
1356	P04004	12.342	AHF	LBL2858_002
1357	P04004	12.2969	AHF	LBL2859_001
1358	P04004	12.221	AHF	LBL2859_002
1359	P04004	12.4195	Control	LBL2849_001
1360	P04004	11.9931	Control	LBL2849_002
1361	P04004	12.5482	Control	LBL2851_001
1362	P04004	12.4607	Control	LBL2851_002
1363	P04004	12.9969	Control	LBL2852_001
1364	P04004	12.8686	Control	LBL2852_002
1365	P04062	13.2338	AHF	LBL2856_001
1366	P04062	13.2993	AHF	LBL2856_002
1367	P04062	13.7138	AHF	LBL2857_001
1368	P04062	13.6717	AHF	LBL2857_002
1369	P04062	13.2966	AHF	LBL2858_001
1370	P04062	13.3046	AHF	LBL2858_002
1371	P04062	14.0085	AHF	LBL2859_001
1372	P04062	14.0825	AHF	LBL2859_002
1373	P04062	14.7583	Control	LBL2849_001
1374	P04062	14.8932	Control	LBL2849_002
1375	P04062	13.9778	Control	LBL2851_001
1376	P04062	14.0169	Control	LBL2851_002
1377	P04062	13.0613	Control	LBL2852_001
1378	P04062	13.0041	Control	LBL2852_002
1379	P04114	11.0489	AHF	LBL2856_001
1380	P04114	11.0809	AHF	LBL2856_002
1381	P04114	10.0144	AHF	LBL2857_001
1382	P04114	9.66118	AHF	LBL2857_002
1383	P04114	11.2078	AHF	LBL2858_001
1384	P04114	11.0374	AHF	LBL2858_002
1385	P04114	11.865	AHF	LBL2859_001
1386	P04114	11.6689	AHF	LBL2859_002
1387	P04114	11.3578	Control	LBL2849_001
1388	P04114	11.0853	Control	LBL2849_002
1389	P04114	13.3578	Control	LBL2851_001
1390	P04114	13.1886	Control	LBL2851_002
1391	P04114	12.1709	Control	LBL2852_001
1392	P04114	12.0004	Control	LBL2852_002
1393	P04156	12.6094	AHF	LBL2856_001
1394	P04156	13.1759	AHF	LBL2856_002
1395	P04156	11.6057	AHF	LBL2857_001
1396	P04156	12.0251	AHF	LBL2857_002
1397	P04156	13.5344	AHF	LBL2858_001
1398	P04156	13.464	AHF	LBL2858_002
1399	P04156	12.2773	AHF	LBL2859_001
1400	P04156	12.4965	AHF	LBL2859_002
1401	P04156	13.2689	Control	LBL2849_001
1402	P04156	13.6857	Control	LBL2849_002
1403	P04156	12.9278	Control	LBL2851_001
1404	P04156	13.1507	Control	LBL2851_002
1405	P04156	13.0349	Control	LBL2852_001
1406	P04156	13.1121	Control	LBL2852_002
1407	P04196	12.7355	AHF	LBL2856_001
1408	P04196	12.6909	AHF	LBL2856_002
1409	P04196	10.9676	AHF	LBL2857_001
1410	P04196	10.5791	AHF	LBL2857_002
1411	P04196	14.9519	AHF	LBL2858_001
1412	P04196	14.7695	AHF	LBL2858_002
1413	P04196	14.6528	AHF	LBL2859_001
1414	P04196	14.242	AHF	LBL2859_002
1415	P04196	13.5667	Control	LBL2849_001
1416	P04196	13.1525	Control	LBL2849_002
1417	P04196	11.2306	Control	LBL2851_001
1418	P04196	11.1138	Control	LBL2851_002
1419	P04196	12.1888	Control	LBL2852_001
1420	P04196	12.1376	Control	LBL2852_002
1421	P04439	10.0961	AHF	LBL2856_001
1422	P04439	9.8998	AHF	LBL2856_002
1423	P04439	11.6425	AHF	LBL2858_001
1424	P04439	11.509	AHF	LBL2858_002
1425	P04439	10.4241	AHF	LBL2859_001
1426	P04439	10.5075	AHF	LBL2859_002
1427	P04439	12.9703	Control	LBL2849_001
1428	P04439	11.8105	Control	LBL2849_002
1429	P04439	13.4189	Control	LBL2851_001
1430	P04439	13.2001	Control	LBL2851_002
1431	P04439	13.4277	Control	LBL2852_001
1432	P04439	13.3049	Control	LBL2852_002
1433	P04440	10.3955	AHF	LBL2856_001
1434	P04440	12.324	AHF	LBL2856_002
1435	P04440	7.33602	AHF	LBL2857_001
1436	P04440	9.60228	AHF	LBL2857_002
1437	P04440	11.6624	AHF	LBL2858_001
1438	P04440	13.4123	AHF	LBL2858_002
1439	P04440	11.0604	AHF	LBL2859_001
1440	P04440	12.3666	AHF	LBL2859_002
1441	P04440	9.88445	Control	LBL2849_001
1442	P04440	11.4598	Control	LBL2849_002
1443	P04440	8.66336	Control	LBL2851_001
1444	P04440	9.85531	Control	LBL2851_002
1445	P04440	9.00969	Control	LBL2852_002
1446	P04626	12.2511	AHF	LBL2856_001
1447	P04626	12.1179	AHF	LBL2856_002
1448	P04626	11.7515	AHF	LBL2857_001
1449	P04626	11.354	AHF	LBL2857_002
1450	P04626	13.1445	AHF	LBL2858_001
1451	P04626	12.9531	AHF	LBL2858_002
1452	P04626	10.9778	AHF	LBL2859_001
1453	P04626	11.3923	AHF	LBL2859_002
1454	P04626	12.8413	Control	LBL2849_001
1455	P04626	12.6198	Control	LBL2849_002
1456	P04626	12.1172	Control	LBL2851_001
1457	P04626	12.16	Control	LBL2851_002
1458	P04626	12.7103	Control	LBL2852_001
1459	P04626	12.5249	Control	LBL2852_002
1460	P05026	13.7173	AHF	LBL2856_001
1461	P05026	13.566	AHF	LBL2856_002
1462	P05026	12.9706	AHF	LBL2857_001
1463	P05026	12.6079	AHF	LBL2857_002
1464	P05026	14.2216	AHF	LBL2858_001
1465	P05026	14.0868	AHF	LBL2858_002
1466	P05026	13.2474	AHF	LBL2859_001
1467	P05026	12.9322	AHF	LBL2859_002
1468	P05026	13.047	Control	LBL2849_001
1469	P05026	12.6801	Control	LBL2849_002
1470	P05026	13.9553	Control	LBL2851_001
1471	P05026	13.8036	Control	LBL2851_002
1472	P05026	13.4323	Control	LBL2852_001
1473	P05026	13.2166	Control	LBL2852_002
1474	P05090	11.7496	AHF	LBL2856_001
1475	P05090	11.6487	AHF	LBL2856_002
1476	P05090	10.0052	AHF	LBL2857_001
1477	P05090	9.7723	AHF	LBL2857_002
1478	P05090	13.0011	AHF	LBL2858_001
1479	P05090	12.9755	AHF	LBL2858_002
1480	P05090	13.0649	AHF	LBL2859_001
1481	P05090	12.6596	AHF	LBL2859_002
1482	P05090	11.8396	Control	LBL2849_001
1483	P05090	11.8542	Control	LBL2849_002
1484	P05090	9.89994	Control	LBL2851_001
1485	P05090	9.80894	Control	LBL2851_002
1486	P05090	10.5419	Control	LBL2852_001
1487	P05090	10.4684	Control	LBL2852_002
1488	P05155	10.8434	AHF	LBL2856_001
1489	P05155	12.1562	AHF	LBL2856_002
1490	P05155	10.7995	AHF	LBL2857_001
1491	P05155	11.7623	AHF	LBL2857_002
1492	P05155	9.51445	AHF	LBL2858_001
1493	P05155	10.3907	AHF	LBL2858_002
1494	P05155	11.6249	AHF	LBL2859_001
1495	P05155	13.0478	AHF	LBL2859_002
1496	P05155	13.8009	Control	LBL2849_001
1497	P05155	15.3215	Control	LBL2849_002
1498	P05155	14.2072	Control	LBL2851_001
1499	P05155	14.9118	Control	LBL2851_002
1500	P05155	12.2064	Control	LBL2852_001
1501	P05155	13.5079	Control	LBL2852_002
1502	P05156	9.57685	AHF	LBL2856_001
1503	P05156	10.2821	AHF	LBL2856_002
1504	P05156	9.43403	AHF	LBL2857_001
1505	P05156	8.7098	AHF	LBL2857_002
1506	P05156	8.9528	AHF	LBL2858_001
1507	P05156	10.1142	AHF	LBL2858_002
1508	P05156	11.0067	AHF	LBL2859_001
1509	P05156	11.1544	AHF	LBL2859_002
1510	P05156	9.00791	Control	LBL2849_001
1511	P05156	10.4538	Control	LBL2849_002
1512	P05156	10.1729	Control	LBL2851_001
1513	P05156	10.7929	Control	LBL2851_002
1514	P05156	9.28931	Control	LBL2852_001
1515	P05156	9.74178	Control	LBL2852_002
1516	P05186	8.11949	AHF	LBL2856_001
1517	P05186	8.49232	AHF	LBL2857_001
1518	P05186	9.3439	AHF	LBL2857_002
1519	P05186	8.5917	AHF	LBL2858_001
1520	P05186	8.85018	AHF	LBL2858_002
1521	P05186	10.1088	AHF	LBL2859_001
1522	P05186	9.63077	AHF	LBL2859_002
1523	P05186	12.2311	Control	LBL2849_001
1524	P05186	10.6739	Control	LBL2849_002
1525	P05186	8.44571	Control	LBL2851_001
1526	P05186	9.07969	Control	LBL2851_002
1527	P05186	11.5711	Control	LBL2852_001
1528	P05186	11.8129	Control	LBL2852_002
1529	P05362	13.2778	AHF	LBL2856_001
1530	P05362	13.2645	AHF	LBL2856_002
1531	P05362	13.195	AHF	LBL2857_001
1532	P05362	13.0988	AHF	LBL2857_002
1533	P05362	13.945	AHF	LBL2858_001
1534	P05362	13.6358	AHF	LBL2858_002
1535	P05362	13.4915	AHF	LBL2859_001
1536	P05362	13.4654	AHF	LBL2859_002
1537	P05362	13.9412	Control	LBL2849_001
1538	P05362	14.0849	Control	LBL2849_002
1539	P05362	12.0121	Control	LBL2851_001
1540	P05362	12.1069	Control	LBL2851_002
1541	P05362	13.2508	Control	LBL2852_001
1542	P05362	13.2751	Control	LBL2852_002
1543	P05546	10.6504	AHF	LBL2856_001
1544	P05546	11.6141	AHF	LBL2856_002
1545	P05546	11.8475	AHF	LBL2857_002
1546	P05546	10.5125	AHF	LBL2858_001
1547	P05546	11.1439	AHF	LBL2858_002
1548	P05546	13.7028	AHF	LBL2859_001
1549	P05546	14.1269	AHF	LBL2859_002
1550	P05546	14.9469	Control	LBL2849_001
1551	P05546	13.8895	Control	LBL2849_002
1552	P05546	10.9962	Control	LBL2851_001
1553	P05546	12.1187	Control	LBL2851_002
1554	P05546	11.6262	Control	LBL2852_001
1555	P05546	12.2128	Control	LBL2852_002
1556	P05556	13.9423	AHF	LBL2856_001
1557	P05556	13.8402	AHF	LBL2856_002
1558	P05556	13.5312	AHF	LBL2857_001
1559	P05556	13.3867	AHF	LBL2857_002
1560	P05556	14.2218	AHF	LBL2858_001
1561	P05556	14.2362	AHF	LBL2858_002
1562	P05556	13.7315	AHF	LBL2859_001
1563	P05556	13.6987	AHF	LBL2859_002
1564	P05556	13.2614	Control	LBL2849_001
1565	P05556	13.1983	Control	LBL2849_002
1566	P05556	12.9846	Control	LBL2851_001
1567	P05556	12.9283	Control	LBL2851_002
1568	P05556	12.8043	Control	LBL2852_001
1569	P05556	12.7596	Control	LBL2852_002
1570	P06213	11.3727	AHF	LBL2856_001
1571	P06213	11.1425	AHF	LBL2856_002
1572	P06213	9.92417	AHF	LBL2857_001
1573	P06213	10.2108	AHF	LBL2857_002
1574	P06213	11.6193	AHF	LBL2858_001
1575	P06213	11.3767	AHF	LBL2858_002
1576	P06213	11.0878	AHF	LBL2859_001
1577	P06213	11.0546	AHF	LBL2859_002
1578	P06213	11.545	Control	LBL2849_001
1579	P06213	11.3447	Control	LBL2849_002
1580	P06213	11.3859	Control	LBL2851_001
1581	P06213	11.0103	Control	LBL2851_002
1582	P06213	10.7616	Control	LBL2852_001
1583	P06213	10.6737	Control	LBL2852_002
1584	P06576	10.4282	AHF	LBL2856_001
1585	P06576	10.3023	AHF	LBL2856_002
1586	P06576	11.4766	AHF	LBL2857_001
1587	P06576	11.4505	AHF	LBL2857_002
1588	P06576	9.77865	AHF	LBL2858_001
1589	P06576	9.42715	AHF	LBL2858_002
1590	P06576	11.6294	AHF	LBL2859_001
1591	P06576	11.5439	AHF	LBL2859_002
1592	P06576	10.79	Control	LBL2849_001
1593	P06576	10.8523	Control	LBL2849_002
1594	P06576	11.5646	Control	LBL2851_001
1595	P06576	11.4692	Control	LBL2851_002
1596	P06576	11.3628	Control	LBL2852_001
1597	P06576	11.5741	Control	LBL2852_002
1598	P06756	12.3866	AHF	LBL2856_001
1599	P06756	12.6429	AHF	LBL2856_002
1600	P06756	11.4464	AHF	LBL2857_001
1601	P06756	11.4568	AHF	LBL2857_002
1602	P06756	13.0634	AHF	LBL2858_001
1603	P06756	13.1492	AHF	LBL2858_002
1604	P06756	13.1371	AHF	LBL2859_001
1605	P06756	13.2394	AHF	LBL2859_002
1606	P06756	13.7807	Control	LBL2849_001
1607	P06756	13.9087	Control	LBL2849_002
1608	P06756	12.2312	Control	LBL2851_001
1609	P06756	12.3005	Control	LBL2851_002
1610	P06756	12.7196	Control	LBL2852_001
1611	P06756	12.9805	Control	LBL2852_002
1612	P06858	15.1904	AHF	LBL2856_001
1613	P06858	15.328	AHF	LBL2856_002
1614	P06858	10.6706	AHF	LBL2857_001
1615	P06858	9.61123	AHF	LBL2857_002
1616	P06858	15.9618	AHF	LBL2858_001
1617	P06858	15.8833	AHF	LBL2858_002
1618	P06858	14.9876	AHF	LBL2859_001
1619	P06858	14.7184	AHF	LBL2859_002
1620	P06858	13.4293	Control	LBL2849_001
1621	P06858	13.0472	Control	LBL2849_002
1622	P06858	15.5944	Control	LBL2851_001
1623	P06858	15.489	Control	LBL2851_002
1624	P06858	14.2816	Control	LBL2852_001
1625	P06858	13.8595	Control	LBL2852_002
1626	P06865	11.0007	AHF	LBL2856_001
1627	P06865	11.2948	AHF	LBL2856_002
1628	P06865	12.1225	AHF	LBL2857_001
1629	P06865	11.7417	AHF	LBL2857_002
1630	P06865	8.77419	AHF	LBL2858_001
1631	P06865	11.6402	AHF	LBL2859_001
1632	P06865	11.7757	AHF	LBL2859_002
1633	P06865	13.4857	Control	LBL2849_001
1634	P06865	13.6369	Control	LBL2849_002
1635	P06865	12.8321	Control	LBL2851_001
1636	P06865	12.7859	Control	LBL2851_002
1637	P06865	13.1591	Control	LBL2852_001
1638	P06865	13.2208	Control	LBL2852_002
1639	P07339	12.6404	AHF	LBL2856_001
1640	P07339	12.5991	AHF	LBL2856_002
1641	P07339	12.3115	AHF	LBL2857_001
1642	P07339	12.1965	AHF	LBL2857_002
1643	P07339	13.3029	AHF	LBL2858_001
1644	P07339	13.5003	AHF	LBL2858_002
1645	P07339	12.3081	AHF	LBL2859_001
1646	P07339	12.8985	AHF	LBL2859_002
1647	P07339	13.6943	Control	LBL2849_001
1648	P07339	13.8611	Control	LBL2849_002
1649	P07339	13.5098	Control	LBL2851_001
1650	P07339	13.6433	Control	LBL2851_002
1651	P07339	12.3396	Control	LBL2852_001
1652	P07339	12.8135	Control	LBL2852_002
1653	P07358	10.5055	AHF	LBL2856_001
1654	P07358	10.7404	AHF	LBL2856_002
1655	P07358	9.3638	AHF	LBL2857_001
1656	P07358	8.52262	AHF	LBL2857_002
1657	P07358	12.1406	AHF	LBL2858_001
1658	P07358	12.3578	AHF	LBL2858_002
1659	P07358	12.2935	AHF	LBL2859_001
1660	P07358	11.8787	AHF	LBL2859_002
1661	P07358	11.2303	Control	LBL2849_001
1662	P07358	10.8387	Control	LBL2849_002
1663	P07358	10.1787	Control	LBL2851_001
1664	P07358	9.93716	Control	LBL2851_002
1665	P07358	9.69599	Control	LBL2852_001
1666	P07358	10.4019	Control	LBL2852_002
1667	P07585	13.1993	AHF	LBL2856_001
1668	P07585	13.1625	AHF	LBL2856_002
1669	P07585	13.3412	AHF	LBL2857_001
1670	P07585	13.4646	AHF	LBL2857_002
1671	P07585	14.3146	AHF	LBL2858_001
1672	P07585	14.391	AHF	LBL2858_002
1673	P07585	14.0305	AHF	LBL2859_001
1674	P07585	13.4831	AHF	LBL2859_002
1675	P07585	11.2265	Control	LBL2849_001
1676	P07585	10.6416	Control	LBL2849_002
1677	P07585	13.0317	Control	LBL2851_001
1678	P07585	12.9648	Control	LBL2851_002
1679	P07585	10.3401	Control	LBL2852_001
1680	P07585	12.0462	Control	LBL2852_002
1681	P07602	10.3714	AHF	LBL2856_001
1682	P07602	10.2142	AHF	LBL2856_002
1683	P07602	8.49392	AHF	LBL2857_001
1684	P07602	7.713	AHF	LBL2857_002
1685	P07602	10.4572	AHF	LBL2858_001
1686	P07602	10.0471	AHF	LBL2858_002
1687	P07602	11.6248	AHF	LBL2859_001
1688	P07602	11.4304	AHF	LBL2859_002
1689	P07602	11.4877	Control	LBL2849_001
1690	P07602	10.594	Control	LBL2849_002
1691	P07602	9.70567	Control	LBL2851_001
1692	P07602	9.43705	Control	LBL2851_002
1693	P07602	8.87061	Control	LBL2852_001
1694	P07602	7.96315	Control	LBL2852_002
1695	P07686	8.53004	AHF	LBL2857_001
1696	P07686	7.35792	AHF	LBL2858_002
1697	P07686	8.76671	AHF	LBL2859_001
1698	P07686	9.62243	AHF	LBL2859_002
1699	P07686	9.71675	Control	LBL2849_001
1700	P07686	9.74239	Control	LBL2849_002
1701	P07686	10.2465	Control	LBL2851_002
1702	P07686	10.2653	Control	LBL2852_001
1703	P07686	9.40197	Control	LBL2852_002
1704	P07711	10.1698	AHF	LBL2856_001
1705	P07711	10.1114	AHF	LBL2856_002
1706	P07711	10.2204	AHF	LBL2857_001
1707	P07711	9.98114	AHF	LBL2857_002
1708	P07711	9.56574	AHF	LBL2858_001
1709	P07711	8.8016	AHF	LBL2858_002
1710	P07711	10.8072	AHF	LBL2859_001
1711	P07711	10.7087	AHF	LBL2859_002
1712	P07711	11.5717	Control	LBL2849_001
1713	P07711	12.0895	Control	LBL2849_002
1714	P07711	12.0462	Control	LBL2851_001
1715	P07711	11.9963	Control	LBL2851_002
1716	P07711	11.7889	Control	LBL2852_001
1717	P07711	11.7192	Control	LBL2852_002
1718	P07737	7.18739	AHF	LBL2856_001
1719	P07737	7.02369	AHF	LBL2856_002
1720	P07737	9.09006	AHF	LBL2857_001
1721	P07737	8.93689	AHF	LBL2857_002
1722	P07737	6.09923	AHF	LBL2858_001
1723	P07737	7.57539	AHF	LBL2859_001
1724	P07737	8.23383	AHF	LBL2859_002
1725	P07737	11.584	Control	LBL2849_001
1726	P07737	11.5289	Control	LBL2849_002
1727	P07737	10.0223	Control	LBL2851_001
1728	P07737	10.0818	Control	LBL2851_002
1729	P07737	11.5086	Control	LBL2852_001
1730	P07737	11.6908	Control	LBL2852_002
1731	P07942	12.2846	AHF	LBL2856_001
1732	P07942	12.0027	AHF	LBL2856_002
1733	P07942	13.1862	AHF	LBL2857_001
1734	P07942	12.891	AHF	LBL2857_002
1735	P07942	12.3896	AHF	LBL2858_001
1736	P07942	12.2878	AHF	LBL2858_002
1737	P07942	12.1497	AHF	LBL2859_001
1738	P07942	11.8449	AHF	LBL2859_002
1739	P07942	12.0126	Control	LBL2849_001
1740	P07942	11.6635	Control	LBL2849_002
1741	P07942	13.2237	Control	LBL2851_001
1742	P07942	13.1182	Control	LBL2851_002
1743	P07942	12.0896	Control	LBL2852_001
1744	P07942	11.688	Control	LBL2852_002
1745	P07996	9.52259	AHF	LBL2856_001
1746	P07996	11.4258	AHF	LBL2856_002
1747	P07996	10.2297	AHF	LBL2857_001
1748	P07996	12.7573	AHF	LBL2857_002
1749	P07996	7.65708	AHF	LBL2858_001
1750	P07996	9.22845	AHF	LBL2858_002
1751	P07996	10.3039	AHF	LBL2859_001
1752	P07996	12.7741	AHF	LBL2859_002
1753	P07996	11.0985	Control	LBL2849_001
1754	P07996	13.2101	Control	LBL2849_002
1755	P07996	9.96911	Control	LBL2851_001
1756	P07996	11.816	Control	LBL2851_002
1757	P07996	12.1006	Control	LBL2852_001
1758	P07996	14.01	Control	LBL2852_002
1759	P08069	11.0809	AHF	LBL2856_001
1760	P08069	11.4749	AHF	LBL2856_002
1761	P08069	11.0992	AHF	LBL2857_001
1762	P08069	11.2219	AHF	LBL2857_002
1763	P08069	11.2481	AHF	LBL2858_001
1764	P08069	11.292	AHF	LBL2858_002
1765	P08069	11.3575	AHF	LBL2859_001
1766	P08069	12.0396	AHF	LBL2859_002
1767	P08069	11.5822	Control	LBL2849_001
1768	P08069	12.3241	Control	LBL2849_002
1769	P08069	11.9398	Control	LBL2851_001
1770	P08069	11.981	Control	LBL2851_002
1771	P08069	11.9835	Control	LBL2852_001
1772	P08069	12.0676	Control	LBL2852_002
1773	P08174	16.3184	AHF	LBL2856_001
1774	P08174	16.2577	AHF	LBL2856_002
1775	P08174	15.5007	AHF	LBL2857_001
1776	P08174	15.3826	AHF	LBL2857_002
1777	P08174	16.3471	AHF	LBL2858_001
1778	P08174	16.2655	AHF	LBL2858_002
1779	P08174	16.0412	AHF	LBL2859_001
1780	P08174	15.9823	AHF	LBL2859_002
1781	P08174	16.9099	Control	LBL2849_001
1782	P08174	16.9481	Control	LBL2849_002
1783	P08174	16.4324	Control	LBL2851_001
1784	P08174	16.4694	Control	LBL2851_002
1785	P08174	16.0116	Control	LBL2852_001
1786	P08174	15.934	Control	LBL2852_002
1787	P08185	12.0699	AHF	LBL2856_001
1788	P08185	10.7779	AHF	LBL2856_002
1789	P08185	10.6341	AHF	LBL2857_001
1790	P08185	9.04019	AHF	LBL2857_002
1791	P08185	10.9818	AHF	LBL2858_001
1792	P08185	9.35141	AHF	LBL2858_002
1793	P08185	11.1296	AHF	LBL2859_001
1794	P08185	9.12702	AHF	LBL2859_002
1795	P08185	12.0766	Control	LBL2849_001
1796	P08185	9.50911	Control	LBL2849_002
1797	P08185	11.9654	Control	LBL2851_001
1798	P08185	10.7023	Control	LBL2851_002
1799	P08185	11.8021	Control	LBL2852_001
1800	P08185	9.68589	Control	LBL2852_002
1801	P08195	14.9541	AHF	LBL2856_001
1802	P08195	14.9734	AHF	LBL2856_002
1803	P08195	14.6988	AHF	LBL2857_001
1804	P08195	14.4589	AHF	LBL2857_002
1805	P08195	15.6305	AHF	LBL2858_001
1806	P08195	15.4896	AHF	LBL2858_002
1807	P08195	14.49	AHF	LBL2859_001
1808	P08195	14.3963	AHF	LBL2859_002
1809	P08195	15.6686	Control	LBL2849_001
1810	P08195	15.6175	Control	LBL2849_002
1811	P08195	15.2817	Control	LBL2851_001
1812	P08195	15.2969	Control	LBL2851_002
1813	P08195	14.9076	Control	LBL2852_001
1814	P08195	14.9099	Control	LBL2852_002
1815	P08294	11.2944	AHF	LBL2856_001
1816	P08294	9.7948	AHF	LBL2856_002
1817	P08294	11.8954	AHF	LBL2857_001
1818	P08294	10.3478	AHF	LBL2857_002
1819	P08294	11.1399	AHF	LBL2858_001
1820	P08294	10.1903	AHF	LBL2858_002
1821	P08294	12.9374	AHF	LBL2859_001
1822	P08294	11.6301	AHF	LBL2859_002
1823	P08294	11.584	Control	LBL2849_001
1824	P08294	6.70807	Control	LBL2849_002
1825	P08294	10.1974	Control	LBL2851_001
1826	P08294	8.48317	Control	LBL2851_002
1827	P08294	12.1533	Control	LBL2852_001
1828	P08294	10.55	Control	LBL2852_002
1829	P08519	11.6847	AHF	LBL2856_001
1830	P08519	11.7538	AHF	LBL2856_002
1831	P08519	9.34152	AHF	LBL2857_001
1832	P08519	9.81211	AHF	LBL2858_001
1833	P08519	9.19351	AHF	LBL2858_002
1834	P08519	13.3612	AHF	LBL2859_001
1835	P08519	13.2645	AHF	LBL2859_002
1836	P08519	8.60143	Control	LBL2849_002
1837	P08519	14.2774	Control	LBL2851_001
1838	P08519	14.043	Control	LBL2851_002
1839	P08519	12.9693	Control	LBL2852_001
1840	P08519	12.8754	Control	LBL2852_002
1841	P08581	10.1269	AHF	LBL2856_001
1842	P08581	10.755	AHF	LBL2856_002
1843	P08581	8.28791	AHF	LBL2857_001
1844	P08581	10.041	AHF	LBL2857_002
1845	P08581	8.88523	AHF	LBL2858_001
1846	P08581	9.17528	AHF	LBL2858_002
1847	P08581	8.34594	AHF	LBL2859_001
1848	P08581	9.84994	AHF	LBL2859_002
1849	P08581	10.7215	Control	LBL2849_001
1850	P08581	10.976	Control	LBL2849_002
1851	P08581	10.9241	Control	LBL2851_001
1852	P08581	11.1692	Control	LBL2851_002
1853	P08581	11.4955	Control	LBL2852_001
1854	P08581	11.6485	Control	LBL2852_002
1855	P08582	9.94738	AHF	LBL2856_001
1856	P08582	9.28148	AHF	LBL2856_002
1857	P08582	10.7261	AHF	LBL2857_001
1858	P08582	9.97951	AHF	LBL2857_002
1859	P08582	8.87169	AHF	LBL2858_001
1860	P08582	8.39407	AHF	LBL2858_002
1861	P08582	12.3698	AHF	LBL2859_001
1862	P08582	11.3833	AHF	LBL2859_002
1863	P08582	13.444	Control	LBL2849_001
1864	P08582	11.5426	Control	LBL2849_002
1865	P08582	9.93946	Control	LBL2851_001
1866	P08582	7.9192	Control	LBL2851_002
1867	P08582	6.94459	Control	LBL2852_001
1868	P08582	7.64329	Control	LBL2852_002
1869	P08590	6.1271	AHF	LBL2856_001
1870	P08590	5.30521	AHF	LBL2856_002
1871	P08590	9.47652	AHF	LBL2857_001
1872	P08590	8.97144	AHF	LBL2857_002
1873	P08590	6.53807	AHF	LBL2858_002
1874	P08590	10.0692	AHF	LBL2859_001
1875	P08590	6.17692	Control	LBL2849_002
1876	P08590	6.78604	Control	LBL2851_001
1877	P08590	8.03184	Control	LBL2851_002
1878	P08590	6.8928	Control	LBL2852_001
1879	P08590	9.59485	Control	LBL2852_002
1880	P08603	12.415	AHF	LBL2856_001
1881	P08603	12.4932	AHF	LBL2856_002
1882	P08603	12.0887	AHF	LBL2857_001
1883	P08603	12.1167	AHF	LBL2857_002
1884	P08603	12.9831	AHF	LBL2858_001
1885	P08603	13.0062	AHF	LBL2858_002
1886	P08603	13.0026	AHF	LBL2859_001
1887	P08603	13.1983	AHF	LBL2859_002
1888	P08603	13.5176	Control	LBL2849_001
1889	P08603	13.575	Control	LBL2849_002
1890	P08603	13.0175	Control	LBL2851_001
1891	P08603	13.124	Control	LBL2851_002
1892	P08603	13.2578	Control	LBL2852_001
1893	P08603	13.417	Control	LBL2852_002
1894	P08648	13.5165	AHF	LBL2856_001
1895	P08648	13.5143	AHF	LBL2856_002
1896	P08648	13.6105	AHF	LBL2857_001
1897	P08648	13.3506	AHF	LBL2857_002
1898	P08648	13.6115	AHF	LBL2858_001
1899	P08648	13.6689	AHF	LBL2858_002
1900	P08648	13.5933	AHF	LBL2859_001
1901	P08648	13.5015	AHF	LBL2859_002
1902	P08648	14.4309	Control	LBL2849_001
1903	P08648	14.4413	Control	LBL2849_002
1904	P08648	14.0939	Control	LBL2851_001
1905	P08648	14.0003	Control	LBL2851_002
1906	P08648	14.4825	Control	LBL2852_001
1907	P08648	14.5071	Control	LBL2852_002
1908	P08962	11.5878	AHF	LBL2856_001
1909	P08962	12.2999	AHF	LBL2856_002
1910	P08962	9.53248	AHF	LBL2857_001
1911	P08962	9.95659	AHF	LBL2857_002
1912	P08962	12.6312	AHF	LBL2858_001
1913	P08962	12.6694	AHF	LBL2858_002
1914	P08962	12.8855	AHF	LBL2859_001
1915	P08962	12.8005	AHF	LBL2859_002
1916	P08962	13.4925	Control	LBL2849_001
1917	P08962	13.4615	Control	LBL2849_002
1918	P08962	11.6007	Control	LBL2851_001
1919	P08962	11.659	Control	LBL2851_002
1920	P08962	11.8793	Control	LBL2852_001
1921	P08962	11.9336	Control	LBL2852_002
1922	P0C0L4	13.6093	AHF	LBL2856_001
1923	P0C0L4	13.7048	AHF	LBL2856_002
1924	P0C0L4	14.1584	AHF	LBL2857_001
1925	P0C0L4	14.1957	AHF	LBL2857_002
1926	P0C0L4	12.5542	AHF	LBL2858_001
1927	P0C0L4	12.6062	AHF	LBL2858_002
1928	P0C0L4	14.4891	AHF	LBL2859_001
1929	P0C0L4	14.5486	AHF	LBL2859_002
1930	P0C0L4	15.4373	Control	LBL2849_001
1931	P0C0L4	15.57	Control	LBL2849_002
1932	P0C0L4	15.3859	Control	LBL2851_001
1933	P0C0L4	15.5318	Control	LBL2851_002
1934	P0C0L4	16.3669	Control	LBL2852_001
1935	P0C0L4	16.5178	Control	LBL2852_002
1936	P0C7U0	11.1221	AHF	LBL2856_001
1937	P0C7U0	10.4541	AHF	LBL2856_002
1938	P0C7U0	11.5477	AHF	LBL2857_001
1939	P0C7U0	11.1795	AHF	LBL2857_002
1940	P0C7U0	10.0336	AHF	LBL2858_001
1941	P0C7U0	9.33854	AHF	LBL2858_002
1942	P0C7U0	11.4593	AHF	LBL2859_001
1943	P0C7U0	11.2825	AHF	LBL2859_002
1944	P0C7U0	11.2146	Control	LBL2849_001
1945	P0C7U0	11.9986	Control	LBL2849_002
1946	P0C7U0	11.8388	Control	LBL2851_001
1947	P0C7U0	12.0113	Control	LBL2851_002
1948	P0C7U0	11.3459	Control	LBL2852_001
1949	P0C7U0	11.4259	Control	LBL2852_002
1950	P10253	12.6505	AHF	LBL2856_001
1951	P10253	12.7466	AHF	LBL2856_002
1952	P10253	13.1179	AHF	LBL2857_001
1953	P10253	13.0616	AHF	LBL2857_002
1954	P10253	11.7792	AHF	LBL2858_001
1955	P10253	11.2772	AHF	LBL2858_002
1956	P10253	13.2406	AHF	LBL2859_001
1957	P10253	13.2238	AHF	LBL2859_002
1958	P10253	14.8722	Control	LBL2849_001
1959	P10253	14.9001	Control	LBL2849_002
1960	P10253	14.5408	Control	LBL2851_001
1961	P10253	14.5855	Control	LBL2851_002
1962	P10253	14.5015	Control	LBL2852_001
1963	P10253	14.4101	Control	LBL2852_002
1964	P10321	16.03	AHF	LBL2856_001
1965	P10321	16.734	AHF	LBL2856_002
1966	P10321	11.4984	AHF	LBL2857_001
1967	P10321	11.7701	AHF	LBL2857_002
1968	P10321	17.0409	AHF	LBL2858_001
1969	P10321	17.4913	AHF	LBL2858_002
1970	P10321	13.6693	AHF	LBL2859_001
1971	P10321	13.9687	AHF	LBL2859_002
1972	P10321	10.8924	Control	LBL2849_001
1973	P10321	11.3214	Control	LBL2849_002
1974	P10321	12.0857	Control	LBL2851_001
1975	P10321	12.2764	Control	LBL2851_002
1976	P10321	12.3054	Control	LBL2852_001
1977	P10321	12.4804	Control	LBL2852_002
1978	P10909	12.518	AHF	LBL2856_001
1979	P10909	12.5027	AHF	LBL2856_002
1980	P10909	12.6927	AHF	LBL2857_001
1981	P10909	12.5966	AHF	LBL2857_002
1982	P10909	13.369	AHF	LBL2858_001
1983	P10909	13.486	AHF	LBL2858_002
1984	P10909	13.2336	AHF	LBL2859_001
1985	P10909	13.2554	AHF	LBL2859_002
1986	P10909	13.7592	Control	LBL2849_001
1987	P10909	14.1959	Control	LBL2849_002
1988	P10909	12.9896	Control	LBL2851_001
1989	P10909	13.032	Control	LBL2851_002
1990	P10909	13.0577	Control	LBL2852_001
1991	P10909	13.1665	Control	LBL2852_002
1992	P11047	13.7804	AHF	LBL2856_001
1993	P11047	13.8	AHF	LBL2856_002
1994	P11047	14.4927	AHF	LBL2857_001
1995	P11047	14.4249	AHF	LBL2857_002
1996	P11047	13.2411	AHF	LBL2858_001
1997	P11047	13.3132	AHF	LBL2858_002
1998	P11047	14.4103	AHF	LBL2859_001
[truncated: 5,021 more rows]

## Sheet: c
Source Data Figure 8c. Volcano Plot
ID	GeneSymbol	Description	Log2FC	AdjPValue	Non-failing 1	Non-failing 2	Non-failing 3	Failing 1	Failing 2	Failing 3	Failing 4
Q9NPC4	A4GALT	Lactosylceramide 4-alpha-galactosyltransferase (EC 2.4.1.228) (Alpha-1,4-N-acetylglucosaminyltransferase) (Alpha-1,4-galactosyltransferase) (Alpha4Gal-T1) (CD77 synthase) (Globotriaosylceramide synthase) (Gb3 synthase) (P1/Pk synthase) (UDP-galactose:beta-D-galactosyl-beta1-R 4-alpha-D-galactosyltransferase)	-0.462372	0.173673	13.9395	13.883	13.2394	13.37	12.5457	13.5014	13.4826
O95477	ABCA1	Phospholipid-transporting ATPase ABCA1 (EC 7.6.2.1) (ATP-binding cassette sub-family A member 1) (ATP-binding cassette transporter 1) (ABC-1) (ATP-binding cassette 1) (Cholesterol efflux regulatory protein)	-0.548183	0.100388	13.7088	13.0862	12.7782	12.4683	12.5969	13.0906	12.4157
Q9BZC7	ABCA2	ATP-binding cassette sub-family A member 2 (EC 7.6.2.-) (ATP-binding cassette transporter 2) (ATP-binding cassette 2)	0.351461	0.00947453	13.1976	13.0034	13.041	13.4586	13.4179	13.411	13.4461
O94911	ABCA8	ABC-type organic anion transporter ABCA8 (EC 7.6.2.-) (ATP-binding cassette sub-family A member 8)	-0.638715	0.0897136	12.3377	12.5614	11.1695	11.7739	11.4327	11.2059	10.7829
Q9NP58	ABCB6	ATP-binding cassette sub-family B member 6 (ABC-type heme transporter ABCB6) (EC 7.6.2.5) (Mitochondrial ABC transporter 3) (Mt-ABC transporter 3) (P-glycoprotein-related protein) (Ubiquitously-expressed mammalian ABC half transporter)	-0.386777	0.299894	10.8046	11.2845	10.6856	11.1506	9.82076	10.7487	10.4325
P33527	ABCC1	Multidrug resistance-associated protein 1 (EC 7.6.2.2) (ATP-binding cassette sub-family C member 1) (Glutathione-S-conjugate-translocating ATPase ABCC1) (EC 7.6.2.3) (Leukotriene C(4) transporter) (LTC4 transporter)	0.42203	0.290428	12.1024	10.9063	10.7927	11.9881	10.9836	12.0589	11.7438
Q09428	ABCC8	ATP-binding cassette sub-family C member 8 (Sulfonylurea receptor 1)	0.424169	0.173673	11.4979	10.1783	11.2486	11.7123	11.0858	11.1523	12.2239
O60706	ABCC9	ATP-binding cassette sub-family C member 9 (Sulfonylurea receptor 2)	-0.0490226	0.918673	12.7538	12.0688	12.5928	12.5012	13.3691	12.2356	11.5852
Q7Z7G0	ABI3BP	Target of Nesh-SH3 (Tarsh) (ABI gene family member 3-binding protein) (Nesh-binding protein) (NeshBP)	1.16168	0.139573	11.5851	11.4585	12.546	13.2325	10.9065	14.6098	13.701
P12821	ACE	Angiotensin-converting enzyme (ACE) (EC 3.2.1.-) (EC 3.4.15.1) (Dipeptidyl carboxypeptidase I) (Kininase II) (CD antigen CD143) [Cleaved into: Angiotensin-converting enzyme, soluble form]	1.22976	0.0535392	7.6176	8.01302	9.16973	9.85977	9.35225	9.72852	9.51689
Q9BYF1	ACE2	Angiotensin-converting enzyme 2 (EC 3.4.17.23) (Angiotensin-converting enzyme homolog) (ACEH) (Angiotensin-converting enzyme-related carboxypeptidase) (ACE-related carboxypeptidase) (EC 3.4.17.-) (Metalloprotease MPROT15) [Cleaved into: Processed angiotensin-converting enzyme 2]	-1.254	0.00757595	12.7827	11.9889	11.7666	11.9572	10.3175	10.4175	13.7839
P25106	ACKR3	Atypical chemokine receptor 3 (C-X-C chemokine receptor type 7) (CXC-R7) (CXCR-7) (Chemokine orphan receptor 1) (G-protein coupled receptor 159) (G-protein coupled receptor RDC1 homolog) (RDC-1)	1.75828	0.0109281	11.8061	12.1871	11.0402	13.0528	13.9501	13.449	12.0874
P11117	ACP2	Lysosomal acid phosphatase (LAP) (EC 3.1.3.2)	-0.319872	0.358877	14.483	14.4561	13.5941	14.2969	13.4305	14.0305	13.6692
Q04771	ACVR1	Activin receptor type-1 (EC 2.7.11.30) (Activin receptor type I) (ACTR-I) (Activin receptor-like kinase 2) (ALK-2) (Serine/threonine-protein kinase receptor R1) (SKR1) (TGF-B superfamily receptor type I) (TSR-I)	0.877099	0.274789	11.0335	12.0834	10.1507	11.7904	NA	12.4207	11.6879
O14672	ADAM10	Disintegrin and metalloproteinase domain-containing protein 10 (ADAM 10) (EC 3.4.24.81) (CDw156) (Kuzbanian protein homolog) (Mammalian disintegrin-metalloprotease) (CD antigen CD156c)	-0.462813	0.163919	10.5026	11.2531	11.6274	10.649	10.5853	10.9411	10.3457
P78536	ADAM17	Disintegrin and metalloproteinase domain-containing protein 17 (ADAM 17) (EC 3.4.24.86) (Snake venom-like protease) (TNF-alpha convertase) (TNF-alpha-converting enzyme) (CD antigen CD156b)	0.394747	0.330876	12.5288	12.598	12.4521	13.2252	12.0715	13.6696	12.7178
O75077	ADAM23	Disintegrin and metalloproteinase domain-containing protein 23 (ADAM 23) (Metalloproteinase-like, disintegrin-like, and cysteine-rich protein 3) (MDC-3)	-0.486564	0.444682	12.4674	11.8567	10.9226	11.6286	10.0468	12.2028	11.1712
Q6UY14	ADAMTSL4	ADAMTS-like protein 4 (ADAMTSL-4) (Thrombospondin repeat-containing protein 1)	0.100299	0.751563	13.0834	11.716	12.2475	12.4486	12.5301	12.519	12.2994
O95622	ADCY5	Adenylate cyclase type 5 (EC 4.6.1.1) (ATP pyrophosphate-lyase 5) (Adenylate cyclase type V) (Adenylyl cyclase 5) (AC5)	1.21079	0.0905307	11.6819	11.9716	11.3305	13.0542	11.6578	14.1832	12.5933
O43306	ADCY6	Adenylate cyclase type 6 (EC 4.6.1.1) (ATP pyrophosphate-lyase 6) (Adenylate cyclase type VI) (Adenylyl cyclase 6) (Ca(2+)-inhibitable adenylyl cyclase)	1.11871	0.0905307	11.2336	11.2242	10.991	12.5033	11.3008	13.5454	11.7238
O60503	ADCY9	Adenylate cyclase type 9 (EC 4.6.1.1) (ATP pyrophosphate-lyase 9) (Adenylate cyclase type IX) (ACIX) (Adenylyl cyclase 9) (AC9)	-0.760196	0.385994	12.2892	12.0668	11.1568	12.1092	11.7317	9.92194	8.83003
Q6QNK2	ADGRD1	Adhesion G-protein coupled receptor D1 (G-protein coupled receptor 133) (G-protein coupled receptor PGR25)	-2.58967	0.00290414	13.2753	13.026	13.4446	10.8412	10.7739	9.88408	11.1367
P48960	ADGRE5	Adhesion G protein-coupled receptor E5 (Leukocyte antigen CD97) (CD antigen CD97) [Cleaved into: Adhesion G protein-coupled receptor E5 subunit alpha; Adhesion G protein-coupled receptor E5 subunit beta]	-0.815013	0.0625984	11.999	11.7987	11.3112	11.2852	10.2473	11.4079	10.6115
O95490	ADGRL2	Adhesion G protein-coupled receptor L2 (Calcium-independent alpha-latrotoxin receptor 2) (CIRL-2) (Latrophilin homolog 1) (Latrophilin-2) (Lectomedin-1)	-1.14565	0.0938033	11.6507	12.0426	12.3928	11.2934	10.8786	9.61533	11.1089
P30542	ADORA1	Adenosine receptor A1	-0.0200836	0.940179	11.3872	12.3075	11.6091	11.7834	11.8092	12.0713	11.3275
P43652	AFM	Afamin (Alpha-albumin) (Alpha-Alb)	-2.20371	0.0569687	12.0504	11.2447	10.9562	8.61663	8.7939	9.68819	9.96003
O00468	AGRN	Agrin [Cleaved into: Agrin N-terminal 110 kDa subunit; Agrin C-terminal 110 kDa subunit; Agrin C-terminal 90 kDa fragment (C90); Agrin C-terminal 22 kDa fragment (C22)]	-0.660159	0.544441	10.5957	10.9009	11.0611	9.90003	11.4425	7.62343	11.8036
P02765	AHSG	Alpha-2-HS-glycoprotein (Alpha-2-Z-globulin) (Ba-alpha-2-glycoprotein) (Fetuin-A) [Cleaved into: Alpha-2-HS-glycoprotein chain A; Alpha-2-HS-glycoprotein chain B]	-0.362402	0.122256	13.9822	13.4647	13.9148	13.5231	13.1788	13.4243	14.1793
P02768	ALB	Albumin	-1.14033	0.0802187	11.1047	10.5238	10.5021	9.3675	10.0573	8.49861	9.71928
Q13740	ALCAM	CD166 antigen (Activated leukocyte cell adhesion molecule) (CD antigen CD166)	0.333875	0.659389	10.4227	10.1042	9.9975	10.0611	9.15616	11.3833	12.0738
P05186	ALPL	Alkaline phosphatase, tissue-nonspecific isozyme (AP-TNAP) (TNS-ALP) (TNSALP) (EC 3.1.3.1) (Alkaline phosphatase liver/bone/kidney isozyme) (Phosphoamidase) (Phosphocreatine phosphatase) (EC 3.9.1.1)	-1.61613	0.147379	11.4525	8.7627	11.692	8.11949	8.91811	8.72094	9.86979
P02760	AMBP	Protein AMBP (Protein HC) [Cleaved into: Alpha-1-microglobulin (EC 1.6.2.-) (Alpha-1 microglycoprotein) (Complex-forming glycoprotein heterogeneous in charge); Inter-alpha-trypsin inhibitor light chain (ITI-LC) (Bikunin) (EDC1) (HI-30) (Uronic-acid-rich protein); Trypstatin]	0.271433	0.122399	10.5638	11.6197	10.9433	10.6787	12.1654	11.1081	11.1956
Q86WK6	AMIGO1	Amphoterin-induced protein 1 (AMIGO-1) (Alivin-2)	-0.829866	0.00372678	12.6688	12.9438	13.251	12.0367	11.8746	12.526	11.8163
Q9UKU9	ANGPTL2	Angiopoietin-related protein 2 (Angiopoietin-like protein 2)	-1.7247	0.037454	10.2304	8.47824	11.3627	8.50691	7.73897	8.8425	7.8954
Q75V66	ANO5	Anoctamin-5 (Gnathodiaphyseal dysplasia 1 protein) (Transmembrane protein 16E)	-0.160545	0.514698	12.1542	11.2712	11.5333	11.6105	11.6004	11.2919	11.3438
Q4KMQ2	ANO6	Anoctamin-6 (Small-conductance calcium-activated nonselective cation channel) (SCAN channel) (Transmembrane protein 16F)	0.393208	0.37166	13.0151	12.3145	12.1534	12.9652	12.058	13.7518	12.7752
Q9H6X2	ANTXR1	Anthrax toxin receptor 1 (Tumor endothelial marker 8)	0.455061	0.547393	8.73271	9.65951	10.7708	11.0821	8.94998	9.60917	10.45
Q16853	AOC3	Membrane primary amine oxidase (EC 1.4.3.21) (Copper amine oxidase) (HPAO) (Semicarbazide-sensitive amine oxidase) (SSAO) (Vascular adhesion protein 1) (VAP-1)	1.74521	0.019109	11.4433	11.2591	11.5096	13.1172	12.1693	14.3857	12.8376
P02743	APCS	Serum amyloid P-component (SAP) (9.5S alpha-1-glycoprotein) [Cleaved into: Serum amyloid P-component(1-203)]	-0.128962	0.234993	11.474	11.9475	12.808	11.4681	11.8965	12.4505	13.2399
Q06481	APLP2	Amyloid beta precursor like protein 2 (APPH) (Amyloid beta (A4) precursor-like protein 2) (Amyloid protein homolog) (Amyloid-like protein 2) (APLP-2) (CDEI box-binding protein) (CDEBP) (Sperm membrane protein YWK-II)	-0.904851	0.122256	13.8063	15.3241	15.6755	14.1114	14.3	13.3894	14.3209
Q9HDC9	APMAP	Adipocyte plasma membrane-associated protein (Protein BSCv)	-1.15366	0.00592401	14.6406	14.2832	14.8548	13.4937	13.2695	13.2073	13.7864
P04114	APOB	Apolipoprotein B-100 (Apo B-100) [Cleaved into: Apolipoprotein B-48 (Apo B-48)]	-1.2454	0.100388	11.2215	13.2732	12.0857	11.0649	9.83778	11.1226	11.7669
P55056	APOC4	Apolipoprotein C-IV (Apo-CIV) (ApoC-IV) (Apolipoprotein C4)	0.401373	0.655813	11.4591	14.8609	13.957	14.5384	13.1586	14.5325	13.0787
P05090	APOD	Apolipoprotein D (Apo-D) (ApoD)	0.998515	0.204042	11.8469	9.85444	10.5052	11.6991	9.88876	12.9883	12.8622
P02749	APOH	Beta-2-glycoprotein 1 (APC inhibitor) (Activated protein C-binding protein) (Anticardiolipin cofactor) (Apolipoprotein H) (Apo-H) (Beta-2-glycoprotein I) (B2GPI) (Beta(2)GPI)	0.487871	0.574913	13.3611	13.3326	11.953	13.839	11.7842	15.2551	12.6022
O95445	APOM	Apolipoprotein M (Apo-M) (ApoM) (Protein G3a)	-0.586814	0.261465	11.9018	13.735	14.0604	12.3498	12.776	12.517	13.0685
P15848	ARSB	Arylsulfatase B (ASB) (EC 3.1.6.12) (N-acetylgalactosamine-4-sulfatase) (G4S)	-1.11179	0.00786142	11.5281	11.2879	10.4309	10.3751	10.4833	8.96985	10.666
Q13510	ASAH1	Acid ceramidase (AC) (ACDase) (Acid CDase) (EC 3.5.1.23) (Acylsphingosine deacylase) (N-acylethanolamine hydrolase ASAH1) (EC 3.5.1.-) (N-acylsphingosine amidohydrolase) (Putative 32 kDa heart protein) (PHP32) [Cleaved into: Acid ceramidase subunit alpha; Acid ceramidase subunit beta]	-0.663743	0.0250354	12.4214	12.035	12.5229	11.8165	10.9929	12.2262	11.4825
Q12797	ASPH	Aspartyl/asparaginyl beta-hydroxylase (EC 1.14.11.16) (Aspartate beta-hydroxylase) (ASP beta-hydroxylase) (Peptide-aspartate beta-dioxygenase)	-1.69081	0.00592401	14.2626	14.2588	14.3575	12.5485	12.9106	11.941	13.0085
Q9BXN1	ASPN	Asporin (Periodontal ligament-associated protein 1) (PLAP-1)	1.16242	0.134297	15.9095	12.9819	14.7631	15.5226	15.2791	15.596	16.6866
Q7Z3C6	ATG9A	Autophagy-related protein 9A (APG9-like 1) (mATG9)	-1.066	0.0415279	12.6099	12.6608	11.9786	11.5109	11.6461	11.0403	10.5935
P05026	ATP1B1	Sodium/potassium-transporting ATPase subunit beta-1 (Sodium/potassium-dependent ATPase subunit beta-1)	0.0629335	0.881989	12.8635	13.8794	13.3244	13.6416	12.7892	14.1542	13.0898
P54709	ATP1B3	Sodium/potassium-transporting ATPase subunit beta-3 (Sodium/potassium-dependent ATPase subunit beta-3) (ATPB-3) (CD antigen CD298)	-0.10564	0.847938	10.8549	12.5236	11.0363	11.6918	10.5511	12.0551	11.1659
Q15904	ATP6AP1	V-type proton ATPase subunit S1 (V-ATPase subunit S1) (Protein XAP-3) (V-ATPase Ac45 subunit) (V-ATPase S1 accessory protein) (Vacuolar proton pump subunit S1)	0.422618	0.108829	13.6976	13.1429	12.9185	13.6455	13.7544	13.921	13.3816
Q93050	ATP6V0A1	V-type proton ATPase 116 kDa subunit a 1 (V-ATPase 116 kDa subunit a 1) (Clathrin-coated vesicle/synaptic vesicle proton pump 116 kDa subunit) (Vacuolar adenosine triphosphatase subunit Ac116) (Vacuolar proton pump subunit 1) (Vacuolar proton translocating ATPase 116 kDa subunit a isoform 1)	-0.566278	0.387992	13.0236	14.6513	14.685	14.3552	14.1156	13.4892	12.2547
Q9Y487	ATP6V0A2	V-type proton ATPase 116 kDa subunit a 2 (V-ATPase 116 kDa subunit a 2) (Lysosomal H(+)-transporting ATPase V0 subunit a 2) (TJ6) (Vacuolar proton translocating ATPase 116 kDa subunit a isoform 2)	-0.77144	0.0712754	13.5213	13.7139	13.1201	12.911	11.9793	12.786	13.045
Q6UW56	ATRAID	All-trans retinoic acid-induced differentiation factor (Apoptosis-related protein 3) (APR-3) (p18)	-0.3423	0.0465823	14.1606	14.2079	13.7891	13.5983	14.08	13.3827	13.946
O75882	ATRN	Attractin (DPPT-L) (Mahogany homolog)	-0.225982	0.0963423	11.89	11.7249	11.8736	11.6083	11.2787	11.8786	11.7045
O75752	B3GALNT1	UDP-GalNAc:beta-1,3-N-acetylgalactosaminyltransferase 1 (Beta-1,3-GalNAc-T1) (EC 2.4.1.79) (Beta-1,3-galactosyltransferase 3) (Beta-1,3-GalTase 3) (Beta3Gal-T3) (Beta3GalT3) (b3Gal-T3) (Beta-3-Gx-T3) (Galactosylgalactosylglucosylceramide beta-D-acetyl-galactosaminyltransferase) (Globoside synthase) (UDP-N-acetylgalactosamine:globotriaosylceramide beta-1,3-N-acetylgalactosaminyltransferase)	-0.532379	0.183666	12.9224	13.9385	14.3712	13.4342	13.0228	13.0147	13.3748
Q6L9W6	B4GALNT3	Beta-1,4-N-acetylgalactosaminyltransferase 3 (B4GalNAcT3) (Beta4GalNAc-T3) (Beta4GalNAcT3) (EC 2.4.1.244) (Beta-1,4-N-acetylgalactosaminyltransferase III) (N-acetyl-beta-glucosaminyl-glycoprotein 4-beta-N-acetylgalactosaminyltransferase 2) (NGalNAc-T2)	-1.77446	0.0457017	10.9572	11.1516	10.254	8.49057	9.69674	7.69595	10.66
O43505	B4GAT1	Beta-1,4-glucuronyltransferase 1 (EC 2.4.1.-) (I-beta-1,3-N-acetylglucosaminyltransferase) (iGnT) (N-acetyllactosaminide beta-1,3-N-acetylglucosaminyltransferase) (Poly-N-acetyllactosamine extension enzyme) (UDP-GlcNAc:betaGal beta-1,3-N-acetylglucosaminyltransferase 1)	-1.76014	0.037454	11.1114	12.4267	12.037	9.9929	10.1531	9.04612	11.201
P50895	BCAM	Basal cell adhesion molecule (Auberger B antigen) (B-CAM cell surface glycoprotein) (F8/G253 antigen) (Lutheran antigen) (Lutheran blood group glycoprotein) (CD antigen CD239)	-0.104659	0.824715	11.3949	12.9689	12.761	12.1085	13.1091	11.5747	12.3004
P21810	BGN	Biglycan (Bone/cartilage proteoglycan I) (PG-S1)	-0.329187	0.50222	10.4876	10.4678	9.56986	8.80161	10.099	10.0521	10.4308
Q13873	BMPR2	Bone morphogenetic protein receptor type-2 (BMP type-2 receptor) (BMPR-2) (EC 2.7.11.30) (Bone morphogenetic protein receptor type II) (BMP type II receptor) (BMPR-II)	0.548279	0.348166	11.6939	11.6851	11.0391	12.1113	11.3415	12.5083	12.3001
Q9NX62	BPNT2	Golgi-resident adenosine 3',5'-bisphosphate 3'-phosphatase (Golgi-resident PAP phosphatase) (gPAPP) (EC 3.1.3.7) (3'(2'), 5'-bisphosphate nucleotidase 2) (Inositol monophosphatase domain-containing protein 1) (Myo-inositol monophosphatase A3) (Phosphoadenosine phosphate 3'-nucleotidase)	-0.749581	0.277814	13.2836	14.0773	14.5203	13.0303	12.831	12.1942	14.7877
P35613	BSG	Basigin (5F7) (Collagenase stimulatory factor) (Extracellular matrix metalloproteinase inducer) (EMMPRIN) (Hepatoma-associated antigen) (HAb18G) (Leukocyte activation antigen M6) (OK blood group antigen) (Tumor cell-derived collagenase stimulatory factor) (TCSF) (CD antigen CD147)	0.0291514	0.918619	13.2216	13.4921	13.3882	13.336	12.8927	13.9805	13.3765
Q10589	BST2	Bone marrow stromal antigen 2 (BST-2) (HM1.24 antigen) (Tetherin) (CD antigen CD317)	2.64784	0.0150031	7.78262	9.07538	8.10742	10.6628	10.1334	11.706	11.3764
P43251	BTD	Biotinidase (Biotinase) (EC 3.5.1.12)	-1.18629	0.00424201	12.8805	13.6223	12.928	11.8208	11.9946	11.8569	12.4815
Q7KYR7	BTN2A1	Butyrophilin subfamily 2 member A1	-0.11174	0.824715	13.058	13.8832	13.5087	13.7386	12.2897	13.7079	13.7501
Q8NE79	BVES	Blood vessel epicardial substance (hBVES) (Popeye domain-containing protein 1) (Popeye protein 1)	-0.71502	0.273383	11.9202	13.9141	11.8163	12.113	11.5277	12.4275	11.2726
P02745	C1QA	Complement C1q subcomponent subunit A	0.0252431	0.964547	12.1389	13.2532	12.3883	12.996	11.4262	12.3926	13.6601
Q9BXJ4	C1QTNF3	Complement C1q tumor necrosis factor-related protein 3 (Collagenous repeat-containing sequence 26 kDa protein) (CORS26) (Secretory protein CORS26)	-3.03815	0.0905307	9.37432	10.3117	10.5252	7.05538	7.33584	NA	7.61654
P0C0L4	C4A	Complement C4-A (Acidic complement C4) (C3 and PZP-like alpha-2-macroglobulin domain-containing protein 2) [Cleaved into: Complement C4 beta chain; Complement C4-A alpha chain; C4a anaphylatoxin; C4b-A; C4d-A; Complement C4 gamma chain]	-2.06836	0.0152911	15.5037	15.4588	16.4424	13.657	14.177	12.5802	14.5188
P04003	C4BPA	C4b-binding protein alpha chain (C4bp) (Proline-rich protein) (PRP)	-0.843137	0.35865	9.3945	11.6231	11.6685	10.0192	10.3205	8.52699	11.3422
P20851	C4BPB	C4b-binding protein beta chain	-1.79282	0.0991958	12.0909	13.058	12.971	10.9871	11.5795	8.89607	12.1925
P13671	C6	Complement component C6	-1.85347	0.194137	12.8935	13.5592	15.8749	11.9161	13.2301	10.5556	12.3469
P07358	C8B	Complement component C8 beta chain (Complement component 8 subunit beta)	0.586627	0.50222	11.0345	10.0579	10.049	10.623	8.94321	12.2492	12.0861
Q13936	CACNA1C	Voltage-dependent L-type calcium channel subunit alpha-1C (Calcium channel, L type, alpha-1 polypeptide, isoform 1, cardiac muscle) (Voltage-gated calcium channel subunit alpha Cav1.2)	-0.0763847	0.830476	13.2523	13.7985	14.2118	14.0452	13.6536	14.0535	12.959
P54289	CACNA2D1	Voltage-dependent calcium channel subunit alpha-2/delta-1 (Voltage-gated calcium channel subunit alpha-2/delta-1) [Cleaved into: Voltage-dependent calcium channel subunit alpha-2-1; Voltage-dependent calcium channel subunit delta-1]	0.315587	0.100221	14.1319	13.5786	14.0168	14.4113	13.585	14.653	14.3236
Q9NY47	CACNA2D2	Voltage-dependent calcium channel subunit alpha-2/delta-2 (Voltage-gated calcium channel subunit alpha-2/delta-2) [Cleaved into: Voltage-dependent calcium channel subunit alpha-2-2; Voltage-dependent calcium channel subunit delta-2]	1.02731	0.00027304	12.5143	12.2529	12.7371	13.581	13.1737	13.8497	12.952
Q9BY67	CADM1	Cell adhesion molecule 1 (Immunoglobulin superfamily member 4) (IgSF4) (Nectin-like protein 2) (NECL-2) (Spermatogenic immunoglobulin superfamily) (SgIgSF) (Synaptic cell adhesion molecule) (SynCAM) (Tumor suppressor in lung cancer 1) (TSLC-1)	-0.262878	0.122256	11.882	12.429	12.2859	11.8553	11.9848	11.808	12.3884
Q8NFZ8	CADM4	Cell adhesion molecule 4 (Immunoglobulin superfamily member 4C) (IgSF4C) (Nectin-like protein 4) (NECL-4) (TSLC1-like protein 2)	-0.413416	0.117699	12.526	11.7706	12.266	12.0423	11.1364	12.2729	11.2428
O43852	CALU	Calumenin (Crocalbin) (IEF SSP 9302)	-0.705955	0.387992	12.9662	13.5309	13.5973	12.6646	14.7903	11.8096	11.1943
Q96PB1	CASD1	N-acetylneuraminate 9-O-acetyltransferase (EC 2.3.1.45) (CAS1 domain-containing protein 1) (Sialate O-acetyltransferase) (SOAT)	-0.840669	0.418721	8.88724	11.6713	11.2817	9.72145	10.2089	7.94474	11.216
Q96EE4	CCDC126	Coiled-coil domain-containing protein 126	-1.1425	0.164969	11.1522	13.0878	12.6463	11.0631	11.574	10.2031	12.08
Q6YHK3	CD109	CD109 antigen (150 kDa TGF-beta-1-binding protein) (C3 and PZP-like alpha-2-macroglobulin domain-containing protein 7) (Platelet-specific Gov antigen) (p180) (r150) (CD antigen CD109)	-1.19137	0.066332	12.148	12.0172	10.476	10.4634	9.99067	10.4808	10.5672
P48509	CD151	CD151 antigen (GP27) (Membrane glycoprotein SFA-1) (Platelet-endothelial tetraspan antigen 3) (PETA-3) (Tetraspanin-24) (Tspan-24) (CD antigen CD151)	0.352533	0.589452	11.3539	11.208	10.7514	12.1586	10.7426	12.7612	10.1654
Q9NZQ7	CD274	Programmed cell death 1 ligand 1 (PD-L1) (PDCD1 ligand 1) (Programmed death ligand 1) (hPD-L1) (B7 homolog 1) (B7-H1) (CD antigen CD274)	0.52439	0.202088	12.9683	13.2418	13.2775	13.848	12.82	14.4476	13.6316
Q5ZPR3	CD276	CD276 antigen (4Ig-B7-H3) (B7 homolog 3) (B7-H3) (Costimulatory molecule) (CD antigen CD276)	-0.825264	0.145182	14.9128	13.4933	13.6322	13.3803	12.1073	14.0431	13.2327
P28906	CD34	Hematopoietic progenitor cell antigen CD34 (CD antigen CD34)	1.16638	0.0115933	11.8375	12.1775	12.0958	13.1671	12.9701	13.7787	12.1308
P16671	CD36	Platelet glycoprotein 4 (Fatty acid translocase) (FAT) (Glycoprotein IIIb) (GPIIIB) (Leukocyte differentiation antigen CD36) (PAS IV) (PAS-4) (Platelet collagen receptor) (Platelet glycoprotein IV) (GPIV) (Thrombospondin receptor) (CD antigen CD36)	0.223053	0.710076	13.3547	13.0594	13.0519	14.0378	12.2555	14.6344	12.4971
P16070	CD44	CD44 antigen (CDw44) (Epican) (Extracellular matrix receptor III) (ECMR-III) (GP90 lymphocyte homing/adhesion receptor) (HUTCH-I) (Heparan sulfate proteoglycan) (Hermes antigen) (Hyaluronate receptor) (Phagocytic glycoprotein 1) (PGP-1) (Phagocytic glycoprotein I) (PGP-I) (CD antigen CD44)	0.610185	0.537119	10.8659	7.65036	9.9526	8.92628	10.3355	11.6684	9.46901
P15529	CD46	Membrane cofactor protein (TLX) (Trophoblast leukocyte common antigen) (CD antigen CD46)	0.699312	0.284812	9.1747	10.2197	9.9469	10.9206	9.88109	11.2322	9.47348
Q08722	CD47	Leukocyte surface antigen CD47 (Antigenic surface determinant protein OA3) (Integrin-associated protein) (IAP) (Protein MER6) (CD antigen CD47)	0.634745	0.0736783	13.1744	12.787	13.4747	14.2185	12.8796	14.4581	12.7401
P08174	CD55	Complement decay-accelerating factor (CD antigen CD55)	-0.438991	0.190465	16.929	16.4509	15.9728	16.288	15.4416	16.3063	16.0117
P19256	CD58	Lymphocyte function-associated antigen 3 (Ag3) (Surface glycoprotein LFA-3) (CD antigen CD58)	0.0813339	0.77592	15.0777	14.5665	14.2607	15.0429	14.4235	14.9783	13.8192
P13987	CD59	CD59 glycoprotein (1F5 antigen) (20 kDa homologous restriction factor) (HRF-20) (HRF20) (MAC-inhibitory protein) (MAC-IP) (MEM43 antigen) (Membrane attack complex inhibition factor) (MACIF) (Membrane inhibitor of reactive lysis) (MIRL) (Protectin) (CD antigen CD59)	0.633284	0.178605	12.7883	12.4686	11.4387	13.0986	12.4372	13.2531	12.6717
P08962	CD63	CD63 antigen (Granulophysin) (Lysosomal-associated membrane protein 3) (LAMP-3) (Lysosome integral membrane protein 1) (Limp1) (Melanoma-associated antigen ME491) (OMA81H) (Ocular melanoma-associated antigen) (Tetraspanin-30) (Tspan-30) (CD antigen CD63)	-0.673555	0.358877	13.477	11.6298	11.9065	11.9438	9.74454	12.6503	12.843
P27701	CD82	CD82 antigen (C33 antigen) (IA4) (Inducible membrane protein R2) (Metastasis suppressor Kangai-1) (Suppressor of tumorigenicity 6 protein) (Tetraspanin-27) (Tspan-27) (CD antigen CD82)	-0.163852	0.793795	12.3269	12.0638	11.5799	12.0154	11.4545	12.4847	10.6501
P55290	CDH13	Cadherin-13 (Heart cadherin) (H-cadherin) (P105) (Truncated cadherin) (T-cad) (T-cadherin)	0.268015	0.626757	13.0383	13.6646	13.5165	14.1729	13.1663	14.7302	12.6286
P19022	CDH2	Cadherin-2 (CDw325) (Neural cadherin) (N-cadherin) (CD antigen CD325)	-0.300291	0.721829	11.3335	12.9662	13.1717	12.9907	10.9614	12.9708	11.8275
P00751	CFB	Complement factor B (EC 3.4.21.47) (C3/C5 convertase) (Glycine-rich beta glycoprotein) (GBG) (PBF2) (Properdin factor B) [Cleaved into: Complement factor B Ba fragment; Complement factor B Bb fragment]	-0.244724	0.436715	11.9705	10.3427	10.9195	10.9628	10.3807	10.869	11.6659
P08603	CFH	Complement factor H (H factor 1)	-0.723183	0.024566	13.5463	13.0708	13.3374	12.4541	12.1027	12.9947	13.1004
P36980	CFHR2	Complement factor H-related protein 2 (FHR-2) (DDESK59) (H factor-like 3) (H factor-like protein 2)	0.302992	0.658556	10.9973	12.7419	12.6092	12.5599	11.423	13.7291	11.9645
Q02985	CFHR3	Complement factor H-related protein 3 (FHR-3) (DOWN16) (H factor-like protein 3)	0.650712	0.360337	9.52893	12.2859	10.6981	11.9417	10.6328	11.6392	11.7397
P05156	CFI	Complement factor I (EC 3.4.21.45) (C3B/C4B inactivator) [Cleaved into: Complement factor I heavy chain; Complement factor I light chain]	-0.00588408	0.989868	9.73084	10.4829	9.51554	9.92948	9.07191	9.53353	11.0806
Q9NRB3	CHST12	Carbohydrate sulfotransferase 12 (EC 2.8.2.5) (Chondroitin 4-O-sulfotransferase 2) (Chondroitin 4-sulfotransferase 2) (C4ST-2) (C4ST2) (Sulfotransferase Hlo)	-1.76042	0.0250354	10.7153	11.5355	11.6595	8.99066	9.88015	8.77662	11.2871
Q9NS84	CHST7	Carbohydrate sulfotransferase 7 (EC 2.8.2.-) (EC 2.8.2.17) (Chondroitin 6-sulfotransferase 2) (C6ST-2) (Galactose/N-acetylglucosamine/N-acetylglucosamine 6-O-sulfotransferase 5) (GST-5) (N-acetylglucosamine 6-O-sulfotransferase 4) (GlcNAc6ST-4) (Gn6st-4)	-2.63986	0.0341131	9.04876	12.4496	11.231	7.97383	8.83711	6.95799	9.9251
P51790	CLCN3	H(+)/Cl(-) exchange transporter 3 (Chloride channel protein 3) (ClC-3) (Chloride transporter ClC-3)	-0.111569	0.802724	14.3447	13.5886	13.001	13.7614	12.7818	14.1204	13.4692
P51797	CLCN6	H(+)/Cl(-) exchange transporter 6 (Chloride channel protein 6) (ClC-6) (Chloride transport protein 6)	-0.0693211	0.905844	13.6115	11.8915	11.5294	12.4093	12.7568	11.5039	12.7177
Q9NY35	CLDND1	Claudin domain-containing protein 1 (Membrane protein GENX-3745)	-0.0612539	0.927562	8.95285	8.84813	8.42373	8.97955	8.12592	9.02271	8.32419
O75503	CLN5	Ceroid-lipofuscinosis neuronal protein 5 (Protein CLN5) [Cleaved into: Ceroid-lipofuscinosis neuronal protein 5, secreted form]	-2.19129	0.0234663	12.0073	12.5197	11.8805	10.0214	10.5652	8.12118	10.8409
O96005	CLPTM1	Cleft lip and palate transmembrane protein 1	-1.35361	0.0109181	14.0263	14.1735	14.2219	12.9633	12.9264	12.1794	13.3052
P10909	CLU	Clusterin (Aging-associated gene 4 protein) (Apolipoprotein J) (Apo-J) (Complement cytolysis inhibitor) (CLI) (Complement-associated protein SP-40,40) (Ku70-binding protein 1) (NA1/NA2) (Sulfated glycoprotein 2) (SGP-2) (Testosterone-repressed prostate message 2) (TRPM-2) [Cleaved into: Clusterin beta chain (ApoJalpha) (Complement cytolysis inhibitor a chain); Clusterin alpha chain (ApoJbeta) (Co…	-0.410031	0.259809	13.9775	13.0108	13.1121	12.5104	12.6447	13.4275	13.2445
Q6P4Q7	CNNM4	Metal transporter CNNM4 (Ancient conserved domain-containing protein 4) (Cyclin-M4)	-0.51425	0.168256	12.7879	13.2228	13.8095	12.9483	13.1132	12.8671	12.1082
P12109	COL6A1	Collagen alpha-1(VI) chain	2.21853	0.000776271	13.0868	13.7083	13.1745	15.0261	16.2427	15.4336	15.0911
P12110	COL6A2	Collagen alpha-2(VI) chain	2.30385	0.00218845	10.4303	11.4215	10.6508	12.5129	14.2066	12.6884	13.1661
P12111	COL6A3	Collagen alpha-3(VI) chain	2.61716	0.00220999	10.8278	11.3649	10.8938	13.0356	14.6435	13.081	14.086
A6NMZ7	COL6A6	Collagen alpha-6(VI) chain	2.15847	0.013063	9.99379	10.6719	9.86338	12.5365	11.4053	13.3773	12.0202
Q9Y5Q5	CORIN	Atrial natriuretic peptide-converting enzyme (EC 3.4.21.-) (Corin) (Heart-specific serine proteinase ATC2) (Pro-ANP-converting enzyme) (Transmembrane protease serine 10) [Cleaved into: Atrial natriuretic peptide-converting enzyme, N-terminal propeptide; Atrial natriuretic peptide-converting enzyme, activated protease fragment; Atrial natriuretic peptide-converting enzyme, 180 kDa soluble fragment…	-0.917674	0.066332	12.4877	13.2625	13.8084	12.5249	11.9474	12.7809	10.8342
P00450	CP	Ceruloplasmin (EC 1.16.3.1) (Ferroxidase)	-1.10317	0.00372678	13.2092	13.6293	12.8944	12.2001	12.7457	11.4335	12.4027
Q96IY4	CPB2	Carboxypeptidase B2 (EC 3.4.17.20) (Carboxypeptidase U) (CPU) (Plasma carboxypeptidase B) (pCPB) (Thrombin-activable fibrinolysis inhibitor) (TAFI)	-1.28111	0.373105	10.01	10.5655	6.21831	5.79949	8.61013	7.50123	9.15325
O75976	CPD	Carboxypeptidase D (EC 3.4.17.22) (Metallocarboxypeptidase D) (gp180)	-0.569037	0.209652	12.2252	12.2246	12.6002	12.0079	10.8696	12.0743	12.6346
Q9H3G5	CPVL	Probable serine carboxypeptidase CPVL (EC 3.4.16.-) (Carboxypeptidase, vitellogenic-like) (Vitellogenic carboxypeptidase-like protein) (VCP-like protein) (hVLP)	-2.6603	0.0152911	13.2707	13.4228	13.5365	10.366	11.7559	9.18094	11.696
Q6UVK1	CSPG4	Chondroitin sulfate proteoglycan 4 (Chondroitin sulfate proteoglycan NG2) (Melanoma chondroitin sulfate proteoglycan) (Melanoma-associated chondroitin sulfate proteoglycan)	-0.848257	0.134793	12.8432	12.7457	11.4021	11.3046	11.43	12.3421	10.8515
P07339	CTSD	Cathepsin D (EC 3.4.23.5) [Cleaved into: Cathepsin D light chain; Cathepsin D heavy chain]	-0.590587	0.187446	13.7777	13.5765	12.5765	12.6198	12.254	13.4016	12.6033
P07711	CTSL	Procathepsin L (EC 3.4.22.15) (Cathepsin L1) (Major excreted protein) (MEP) [Cleaved into: Cathepsin L; Cathepsin L heavy chain; Cathepsin L light chain]	-1.92541	0.00498016	11.8306	12.0212	11.7541	10.1406	10.1008	9.18367	10.7579
P78310	CXADR	Coxsackievirus and adenovirus receptor (CAR) (hCAR) (CVB3-binding protein) (Coxsackievirus B-adenovirus receptor) (HCVADR)	1.7425	0.033251	12.8476	11.5534	12.6584	14.4883	12.3288	15.4871	14.0467
Q14118	DAG1	Dystroglycan 1 (Dystroglycan) (Dystrophin-associated glycoprotein 1) [Cleaved into: Alpha-dystroglycan (Alpha-DG); Beta-dystroglycan (Beta-DG)]	-0.253365	0.397128	11.3143	11.948	11.4492	11.5482	12.0108	10.5533	10.9937
P07585	DCN	Decorin (Bone proteoglycan II) (PG-S2) (PG40)	1.96488	0.0323978	10.934	12.9982	11.1932	13.1809	13.4029	14.3528	13.7568
P98153	DGCR2	Integral membrane protein DGCR2/IDD	-0.626636	0.0125673	13.4178	13.7547	13.8262	13.0466	13.1623	12.8186	13.1309
Q9UBP4	DKK3	Dickkopf-related protein 3 (Dickkopf-3) (Dkk-3) (hDkk-3)	-0.671549	0.37166	11.197	12.5319	12.2882	11.0919	10.9594	10.231	13.0543
P49184	DNASE1L1	Deoxyribonuclease-1-like 1 (EC 3.1.21.-) (DNase X) (Deoxyribonuclease I-like 1) (DNase I-like 1) (Muscle-specific DNase I-like) (XIB)	-1.06436	0.0434108	9.75859	10.2832	10.0135	9.70814	8.64871	9.08448	8.37486
Q9UHL4	DPP7	Dipeptidyl peptidase 2 (EC 3.4.14.2) (Dipeptidyl aminopeptidase II) (Dipeptidyl peptidase 7) (Dipeptidyl peptidase II) (DPP II) (Quiescent cell proline dipeptidase)	-1.80344	0.00372678	11.402	11.3695	10.6675	9.55486	9.73864	8.561	10.0218
Q02487	DSC2	Desmocollin-2 (Cadherin family member 2) (Desmocollin-3) (Desmosomal glycoprotein II) (Desmosomal glycoprotein III)	-0.361855	0.379771	13.8781	14.1296	14.4523	14.0617	12.6811	14.515	13.9374
Q14126	DSG2	Desmoglein-2 (Cadherin family member 5) (HDGC)	0.723414	0.238672	13.2086	13.6787	13.7565	14.6884	12.8708	15.2469	14.2793
P42892	ECE1	Endothelin-converting enzyme 1 (ECE-1) (EC 3.4.24.71)	-0.627424	0.282576	12.3201	12.898	11.2115	11.4363	10.9163	11.112	12.5985
P25101	EDNRA	Endothelin-1 receptor (Endothelin receptor type A) (ET-A) (ETA-R) (hET-AR)	0.371116	0.781035	8.91817	8.59264	7.4912	7.0014	10.6602	6.75675	10.8662
O75071	EFCAB14	EF-hand calcium-binding domain-containing protein 14	-0.0665657	0.847938	9.60727	9.90451	10.9956	10.0112	9.84019	10.1315	10.5668
P0C7U0	ELFN1	Protein ELFN1 (Extracellular leucine-rich repeat and fibronectin type-III domain-containing protein 1) (Protein phosphatase 1 regulatory subunit 28)	-0.89057	0.087491	11.6066	11.9251	11.3859	10.7881	11.3636	9.68609	11.3709
Q6PCB8	EMB	Embigin	0.22787	0.658556	14.2912	15.5426	16.5998	15.7283	15.2562	15.8884	15.9819
Q8N766	EMC1	ER membrane protein complex subunit 1	-1.26501	0.0110268	16.8188	16.6225	16.9271	15.4609	15.9088	14.8556	15.8724
P54852	EMP3	Epithelial membrane protein 3 (EMP-3) (Hematopoietic neural membrane protein 1) (HNMP-1) (Protein YMP)	1.12879	0.330893	12.1401	10.6496	9.24575	12.3818	10.5732	13.9858	10.2883
Q07075	ENPEP	Glutamyl aminopeptidase (EAP) (EC 3.4.11.7) (Aminopeptidase A) (AP-A) (Differentiation antigen gp160) (CD antigen CD249)	0.806746	0.190601	12.3894	11.7072	11.2944	12.7492	11.8351	13.7324	12.0983
Q9Y6X5	ENPP4	Bis(5'-adenosyl)-triphosphatase ENPP4 (EC 3.6.1.29) (AP3A hydrolase) (AP3Aase) (Ectonucleotide pyrophosphatase/phosphodiesterase family member 4) (E-NPP 4) (NPP-4)	-0.323663	0.228178	11.9747	12.0381	11.9705	12.0258	11.6908	11.1075	11.885
Q9UJA9	ENPP5	Ectonucleotide pyrophosphatase/phosphodiesterase family member 5 (E-NPP 5) (NPP-5) (EC 3.1.-.-)	0.37127	0.458673	9.72637	9.65953	8.61576	9.83114	NA	8.9483	10.6484
P49961	ENTPD1	Ectonucleoside triphosphate diphosphohydrolase 1 (NTPDase 1) (EC 3.6.1.5) (Ecto-ATP diphosphohydrolase 1) (Ecto-ATPDase 1) (Ecto-ATPase 1) (Ecto-apyrase) (Lymphoid cell activation antigen) (CD antigen CD39)	2.58246	0.00290414	10.7507	10.3051	11.0701	12.572	13.6735	13.1995	13.7195
Q5NDL2	EOGT	EGF domain-specific O-linked N-acetylglucosamine transferase (EC 2.4.1.255) (Extracellular O-linked N-acetylglucosamine transferase)	-1.85478	0.084488	12.5271	11.1391	12.113	10.0284	10.5827	8.14588	10.5666
P29317	EPHA2	Ephrin type-A receptor 2 (EC 2.7.10.1) (Epithelial cell kinase) (Tyrosine-protein kinase receptor ECK)	-0.737132	0.0897136	11.8017	11.6664	11.9834	11.5222	10.5728	10.8082	12.6256
Q9NZ08	ERAP1	Endoplasmic reticulum aminopeptidase 1 (EC 3.4.11.-) (ARTS-1) (Adipocyte-derived leucine aminopeptidase) (A-LAP) (Aminopeptidase PILS) (Puromycin-insensitive leucyl-specific aminopeptidase) (PILS-AP) (Type 1 tumor necrosis factor receptor shedding aminopeptidase regulator)	0.0580063	0.935833	10.1566	11.2881	11.9014	11.393	10.0634	11.0154	12.2216
P04626	ERBB2	Receptor tyrosine-protein kinase erbB-2 (EC 2.7.10.1) (Metastatic lymph node gene 19 protein) (MLN 19) (Proto-oncogene Neu) (Proto-oncogene c-ErbB-2) (Tyrosine kinase-type cell surface receptor HER2) (p185erbB2) (CD antigen CD340)	-0.334632	0.301439	12.7306	12.1386	12.6176	12.1845	11.5527	13.0488	11.1851
Q15303	ERBB4	Receptor tyrosine-protein kinase erbB-4 (EC 2.7.10.1) (Proto-oncogene-like protein c-ErbB-4) (Tyrosine kinase-type cell surface receptor HER4) (p180erbB4) [Cleaved into: ERBB4 intracellular domain (4ICD) (E4ICD) (s80HER4)]	1.38295	0.0136315	9.39463	8.52316	9.90602	10.7814	10.3038	10.9154	10.6055
Q86YB8	ERO1B	ERO1-like protein beta (ERO1-L-beta) (EC 1.8.4.-) (Endoplasmic reticulum oxidoreductase beta) (Endoplasmic reticulum oxidoreductin-1-like protein B) (Oxidoreductin-1-L-beta)	-1.38399	0.0438129	15.8412	14.2118	14.4701	13.2255	13.2906	12.991	14.5553
Q16394	EXT1	Exostosin-1 (EC 2.4.1.224) (EC 2.4.1.225) (Glucuronosyl-N-acetylglucosaminyl-proteoglycan/N-acetylglucosaminyl-proteoglycan 4-alpha-N-acetylglucosaminyltransferase) (Multiple exostoses protein 1) (Putative tumor suppressor protein EXT1)	0.403865	0.66246	8.08889	10.7844	10.8832	10.3688	10.6559	8.59156	10.8089
Q93063	EXT2	Exostosin-2 (EC 2.4.1.224) (EC 2.4.1.225) (Glucuronosyl-N-acetylglucosaminyl-proteoglycan/N-acetylglucosaminyl-proteoglycan 4-alpha-N-acetylglucosaminyltransferase) (Multiple exostoses protein 2) (Putative tumor suppressor protein EXT2)	0.0486952	0.927562	9.99079	10.2805	10.9141	9.74619	10.824	9.42908	11.3595
O43909	EXTL3	Exostosin-like 3 (EC 2.4.1.223) (EXT-related protein 1) (Glucuronyl-galactosyl-proteoglycan 4-alpha-N-acetylglucosaminyltransferase) (Hereditary multiple exostoses gene isolog) (Multiple exostosis-like protein 3) (Putative tumor suppressor protein EXTL3)	-0.776847	0.0719121	14.0358	14.6457	14.5446	13.3989	14.3328	12.8714	14.0336
P03951	F11	Coagulation factor XI (FXI) (EC 3.4.21.27) (Plasma thromboplastin antecedent) (PTA) [Cleaved into: Coagulation factor XIa heavy chain; Coagulation factor XIa light chain]	-2.39811	0.135751	11.6993	10.502	9.76044	7.9316	8.73032	NA	7.85235
P13726	F3	Tissue factor (TF) (Coagulation factor III) (Thromboplastin) (CD antigen CD142)	1.41293	0.0397256	11.1416	11.1599	11.4546	12.8177	11.8951	13.9179	11.4617
P12259	F5	Coagulation factor V (Activated protein C cofactor) (Proaccelerin, labile factor) [Cleaved into: Coagulation factor V heavy chain; Coagulation factor V light chain]	-1.46054	0.0125673	13.8314	14.2265	14.4078	13.1358	12.1377	13.2101	12.2951
Q8WW52	FAM151A	Protein FAM151A	0.358458	0.638004	11.9898	12.7985	13.953	14.0791	12.2265	14.1889	11.7497
Q8TBP5	FAM174A	Membrane protein FAM174A (Hepatitis C virus NS5A-transactivated protein 6) (HCV NS5A-transactivated protein 6) (Transmembrane protein 157)	-1.05353	0.0498385	14.3478	14.8978	14.4695	13.6798	12.761	13.208	14.4239
Q3ZCQ3	FAM174B	Membrane protein FAM174B	0.596669	0.379291	11.592	11.2946	10.9295	11.3413	12.4548	11.9831	11.358
O75063	FAM20B	Glycosaminoglycan xylosylkinase (EC 2.7.1.-) (Xylose kinase)	-0.10031	0.740459	10.3706	11.8451	10.9495	10.7384	11.101	10.7917	11.4135
Q9H0X4	FAM234A	Protein FAM234A (Protein ITFG3)	0.104356	0.712178	13.7107	14.1236	13.8	13.9894	13.4662	14.6536	13.8204
A2RU67	FAM234B	Protein FAM234B	-1.04056	0.0109181	12.3541	11.6169	10.9925	11.0384	10.8154	9.90068	13.1359
Q14517	FAT1	Protocadherin Fat 1 (Cadherin family member 7) (Cadherin-related tumor suppressor homolog) (Protein fat homolog) [Cleaved into: Protocadherin Fat 1, nuclear form]	-1.07681	0.139573	11.7378	11.5876	12.5284	10.9097	11.1756	8.89902	11.5257
P98095	FBLN2	Fibulin-2 (FIBL-2)	0.968519	0.122256	9.91046	10.8092	9.28991	10.2944	10.4704	11.3132	11.8089
P35555	FBN1	Fibrillin-1 [Cleaved into: Asprosin]	2.61753	0.00145731	11.6262	10.7597	10.7034	13.471	13.4923	13.9357	13.6902
P55899	FCGRT	IgG receptor FcRn large subunit p51 (FcRn) (IgG Fc fragment receptor transporter alpha chain) (Neonatal Fc receptor)	-0.767298	0.42093	12.5015	13.947	13.3534	13.0638	10.7053	13.1582	13.0725
P11362	FGFR1	Fibroblast growth factor receptor 1 (FGFR-1) (EC 2.7.10.1) (Basic fibroblast growth factor receptor 1) (BFGFR) (bFGF-R-1) (Fms-like tyrosine kinase 2) (FLT-2) (N-sam) (Proto-oncogene c-Fgr) (CD antigen CD331)	-0.509396	0.634429	9.26682	10.445	10.2043	10.8535	6.82717	9.96386	10.206
O95302	FKBP9	Peptidyl-prolyl cis-trans isomerase FKBP9 (PPIase FKBP9) (EC 5.2.1.8) (63 kDa FK506-binding protein) (63 kDa FKBP) (FKBP-63) (FK506-binding protein 9) (FKBP-9) (Rotamase)	-1.60099	0.0585124	13.0155	13.8565	13.182	12.2191	10.5512	11.1381	13.0929
Q9H9S5	FKRP	Ribitol 5-phosphate transferase FKRP (EC 2.7.8.-) (Fukutin-related protein) (Ribitol-5-phosphate transferase)	-1.42661	0.124846	11.998	13.5313	13.1003	11.736	12.5927	9.53633	11.9489
P17948	FLT1	Vascular endothelial growth factor receptor 1 (VEGFR-1) (EC 2.7.10.1) (Fms-like tyrosine kinase 1) (FLT-1) (Tyrosine-protein kinase FRT) (Tyrosine-protein kinase receptor FLT) (FLT) (Vascular permeability factor receptor)	-0.81312	0.194936	11.5724	11.2006	11.7002	9.52955	11.4571	10.5422	11.1829
P02751	FN1	Fibronectin (FN) (Cold-insoluble globulin) (CIG) [Cleaved into: Anastellin; Ugl-Y1; Ugl-Y2; Ugl-Y3]	-0.0818151	0.927562	8.60953	9.86308	10.7852	10.4668	8.74179	9.69508	9.94206
Q8NAU1	FNDC5	Fibronectin type III domain-containing protein 5 (Fibronectin type III repeat-containing protein 2) [Cleaved into: Irisin]	-0.512546	0.240817	11.2952	11.7372	12.6927	11.0975	12.0822	11.3899	10.9803
Q12841	FSTL1	Follistatin-related protein 1 (Follistatin-like protein 1)	-1.85994	0.0677769	11.8275	14.0436	14.8411	11.9167	11.7716	11.0971	12.0578
Q495W5	FUT11	Alpha-(1,3)-fucosyltransferase 11 (EC 2.4.1.-) (Fucosyltransferase XI) (Fuc-TXI) (FucT-XI) (Galactoside 3-L-fucosyltransferase 11) (Fucosyltransferase 11)	-1.37981	0.00947453	12.7432	12.0101	11.3813	10.8056	10.9442	10.0257	11.6298
P10253	GAA	Lysosomal alpha-glucosidase (EC 3.2.1.20) (Acid maltase) (Aglucosidase alfa) [Cleaved into: 76 kDa lysosomal alpha-glucosidase; 70 kDa lysosomal alpha-glucosidase]	-2.05429	0.00757595	14.8861	14.5632	14.4558	12.6985	13.0898	11.5282	13.2322
Q8NCW6	GALNT11	Polypeptide N-acetylgalactosaminyltransferase 11 (EC 2.4.1.41) (Polypeptide GalNAc transferase 11) (GalNAc-T11) (pp-GaNTase 11) (Protein-UDP acetylgalactosaminyltransferase 11) (UDP-GalNAc:polypeptide N-acetylgalactosaminyltransferase 11)	-1.41445	0.164969	10.3983	10.5659	8.59569	9.54031	5.62589	7.74993	9.75729
Q6IS24	GALNT17	Polypeptide N-acetylgalactosaminyltransferase 17 (EC 2.4.1.41) (Polypeptide GalNAc transferase-like protein 3) (GalNAc-T-like protein 3) (pp-GaNTase-like protein 3) (Protein-UDP acetylgalactosaminyltransferase-like protein 3) (UDP-GalNAc:polypeptide N-acetylgalactosaminyltransferase-like protein 3) (Williams-Beuren syndrome chromosomal region 17 protein)	-1.43437	0.134793	11.8422	13.038	12.7685	10.8555	11.5376	9.31441	12.7803
Q14697	GANAB	Neutral alpha-glucosidase AB (EC 3.2.1.207) (Alpha-glucosidase 2) (Glucosidase II subunit alpha)	-0.838869	0.300002	11.1429	12.5831	13.0575	11.4113	12.9635	10.3417	10.9726
P04062	GBA	Lysosomal acid glucosylceramidase (Lysosomal acid GCase) (EC 3.2.1.45) (Acid beta-glucosidase) (Alglucerase) (Beta-glucocerebrosidase) (Beta-GC) (Cholesterol glucosyltransferase) (SGTase) (EC 2.4.1.-) (Cholesteryl-beta-glucosidase) (EC 3.2.1.-) (D-glucosyl-N-acylsphingosine glucohydrolase) (Imiglucerase)	-0.375611	0.387992	14.8258	13.9974	13.0327	13.2666	13.6927	13.3006	14.0455
Q9UJ14	GGT7	Glutathione hydrolase 7 (EC 3.4.19.13) (Gamma-glutamyltransferase 7) (GGT 7) (EC 2.3.2.2) (Gamma-glutamyltransferase-like 3) (Gamma-glutamyltransferase-like 5) (Gamma-glutamyltranspeptidase 7) [Cleaved into: Glutathione hydrolase 7 heavy chain; Glutathione hydrolase 7 light chain]	-0.0556316	0.96961	6.4325	8.10635	11.6703	9.70901	8.63874	NA	9.07681
Q9NU53	GINM1	Glycoprotein integral membrane protein 1	-1.24979	0.037454	11.8926	11.8138	12.0583	11.0703	9.97837	10.0905	11.5478
Q92896	GLG1	Golgi apparatus protein 1 (CFR-1) (Cysteine-rich fibroblast growth factor receptor) (E-selectin ligand 1) (ESL-1) (Golgi sialoglycoprotein MG-160)	-1.22361	0.135751	10.9748	12.2121	12.4411	10.6629	11.0869	9.09399	11.7658
Q8WWB7	GLMP	Glycosylated lysosomal membrane protein (Lysosomal protein NCU-G1)	-0.0436286	0.92513	16.3607	14.7184	14.6098	15.1819	15.1723	15.1655	15.225
Q3T906	GNPTAB	N-acetylglucosamine-1-phosphotransferase subunits alpha/beta (EC 2.7.8.17) (GlcNAc-1-phosphotransferase subunits alpha/beta) (Stealth protein GNPTAB) (UDP-N-acetylglucosamine-1-phosphotransferase subunits alpha/beta) [Cleaved into: N-acetylglucosamine-1-phosphotransferase subunit alpha; N-acetylglucosamine-1-phosphotransferase subunit beta]	-0.520365	0.108943	11.1754	12.268	11.3494	11.0202	11.1424	10.7755	11.7241
P15586	GNS	N-acetylglucosamine-6-sulfatase (EC 3.1.6.14) (Glucosamine-6-sulfatase) (G6S)	-3.14048	0.0397256	12.3702	12.2083	12.6032	9.19762	9.04506	6.72907	10.7797
O00461	GOLIM4	Golgi integral membrane protein 4 (Golgi integral membrane protein, cis) (GIMPc) (Golgi phosphoprotein 4) (Golgi-localized phosphoprotein of 130 kDa) (Golgi phosphoprotein of 130 kDa)	-0.623001	0.380511	13.3644	14.9025	14.2323	13.2738	13.1161	12.5559	15.2277
Q8NBJ4	GOLM1	Golgi membrane protein 1 (Golgi membrane protein GP73) (Golgi phosphoprotein 2)	-1.8998	0.173673	13.82	12.5546	13.9444	12.1109	9.8249	9.09128	13.3917
P35052	GPC1	Glypican-1 [Cleaved into: Secreted glypican-1]	-0.9126	0.0083561	13.682	13.1849	13.3998	12.5522	12.3846	12.3418	12.8845
P80108	GPLD1	Phosphatidylinositol-glycan-specific phospholipase D (PI-G PLD) (EC 3.1.4.50) (Glycoprotein phospholipase D) (Glycosyl-phosphatidylinositol-specific phospholipase D) (GPI-PLD) (GPI-specific phospholipase D)	0.328642	0.672366	9.54269	11.2296	10.6237	10.8675	9.11712	11.7365	11.4547
Q14956	GPNMB	Transmembrane glycoprotein NMB (Hematopoietic growth factor inducible neurokinin-1 type)	1.08335	0.00592401	14.2645	12.6247	14.0367	15.0099	14.0744	15.1611	13.8739
Q5VW38	GPR107	Protein GPR107 (Lung seven transmembrane receptor 1)	-0.678318	0.0490099	15.246	15.5321	15.2334	14.7481	14.0714	14.6387	15.1771
Q9ULI3	HEG1	Protein HEG homolog 1	0.129	0.78689	11.2022	10.6667	11.6636	11.4595	11.3874	10.2781	12.1011
Q9BQS7	HEPH	Hephaestin (EC 1.-.-.-)	-0.530476	0.222643	11.1807	11.4719	9.93784	10.3098	10.2217	10.0809	10.9036
P06865	HEXA	Beta-hexosaminidase subunit alpha (EC 3.2.1.52) (Beta-N-acetylhexosaminidase subunit alpha) (Hexosaminidase subunit A) (N-acetyl-beta-glucosaminidase subunit alpha)	-1.99389	0.0493013	13.5613	12.809	13.1899	11.1478	11.9321	8.77419	11.7079
Q68CP4	HGSNAT	Heparan-alpha-glucosaminide N-acetyltransferase (EC 2.3.1.78) (Transmembrane protein 76)	0.0908717	0.871137	12.3944	12.8491	12.9137	13.3172	13.9112	11.8483	12.1631
P04439	HLA-A	HLA class I histocompatibility antigen, A alpha chain (Human leukocyte antigen A) (HLA-A)	-2.19087	0.0154694	12.3904	13.3095	13.3663	9.99796	NA	11.5757	10.4658
P01889	HLA-B	HLA class I histocompatibility antigen, B alpha chain (Human leukocyte antigen B) (HLA-B)	-0.954377	0.244004	10.2031	9.11743	9.7141	8.3815	9.23591	8.96317	5.58418
P10321	HLA-C	HLA class I histocompatibility antigen, C alpha chain (HLA-C) (HLA-Cw) (Human leukocyte antigen C)	2.88174	0.0938033	11.1069	12.181	12.3929	16.382	11.6342	17.2661	13.819
P20036	HLA-DPA1	HLA class II histocompatibility antigen, DP alpha 1 chain (DP(W3)) (DP(W4)) (HLA-SB alpha chain) (MHC class II DP3-alpha) (MHC class II DPA1)	1.63366	0.200876	12.1331	11.634	10.3548	13.9773	10.5946	14.7511	11.5011
P04440	HLA-DPB1	HLA class II histocompatibility antigen, DP beta 1 chain (HLA class II histocompatibility antigen, DP(W4) beta chain) (MHC class II antigen DPB1)	1.13686	0.356862	10.6721	9.25933	9.00969	11.3597	8.46915	12.5373	11.7135
P01912	HLA-DRB1	HLA class II histocompatibility antigen, DRB1 beta chain (Human leukocyte antigen DRB1) (HLA-DRB1)	1.94652	0.173673	8.1084	NA	NA	10.0231	9.34193	12.3551	12.4728
P00738	HP	Haptoglobin (Zonulin) [Cleaved into: Haptoglobin alpha chain; Haptoglobin beta chain]	-3.22665	0.00372678	15.5313	15.7547	14.5381	12.1641	13.6248	10.6514	8.97499
P02790	HPX	Hemopexin (Beta-1B-glycoprotein)	-0.416962	0.397128	10.8236	12.0806	10.3222	10.5783	10.9264	11.1903	9.939
P23327	HRC	Sarcoplasmic reticulum histidine-rich calcium-binding protein	1.31283	0.388386	14.7908	9.82234	9.34137	14.9217	8.15306	13.6028	16.3378
P04196	HRG	Histidine-rich glycoprotein (Histidine-proline-rich glycoprotein) (HPRG)	0.819686	0.376703	13.3596	11.1722	12.1632	12.7132	10.7733	14.8607	14.4474
Q7LGA3	HS2ST1	Heparan sulfate 2-O-sulfotransferase 1 (2-O-sulfotransferase) (2OST) (EC 2.8.2.-)	-1.49678	0.303482	10.3823	11.6633	11.2056	10.1923	8.43531	7.78582	10.7606
P14625	HSP90B1	Endoplasmin (94 kDa glucose-regulated protein) (GRP-94) (Heat shock protein 90 kDa beta member 1) (Tumor rejection antigen 1) (gp96 homolog)	-1.5252	0.0294266	12.3829	12.9757	13.2374	11.4877	11.0484	10.5686	12.2557
P98160	HSPG2	Basement membrane-specific heparan sulfate proteoglycan core protein (HSPG) (Perlecan) (PLC) [Cleaved into: Endorepellin; LG3 peptide]	-0.575573	0.173673	13.5897	13.5042	13.3492	13.2148	13.2705	11.8036	13.5591
Q9Y4L1	HYOU1	Hypoxia up-regulated protein 1 (150 kDa oxygen-regulated protein) (ORP-150) (170 kDa glucose-regulated protein) (GRP-170)	-2.05673	0.00145731	15.05	14.6946	14.5772	13.0114	12.7934	12.2137	14.2304
P05362	ICAM1	Intercellular adhesion molecule 1 (ICAM-1) (Major group rhinovirus receptor) (CD antigen CD54)	0.3069	0.466736	14.0131	12.0595	13.2629	13.2712	13.1469	13.7904	13.4785
P15260	IFNGR1	Interferon gamma receptor 1 (IFN-gamma receptor 1) (IFN-gamma-R1) (CDw119) (Interferon gamma receptor alpha-chain) (IFN-gamma-R-alpha) (CD antigen CD119)	-0.739455	0.265198	10.8577	9.35939	10.9949	10.5775	9.04419	9.25812	10.9497
P08069	IGF1R	Insulin-like growth factor 1 receptor (EC 2.7.10.1) (Insulin-like growth factor I receptor) (IGF-I receptor) (CD antigen CD221) [Cleaved into: Insulin-like growth factor 1 receptor alpha chain; Insulin-like growth factor 1 receptor beta chain]	-0.73421	0.00145731	11.9531	11.9604	12.0255	11.2779	11.1606	11.2701	11.6986
P11717	IGF2R	Cation-independent mannose-6-phosphate receptor (CI Man-6-P receptor) (CI-MPR) (M6PR) (300 kDa mannose 6-phosphate receptor) (MPR 300) (Insulin-like growth factor 2 receptor) (Insulin-like growth factor II receptor) (IGF-II receptor) (M6P/IGF2 receptor) (M6P/IGF2R) (CD antigen CD222)	-0.167741	0.376703	12.6516	13.0916	12.7338	12.8389	12.256	12.7359	12.801
P17936	IGFBP3	Insulin-like growth factor-binding protein 3 (IBP-3) (IGF-binding protein 3) (IGFBP-3)	0.145624	0.570922	11.3136	11.8033	10.8598	11.222	11.2848	11.8197	11.5582
Q8N6C5	IGSF1	Immunoglobulin superfamily member 1 (IgSF1) (Immunoglobulin-like domain-containing protein 1) (Inhibin-binding protein) (InhBP) (Pituitary gland-specific factor 2) (p120)	-0.129521	0.869837	12.0706	13.4264	12.7769	12.2486	11.0552	13.6282	13.5817
O75054	IGSF3	Immunoglobulin superfamily member 3 (IgSF3) (Glu-Trp-Ile EWI motif-containing protein 3) (EWI-3)	-0.175454	0.793795	10.6475	11.968	10.6294	10.5737	9.70555	11.9891	11.3564
Q969P0	IGSF8	Immunoglobulin superfamily member 8 (IgSF8) (CD81 partner 3) (Glu-Trp-Ile EWI motif-containing protein 2) (EWI-2) (Keratinocytes-associated transmembrane protein 4) (KCT-4) (LIR-D1) (Prostaglandin regulatory-like protein) (PGRL) (CD antigen CD316)	0.25555	0.265198	13.5889	12.1657	13.0639	13.4639	12.5056	13.7135	12.5355
Q96F46	IL17RA	Interleukin-17 receptor A (IL-17 receptor A) (IL-17RA) (CDw217) (CD antigen CD217)	-0.318797	0.512068	12.2092	10.5619	11.5224	11.2044	11.2012	11.5096	9.07528
P40189	IL6ST	Interleukin-6 receptor subunit beta (IL-6 receptor subunit beta) (IL-6R subunit beta) (IL-6R-beta) (IL-6RB) (CDw130) (Interleukin-6 signal transducer) (Membrane glycoprotein 130) (gp130) (Oncostatin-M receptor subunit alpha) (CD antigen CD130)	-0.747815	0.0673167	12.6087	13.1196	13.6012	12.3528	12.393	11.8733	12.829
P58166	INHBE	Inhibin beta E chain (Activin beta-E chain)	-0.262663	0.554258	12.3499	11.7376	11.7077	10.8055	11.2857	12.1847	12.4005
P06213	INSR	Insulin receptor (IR) (EC 2.7.10.1) (CD antigen CD220) [Cleaved into: Insulin receptor subunit alpha; Insulin receptor subunit beta]	-0.146633	0.699319	11.4448	11.1981	10.7177	11.2576	10.0675	11.498	11.0712
Q8TB96	ITFG1	T-cell immunomodulatory protein (Protein TIP) (Integrin-alpha FG-GAP repeat-containing protein 1) (Linkin)	-0.459405	0.0778015	11.4305	10.9947	10.5712	10.8281	10.8909	10.0426	9.8802
P56199	ITGA1	Integrin alpha-1 (CD49 antigen-like family member A) (Laminin and collagen receptor) (VLA-1) (CD antigen CD49a)	2.17778	0.016899	8.15048	9.66506	9.55137	12.1103	10.5956	11.7617	10.7327
P26006	ITGA3	Integrin alpha-3 (CD49 antigen-like family member C) (FRP-2) (Galactoprotein B3) (GAPB3) (VLA-3 subunit alpha) (CD antigen CD49c) [Cleaved into: Integrin alpha-3 heavy chain; Integrin alpha-3 light chain]	-0.276162	0.532015	16.523	14.8284	15.548	15.4116	14.5849	16.2972	14.9616
P08648	ITGA5	Integrin alpha-5 (CD49 antigen-like family member E) (Fibronectin receptor subunit alpha) (Integrin alpha-F) (VLA-5) (CD antigen CD49e) [Cleaved into: Integrin alpha-5 heavy chain; Integrin alpha-5 light chain]	-0.780302	0.00218845	14.4361	14.0471	14.4948	13.5154	13.4806	13.6402	13.5474
P23229	ITGA6	Integrin alpha-6 (CD49 antigen-like family member F) (VLA-6) (CD antigen CD49f) [Cleaved into: Integrin alpha-6 heavy chain; Integrin alpha-6 light chain; Processed integrin alpha-6 (Alpha6p)]	0.681914	0.190601	10.6882	11.1314	10.401	11.7108	10.4011	12.2824	11.2942
Q13683	ITGA7	Integrin alpha-7 [Cleaved into: Integrin alpha-7 heavy chain; Integrin alpha-7 light chain; Integrin alpha-7 70 kDa form]	0.842631	0.078937	12.7325	13.2123	12.0459	13.6604	12.8876	14.0549	13.4219
Q13797	ITGA9	Integrin alpha-9 (Integrin alpha-RLC)	-1.13326	0.0905307	11.5162	12.1882	11.7085	11.4011	9.58584	11.1487	10.5486
P06756	ITGAV	Integrin alpha-V (Vitronectin receptor) (Vitronectin receptor subunit alpha) (CD antigen CD51) [Cleaved into: Integrin alpha-V heavy chain; Integrin alpha-V light chain]	-0.527867	0.224363	13.8447	12.2659	12.8501	12.5148	11.4516	13.1063	13.1883
P05556	ITGB1	Integrin beta-1 (Fibronectin receptor subunit beta) (Glycoprotein IIa) (GPIIA) (VLA-4 subunit beta) (CD antigen CD29)	0.83415	0.0140248	13.2299	12.9564	12.782	13.8913	13.4589	14.229	13.7151
P18084	ITGB5	Integrin beta-5	0.487079	0.0555306	10.6213	9.79806	10.2464	10.9487	10.0334	11.1312	10.761
P19827	ITIH1	Inter-alpha-trypsin inhibitor heavy chain H1 (ITI heavy chain H1) (ITI-HC1) (Inter-alpha-inhibitor heavy chain 1) (Inter-alpha-trypsin inhibitor complex component III) (Serum-derived hyaluronan-associated protein) (SHAP)	-0.460592	0.173673	12.8787	13.1576	14.4722	13.0447	12.6489	13.42	13.0725
P19823	ITIH2	Inter-alpha-trypsin inhibitor heavy chain H2 (ITI heavy chain H2) (ITI-HC2) (Inter-alpha-inhibitor heavy chain 2) (Inter-alpha-trypsin inhibitor complex component II) (Serum-derived hyaluronan-associated protein) (SHAP)	0.365711	0.680674	11.7552	13.1731	13.1226	12.9089	11.1586	14.4654	13.7034
Q14624	ITIH4	Inter-alpha-trypsin inhibitor heavy chain H4 (ITI heavy chain H4) (ITI-HC4) (Inter-alpha-inhibitor heavy chain 4) (Inter-alpha-trypsin inhibitor family heavy chain-related protein) (IHRP) (Plasma kallikrein sensitive glycoprotein 120) (Gp120) (PK-120) [Cleaved into: 70 kDa inter-alpha-trypsin inhibitor heavy chain H4; 35 kDa inter-alpha-trypsin inhibitor heavy chain H4]	-1.4845	0.0294266	13.3789	13.7384	12.968	12.2601	11.7215	11.5073	12.1311
P57087	JAM2	Junctional adhesion molecule B (JAM-B) (Junctional adhesion molecule 2) (JAM-2) (Vascular endothelial junction-associated molecule) (VE-JAM) (CD antigen CD322)	0.13312	0.570922	12.25	11.4169	13.228	12.6449	11.274	13.3939	12.0828
P01591	JCHAIN	Immunoglobulin J chain (Joining chain of multimeric IgA and IgM)	-1.90504	0.00122125	13.9552	14.0354	13.5449	11.9631	11.7202	12.1469	11.9303
Q8IZA0	KIAA0319L	Dyslexia-associated protein KIAA0319-like protein (Adeno-associated virus receptor) (AAVR)	-0.533717	0.184997	11.5337	12.1467	11.6433	11.52	10.9585	10.6157	11.8692
P03952	KLKB1	Plasma kallikrein (EC 3.4.21.34) (Fletcher factor) (Kininogenin) (Plasma prekallikrein) (PKK) [Cleaved into: Plasma kallikrein heavy chain; Plasma kallikrein light chain]	-1.32777	0.184997	10.4246	11.3541	10.0883	8.37988	8.65393	9.6605	10.5499
P01042	KNG1	Kininogen-1 (Alpha-2-thiol proteinase inhibitor) (Fitzgerald factor) (High molecular weight kininogen) (HMWK) (Williams-Fitzgerald-Flaujeac factor) [Cleaved into: Kininogen-1 heavy chain; T-kinin (Ile-Ser-Bradykinin); Bradykinin (Kallidin I); Lysyl-bradykinin (Kallidin II); Kininogen-1 light chain; Low molecular weight growth-promoting factor]	-1.12871	0.00372678	14.6653	14.1482	14.2647	13.1903	13.2567	13.0097	13.611
P24043	LAMA2	Laminin subunit alpha-2 (Laminin M chain) (Laminin-12 subunit alpha) (Laminin-2 subunit alpha) (Laminin-4 subunit alpha) (Merosin heavy chain)	0.499325	0.0625996	13.1168	12.8202	12.4933	13.3207	13.718	12.7265	13.7362
Q16363	LAMA4	Laminin subunit alpha-4 (Laminin-14 subunit alpha) (Laminin-8 subunit alpha) (Laminin-9 subunit alpha)	0.03217	0.927562	11.8038	12.7989	12.0653	12.3128	12.2099	11.728	13.117
O15230	LAMA5	Laminin subunit alpha-5 (Laminin-10 subunit alpha) (Laminin-11 subunit alpha) (Laminin-15 subunit alpha)	0.434429	0.277814	13.1321	13.2192	12.9305	13.3015	14.508	12.615	13.7662
P07942	LAMB1	Laminin subunit beta-1 (Laminin B1 chain) (Laminin-1 subunit beta) (Laminin-10 subunit beta) (Laminin-12 subunit beta) (Laminin-2 subunit beta) (Laminin-6 subunit beta) (Laminin-8 subunit beta)	0.19001	0.277814	11.838	13.171	11.8888	12.1437	13.0386	12.3387	11.9973
P55268	LAMB2	Laminin subunit beta-2 (Laminin B1s chain) (Laminin-11 subunit beta) (Laminin-14 subunit beta) (Laminin-15 subunit beta) (Laminin-3 subunit beta) (Laminin-4 subunit beta) (Laminin-7 subunit beta) (Laminin-9 subunit beta) (S-laminin subunit beta) (S-LAM beta)	0.540298	0.195877	14.0477	12.9266	13.2893	14.1996	14.4379	13.212	13.9975
P11047	LAMC1	Laminin subunit gamma-1 (Laminin B2 chain) (Laminin-1 subunit gamma) (Laminin-10 subunit gamma) (Laminin-11 subunit gamma) (Laminin-2 subunit gamma) (Laminin-3 subunit gamma) (Laminin-4 subunit gamma) (Laminin-6 subunit gamma) (Laminin-7 subunit gamma) (Laminin-8 subunit gamma) (Laminin-9 subunit gamma) (S-laminin subunit gamma) (S-LAM gamma)	0.445389	0.225077	14.0279	13.362	13.1896	13.7902	14.4588	13.2772	14.433
P11279	LAMP1	Lysosome-associated membrane glycoprotein 1 (LAMP-1) (Lysosome-associated membrane protein 1) (CD107 antigen-like family member A) (CD antigen CD107a)	0.0378448	0.920888	13.9542	12.5552	12.8129	13.0442	12.9467	13.3296	13.2606
P13473	LAMP2	Lysosome-associated membrane glycoprotein 2 (LAMP-2) (Lysosome-associated membrane protein 2) (CD107 antigen-like family member B) (LGP-96) (CD antigen CD107b)	-0.0437194	0.572434	13.8804	13.4077	13.7629	13.8235	13.2629	13.8633	13.3272
O95461	LARGE1	Xylosyl- and glucuronyltransferase LARGE1 (EC 2.4.-.-) (Acetylglucosaminyltransferase-like 1A) (Glycosyltransferase-like protein) (LARGE xylosyl- and glucuronyltransferase 1) [Includes: Alpha-1,3-xylosyltransferase LARGE1 (EC 2.4.2.-); Beta-1,3-glucuronyltransferase LARGE1 (EC 2.4.1.-)]	-1.69297	0.021986	11.0827	11.999	11.6653	9.70362	10.7668	8.71662	10.62
Q08380	LGALS3BP	Galectin-3-binding protein (Basement membrane autoantigen p105) (Lectin galactoside-binding soluble 3-binding protein) (Mac-2-binding protein) (MAC2BP) (Mac-2 BP) (Tumor-associated antigen 90K)	-0.469837	0.213294	15.9414	14.6439	15.7247	14.9332	14.7973	14.6883	15.5086
Q9BXB1	LGR4	Leucine-rich repeat-containing G-protein coupled receptor 4 (G-protein coupled receptor 48)	0.962566	0.0493013	10.2055	9.48228	10.6286	11.6213	10.1864	11.4994	10.3683
Q12907	LMAN2	Vesicular integral-membrane protein VIP36 (Glycoprotein GP36b) (Lectin mannose-binding 2) (Vesicular integral-membrane protein 36) (VIP36)	-1.93403	0.033251	11.3698	11.1253	11.2766	9.28919	10.403	8.05709	9.5435
Q9H0V9	LMAN2L	VIP36-like protein (Lectin mannose-binding 2-like) (LMAN2-like protein)	-1.6599	0.135751	11.1658	11.9447	11.4965	10.4944	8.35015	8.73175	11.3548
Q9NUN5	LMBRD1	Lysosomal cobalamin transport escort protein LMBD1 (LMBD1) (HDAg-L-interacting protein NESI) (LMBR1 domain-containing protein 1) (Nuclear export signal-interacting protein)	0.047878	0.923749	11.9347	11.4342	11.1949	12.011	10.7249	12.3842	11.0818
Q9BU23	LMF2	Lipase maturation factor 2 (Transmembrane protein 112B) (Transmembrane protein 153)	-1.31137	0.0136315	12.0112	12.1613	12.3557	11.3667	10.6465	10.2673	11.1782
Q9UIQ6	LNPEP	Leucyl-cystinyl aminopeptidase (Cystinyl aminopeptidase) (EC 3.4.11.3) (Insulin-regulated membrane aminopeptidase) (Insulin-responsive aminopeptidase) (IRAP) (Oxytocinase) (OTase) (Placental leucine aminopeptidase) (P-LAP) [Cleaved into: Leucyl-cystinyl aminopeptidase, pregnancy serum form]	-0.133059	0.574913	11.9883	12.2848	12.0303	12.2952	11.7342	11.6302	12.2224
P08519	LPA	Apolipoprotein(a) (Apo(a)) (Lp(a)) (EC 3.4.21.-)	-1.3517	0.436715	8.60143	14.1602	12.9223	11.7192	9.34152	9.50281	13.3128
P06858	LPL	Lipoprotein lipase (LPL) (EC 3.1.1.34) (Phospholipase A1) (EC 3.1.1.32)	-0.239591	0.880017	13.2383	15.5417	14.0706	15.2592	10.1409	15.9226	14.853
P02750	LRG1	Leucine-rich alpha-2-glycoprotein (LRG)	-2.24009	0.493468	11.4914	6.2345	7.28592	5.29458	NA	NA	6.89979
Q96JA1	LRIG1	Leucine-rich repeats and immunoglobulin-like domains protein 1 (LIG-1)	-1.11987	0.285731	9.54031	11.9844	12.1549	10.6398	9.65628	8.73536	11.3953
Q07954	LRP1	Prolow-density lipoprotein receptor-related protein 1 (LRP-1) (Alpha-2-macroglobulin receptor) (A2MR) (Apolipoprotein E receptor) (APOER) (CD antigen CD91) [Cleaved into: Low-density lipoprotein receptor-related protein 1 85 kDa subunit (LRP-85); Low-density lipoprotein receptor-related protein 1 515 kDa subunit (LRP-515); Low-density lipoprotein receptor-related protein 1 intracellular domain (L…	-1.58857	0.0121468	11.4591	11.2932	12.8347	10.5504	9.6372	10.4778	10.573
O75096	LRP4	Low-density lipoprotein receptor-related protein 4 (LRP-4) (Multiple epidermal growth factor-like domains 7)	-3.20866	0.00372678	12.6064	12.6935	12.115	8.95151	9.70897	8.55281	10.929
O75197	LRP5	Low-density lipoprotein receptor-related protein 5 (LRP-5) (Low-density lipoprotein receptor-related protein 7) (LRP-7)	-0.57782	0.46295	12.8636	12.5791	12.8046	12.3091	13.5404	11.234	10.2165
Q8IWT6	LRRC8A	Volume-regulated anion channel subunit LRRC8A (Leucine-rich repeat-containing protein 8A) (HsLRRC8A) (Swelling protein 1)	0.645186	0.173033	10.6696	11.5231	11.1585	12.2558	11.4773	12.2264	11.0895
Q8TDW0	LRRC8C	Volume-regulated anion channel subunit LRRC8C (Factor for adipocyte differentiation 158) (Leucine-rich repeat-containing protein 8C)	1.21693	0.0175848	10.6936	10.5803	11.0441	12.1037	11.4894	12.1377	12.2275
Q8N112	LSMEM2	Leucine-rich single-pass membrane protein 2	-1.32213	0.0382592	14.2394	13.5515	13.2621	12.4708	12.7173	12.0732	11.7876
Q14766	LTBP1	Latent-transforming growth factor beta-binding protein 1 (LTBP-1) (Transforming growth factor beta-1-binding protein 1) (TGF-beta1-BP-1)	-0.2233	0.0859662	11.5707	11.4099	11.572	11.1815	11.2583	11.3888	12.2447
Q14767	LTBP2	Latent-transforming growth factor beta-binding protein 2 (LTBP-2)	1.58168	0.106248	9.2581	10.2151	9.26883	11.027	9.65108	12.3099	11.6614
P51884	LUM	Lumican (Keratan sulfate proteoglycan lumican) (KSPG lumican)	0.11409	0.689689	11.3136	11.6221	10.9911	11.0958	11.1359	11.4716	11.9888
O60449	LY75	Lymphocyte antigen 75 (Ly-75) (C-type lectin domain family 13 member B) (DEC-205) (gp200-MR6) (CD antigen CD205)	-0.239174	0.693026	8.3866	10.6697	9.73639	9.89759	10.6315	8.64415	9.01655
P20645	M6PR	Cation-dependent mannose-6-phosphate receptor (CD Man-6-P receptor) (CD-MPR) (46 kDa mannose 6-phosphate receptor) (MPR 46)	-0.090881	0.671047	13.841	13.6077	13.2755	13.5579	13.084	13.5624	13.7639
P49641	MAN2A2	Alpha-mannosidase 2x (EC 3.2.1.114) (Alpha-mannosidase IIx) (Man IIx) (Mannosidase alpha class 2A member 2) (Mannosyl-oligosaccharide 1,3-1,6-alpha-mannosidase)	-1.38399	0.0662436	13.1632	13.1053	12.9278	11.7391	12.5111	10.1182	12.606
O00754	MAN2B1	Lysosomal alpha-mannosidase (Laman) (EC 3.2.1.24) (Lysosomal acid alpha-mannosidase) (Mannosidase alpha class 2B member 1) (Mannosidase alpha-B) [Cleaved into: Lysosomal alpha-mannosidase A peptide; Lysosomal alpha-mannosidase B peptide; Lysosomal alpha-mannosidase C peptide; Lysosomal alpha-mannosidase D peptide; Lysosomal alpha-mannosidase E peptide]	-0.912529	0.190601	12.7632	11.6251	10.7367	10.3328	11.9121	9.96401	10.9913
P48740	MASP1	Mannan-binding lectin serine protease 1 (EC 3.4.21.-) (Complement factor MASP-3) (Complement-activating component of Ra-reactive factor) (Mannose-binding lectin-associated serine protease 1) (MASP-1) (Mannose-binding protein-associated serine protease) (Ra-reactive factor serine protease p100) (RaRF) (Serine protease 5) [Cleaved into: Mannan-binding lectin serine protease 1 heavy chain; Mannan-bi…	-0.848745	0.100388	11.2957	10.3048	11.0508	9.16472	9.87571	10.3975	10.7022
O43462	MBTPS2	Membrane-bound transcription factor site-2 protease (EC 3.4.24.85) (Endopeptidase S2P) (Sterol regulatory element-binding proteins intramembrane protease) (SREBPs intramembrane protease)	-0.642036	0.34013	9.51991	11.8647	11.0164	10.1622	11.0985	8.8647	10.6547
P43121	MCAM	Cell surface glycoprotein MUC18 (Cell surface glycoprotein P1H12) (Melanoma cell adhesion molecule) (Melanoma-associated antigen A32) (Melanoma-associated antigen MUC18) (S-endo 1 endothelial-associated antigen) (CD antigen CD146)	1.20419	0.00125383	12.5886	12.1179	12.6822	13.9869	13.2942	13.7283	13.6246
Q9GZU1	MCOLN1	Mucolipin-1 (ML1) (MG-2) (Mucolipidin) (Transient receptor potential channel mucolipin 1) (TRPML1)	-0.0684836	0.822647	15.4018	14.6515	14.4869	14.9628	14.5405	15.2084	14.4013
Q7Z7M0	MEGF8	Multiple epidermal growth factor-like domains protein 8 (Multiple EGF-like domains protein 8) (Epidermal growth factor-like protein 4) (EGF-like protein 4)	-1.9001	0.030614	10.8615	11.3163	11.2886	9.84387	9.49494	7.70668	9.97595
P08582	MELTF	Melanotransferrin (Melanoma-associated antigen p97) (CD antigen CD228)	0.387242	0.762137	12.4933	8.92933	7.29394	9.61443	10.3528	8.63288	11.8765
P08581	MET	Hepatocyte growth factor receptor (HGF receptor) (EC 2.7.10.1) (HGF/SF receptor) (Proto-oncogene c-Met) (Scatter factor receptor) (SF receptor) (Tyrosine-protein kinase Met)	-1.72239	0.0306191	10.8487	11.0466	11.572	10.4409	9.16444	9.03025	9.09794
P55083	MFAP4	Microfibril-associated glycoprotein 4	1.5593	0.0460088	14.3426	14.1902	13.4708	14.984	14.4832	16.6326	16.1422
Q13361	MFAP5	Microfibrillar-associated protein 5 (MFAP-5) (MP25) (Microfibril-associated glycoprotein 2) (MAGP-2)	2.6152	0.00983782	10.7704	8.91928	9.36409	12.6761	11.5792	13.0181	11.7445
Q08431	MFGE8	Lactadherin (Breast epithelial antigen BA46) (HMFG) (MFGM) (Milk fat globule-EGF factor 8) (MFG-E8) (SED1) [Cleaved into: Lactadherin short form; Medin]	0.473068	0.0112182	13.8203	13.0473	14.4687	14.3454	13.6863	14.7196	14.331
O43934	MFSD11	UNC93-like protein MFSD11 (Major facilitator superfamily domain-containing protein 11) (Protein ET)	1.19253	0.304446	12.7925	11.1742	11.5015	14.0619	10.0637	15.299	12.4849
Q9UQ53	MGAT4B	Alpha-1,3-mannosyl-glycoprotein 4-beta-N-acetylglucosaminyltransferase B (EC 2.4.1.145) (N-glycosyl-oligosaccharide-glycoprotein N-acetylglucosaminyltransferase IVb) (GlcNAc-T IVb) (GnT-IVb) (N-acetylglucosaminyltransferase IVb) (UDP-N-acetylglucosamine: alpha-1,3-D-mannoside beta-1,4-N-acetylglucosaminyltransferase IVb)	0.926022	0.127004	7.17842	10.3084	10.5569	7.72238	11.4639	NA	8.55704
Q09328	MGAT5	Alpha-1,6-mannosylglycoprotein 6-beta-N-acetylglucosaminyltransferase A (EC 2.4.1.155) (Alpha-mannoside beta-1,6-N-acetylglucosaminyltransferase V) (GlcNAc-T V) (GNT-V) (Mannoside acetylglucosaminyltransferase 5) (N-acetylglucosaminyl-transferase V) [Cleaved into: Secreted alpha-1,6-mannosylglycoprotein 6-beta-N-acetylglucosaminyltransferase A (Secreted beta-1,6-N-acetylglucosaminyltransferase V)…	-1.99652	0.0569687	10.6217	11.4944	11.0871	9.1756	10.3607	7.48763	9.37319
O75900	MMP23B	Matrix metalloproteinase-23 (MMP-23) (EC 3.4.24.-) (Femalysin) (MIFR-1) (Matrix metalloproteinase-21) (MMP-21) (Matrix metalloproteinase-22) (MMP-22) [Cleaved into: Matrix metalloproteinase-23, soluble form]	0.320298	0.677568	9.9148	10.5658	9.33883	8.80509	10.2732	10.6709	11.2978
O95297	MPZL1	Myelin protein zero-like protein 1 (Protein zero-related)	-1.08803	0.18708	14.4682	13.4516	13.4915	12.821	11.2021	13.8094	13.074
O60487	MPZL2	Myelin protein zero-like protein 2 (Epithelial V-like antigen 1)	-0.892056	0.37166	14.3748	12.3076	14.6136	12.0706	13.5909	13.1754	12.6562
Q96AM1	MRGPRF	Mas-related G-protein coupled receptor member F (Mas-related gene F protein) (G-protein coupled receptor 140) (G-protein coupled receptor 168)	-0.0419242	0.935833	8.07538	10.1864	9.91442	7.87869	10.9028	8.99318	10.749
P26927	MST1	Hepatocyte growth factor-like protein (Macrophage stimulatory protein) (Macrophage-stimulating protein) (MSP) [Cleaved into: Hepatocyte growth factor-like protein alpha chain; Hepatocyte growth factor-like protein beta chain]	-0.326797	0.650768	10.3377	8.69177	9.69935	9.03693	9.54771	8.91306	10.2848
Q8IW45	NAXD	ATP-dependent (S)-NAD(P)H-hydrate dehydratase (EC 4.2.1.93) (ATP-dependent NAD(P)HX dehydratase) (Carbohydrate kinase domain-containing protein) (NAD(P)HX dehydratase)	-1.19454	0.202088	10.5361	10.9057	11.5043	NA	9.64665	NA	9.98373
P13591	NCAM1	Neural cell adhesion molecule 1 (N-CAM-1) (NCAM-1) (CD antigen CD56)	-2.4271	0.00027304	14.3401	13.8238	13.3029	11.7615	11.2674	11.0938	12.4368
Q6PIU2	NCEH1	Neutral cholesterol ester hydrolase 1 (NCEH) (EC 3.1.1.-) (Arylacetamide deacetylase-like 1)	-1.0779	0.021986	11.9477	12.2929	12.905	11.6141	11.6541	10.9077	11.0401
Q969V3	NCLN	Nicalin (Nicastrin-like protein)	-2.07101	0.0125673	13.5793	13.6233	14.1351	11.5525	12.1491	10.8389	12.2924
Q92542	NCSTN	Nicastrin	0.630168	0.348166	12.869	12.0791	12.093	12.823	11.7664	14.1253	13.2182
Q15223	NECTIN1	Nectin-1 (Herpes virus entry mediator C) (Herpesvirus entry mediator C) (HveC) (Herpesvirus Ig-like receptor) (HIgR) (Nectin cell adhesion molecule 1) (Poliovirus receptor-related protein 1) (CD antigen CD111)	-1.24724	0.157501	12.2367	13.6418	13.3381	12.2238	11.5762	13.3123	10.1876
Q14112	NID2	Nidogen-2 (NID-2) (Osteonidogen)	0.313401	0.574913	12.2414	11.8219	11.7145	12.327	13.055	10.6839	13.0965
P69849	NOMO3	Nodal modulator 3 (pM5 protein 3)	-1.73459	0.0397256	12.7813	13.36	13.8035	12.0616	12.2878	10.0389	11.9331
O15118	NPC1	NPC intracellular cholesterol transporter 1 (Niemann-Pick C1 protein)	0.249837	0.300002	13.1207	12.399	12.6106	13.0412	12.9694	13.1889	12.4842
P17342	NPR3	Atrial natriuretic peptide receptor 3 (Atrial natriuretic peptide clearance receptor) (Atrial natriuretic peptide receptor type C) (ANP-C) (ANPR-C) (NPR-C)	-0.148609	0.793795	12.7994	11.3852	11.4561	12.6643	11.5355	NA	12.9757
Q9Y639	NPTN	Neuroplastin (Stromal cell-derived receptor 1) (SDR-1)	0.391651	0.203469	14.3171	14.0126	14.2983	14.9049	13.8516	15.2621	14.1939
O14786	NRP1	Neuropilin-1 (Vascular endothelial cell growth factor 165 receptor) (CD antigen CD304)	0.294098	0.184508	12.0706	12.2641	12.8809	12.7772	12.2209	13.1424	12.5823
P21589	NT5E	5'-nucleotidase (5'-NT) (EC 3.1.3.5) (Ecto-5'-nucleotidase) (CD antigen CD73)	-0.671882	0.379771	12.3646	13.693	14.4266	12.8997	11.1191	14.2953	13.0418
Q9HB63	NTN4	Netrin-4 (Beta-netrin) (Hepar-derived netrin-like protein)	1.22082	0.288877	10.9123	9.93412	11.5752	12.2734	13.1286	9.86383	12.8463
P02763	ORM1	Alpha-1-acid glycoprotein 1 (AGP 1) (Orosomucoid-1) (OMD 1)	-1.89893	0.00883329	13.6811	13.671	13.2394	12.0289	11.9587	10.6011	12.5489
P19652	ORM2	Alpha-1-acid glycoprotein 2 (AGP 2) (Orosomucoid-2) (OMD 2)	0.927783	0.203469	11.4479	10.7269	10.9892	11.0967	13.4211	10.8724	12.5396
Q86WC4	OSTM1	Osteopetrosis-associated transmembrane protein 1 (Chloride channel 7 beta subunit)	0.356976	0.669171	9.19135	10.092	8.68986	10.8502	9.41497	8.995	8.95925
P13674	P4HA1	Prolyl 4-hydroxylase subunit alpha-1 (4-PH alpha-1) (EC 1.14.11.2) (Procollagen-proline,2-oxoglutarate-4-dioxygenase subunit alpha-1)	-1.40666	0.0136315	12.4206	13.2655	13.1275	11.2677	12.1353	10.9202	12.2506
Q96RD7	PANX1	Pannexin-1	0.0134568	0.964547	15.1737	14.6918	14.2709	14.793	14.2947	15.3009	14.5138
Q96AQ6	PBXIP1	Pre-B-cell leukemia transcription factor-interacting protein 1 (Hematopoietic PBX-interacting protein)	-1.68193	0.00757595	13.1179	13.0155	12.8213	11.3827	11.759	10.41	11.9952
O60245	PCDH7	Protocadherin-7 (Brain-heart protocadherin) (BH-Pcdh)	0.527036	0.219717	14.4336	14.4004	15.3916	14.8137	15.6276	14.7384	15.8959
Q9HC56	PCDH9	Protocadherin-9	-1.52468	0.00947453	10.1412	10.2748	10.5347	8.98836	8.34075	8.71401	9.87252
Q9UHG3	PCYOX1	Prenylcysteine oxidase 1 (EC 1.8.3.5) (Prenylcysteine lyase)	-0.994603	0.0150031	14.0096	14.2296	14.5442	13.652	12.9881	13.2731	13.1529
P16284	PECAM1	Platelet endothelial cell adhesion molecule (PECAM-1) (EndoCAM) (GPIIA') (PECA1) (CD antigen CD31)	-1.03862	0.544441	10.3836	7.57816	6.81818	6.80113	7.74835	NA	6.47236
Q9HCN3	PGAP6	Post-GPI attachment to proteins factor 6 (EC 3.1.1.4) (GPI processing phospholipase A2) (GPI-PLA2) (Protein M83) (Transmembrane protein 6) (Transmembrane protein 8) (Transmembrane protein 8A)	0.696854	0.0267793	12.0658	10.864	11.6371	12.4398	11.5352	12.7847	11.6238
Q96S52	PIGS	GPI transamidase component PIG-S (Phosphatidylinositol-glycan biosynthesis class S protein)	-1.57079	0.00968079	13.7398	13.6995	14.2945	12.5317	12.879	11.6256	12.3255
Q8NHP8	PLBD2	Putative phospholipase B-like 2 (EC 3.1.1.-) (76 kDa protein) (p76) (LAMA-like protein 2) (Lamina ancestor homolog 2) (Phospholipase B domain-containing protein 2) [Cleaved into: Putative phospholipase B-like 2 32 kDa form; Putative phospholipase B-like 2 45 kDa form]	-2.07714	0.150305	12.4797	10.6926	12.3044	9.23993	9.5348	8.39764	10.7848
Q8IV08	PLD3	5'-3' exonuclease PLD3 (EC 3.1.16.1) (Choline phosphatase 3) (HindIII K4L homolog) (Hu-K4) (Phosphatidylcholine-hydrolyzing phospholipase D3) (Phospholipase D3) (PLD 3)	-0.279264	0.518642	10.7639	11.6517	12.1868	11.1316	11.8923	10.6175	11.3782
Q02809	PLOD1	Procollagen-lysine,2-oxoglutarate 5-dioxygenase 1 (EC 1.14.11.4) (Lysyl hydroxylase 1) (LH1)	-2.85214	0.00145731	9.01689	8.76669	8.28589	5.99634	5.65274	5.60651	7.19585
O60568	PLOD3	Multifunctional procollagen lysine hydroxylase and glycosyltransferase LH3 [Includes: Procollagen-lysine,2-oxoglutarate 5-dioxygenase 3 (EC 1.14.11.4) (Lysyl hydroxylase 3) (LH3); Procollagen glycosyltransferase (EC 2.4.1.50) (EC 2.4.1.66) (Galactosylhydroxylysine-glucosyltransferase) (Procollagen galactosyltransferase) (Procollagen glucosyltransferase)]	-2.24078	0.024566	12.8758	13.1158	13.2253	10.7677	11.4436	9.35537	11.8998
O14494	PLPP1	Phospholipid phosphatase 1 (EC 3.1.3.-) (EC 3.1.3.106) (EC 3.1.3.4) (EC 3.1.3.81) (Lipid phosphate phosphohydrolase 1) (PAP2-alpha) (Phosphatidate phosphohydrolase type 2a) (Phosphatidic acid phosphatase 2a) (PAP-2a) (PAP2a)	0.500896	0.043613	13.9782	14.3011	14.2901	14.5955	15.142	14.4596	13.3966
O14495	PLPP3	Phospholipid phosphatase 3 (EC 3.1.3.-) (EC 3.1.3.4) (Lipid phosphate phosphohydrolase 3) (PAP2-beta) (Phosphatidate phosphohydrolase type 2b) (Phosphatidic acid phosphatase 2b) (PAP-2b) (PAP2b) (Vascular endothelial growth factor and type I collagen-inducible protein) (VCIP)	0.624054	0.00947453	11.4007	11.3319	11.8291	12.0668	11.7371	12.6927	11.6822
P55058	PLTP	Phospholipid transfer protein (Lipid transfer protein II)	-1.50975	0.0261277	11.7046	11.9314	12.7971	10.14	11.0172	10.7273	10.7335
Q9UIW2	PLXNA1	Plexin-A1 (Semaphorin receptor NOV)	-0.350855	0.0400863	14.5884	14.8707	14.8516	14.4468	14.5615	14.3651	13.742
O43157	PLXNB1	Plexin-B1 (Semaphorin receptor SEP)	-1.00458	0.0268148	14.0515	14.4399	13.4673	13.3053	12.9226	13.253	12.4457
O15031	PLXNB2	Plexin-B2 (MM1)	-0.662361	0.024566	13.8359	13.3296	13.547	13.0623	12.3026	13.2806	13.0925
O00592	PODXL	Podocalyxin (GCTM-2 antigen) (Gp200) (Podocalyxin-like protein 1) (PC) (PCLP-1)	0.208421	0.376703	13.3949	12.9319	12.7635	13.0698	13.3172	13.2262	13.4113
Q9Y6A1	POMT1	Protein O-mannosyl-transferase 1 (EC 2.4.1.109) (Dolichyl-phosphate-mannose--protein mannosyltransferase 1)	-2.43884	0.0294266	10.1438	10.323	10.5953	7.76768	8.07191	NA	7.90596
P27169	PON1	Serum paraoxonase/arylesterase 1 (PON 1) (EC 3.1.1.2) (EC 3.1.1.81) (EC 3.1.8.1) (Aromatic esterase 1) (A-esterase 1) (K-45) (Serum aryldialkylphosphatase 1)	-0.127552	0.820936	10.7468	11.261	12.9363	11.7054	10.3559	12.0485	12.5145
Q15165	PON2	Serum paraoxonase/arylesterase 2 (PON 2) (EC 3.1.1.2) (EC 3.1.1.81) (Aromatic esterase 2) (A-esterase 2) (Serum aryldialkylphosphatase 2)	-3.21854	0.00220999	10.2831	11.0913	9.61423	7.48115	7.45079	6.20722	7.92542
Q15063	POSTN	Periostin (PN) (Osteoblast-specific factor 2) (OSF-2)	-2.60641	0.0382592	12.6814	12.8724	12.8063	8.77681	NA	10.8783	10.9766
Q5SGD2	PPM1L	Protein phosphatase 1L (EC 3.1.3.16) (Protein phosphatase 1-like) (Protein phosphatase 2C isoform epsilon) (PP2C-epsilon)	0.787999	0.247365	NA	11.3122	11.5482	6.90061	12.134	NA	7.22094
P51888	PRELP	Prolargin (Proline-arginine-rich end leucine-rich repeat protein)	2.34966	0.0438965	8.10013	8.51239	9.76045	11.4581	11.3326	11.0429	10.4504
P04156	PRNP	Major prion protein (PrP) (ASCR) (PrP27-30) (PrP33-35C) (CD antigen CD230)	-0.53242	0.204042	13.4773	13.0393	13.0735	12.8927	11.8154	13.4992	12.3869
O43490	PROM1	Prominin-1 (Antigen AC133) (Prominin-like protein 1) (CD antigen CD133)	2.55666	0.0535392	8.58905	7.83505	12.4052	13.5817	10.1012	13.3927	10.6678
P07602	PSAP	Prosaposin (Proactivator polypeptide) [Cleaved into: Saposin-A (Protein A); Saposin-B-Val; Saposin-B (Cerebroside sulfate activator) (CSAct) (Dispersin) (Sphingolipid activator protein 1) (SAP-1) (Sulfatide/GM1 activator); Saposin-C (A1 activator) (Co-beta-glucosidase) (Glucosylceramidase activator) (Sphingolipid activator protein 2) (SAP-2); Saposin-D (Component C) (Protein C)]	0.291605	0.751563	11.0408	9.57136	8.41688	10.2928	8.10346	10.2522	11.5276
P41222	PTGDS	Prostaglandin-H2 D-isomerase (EC 5.3.99.2) (Beta-trace protein) (Cerebrin-28) (Glutathione-independent PGD synthase) (Lipocalin-type prostaglandin-D synthase) (L-PGDS) (Prostaglandin-D2 synthase) (PGD2 synthase) (PGDS) (PGDS2)	-0.524175	0.38655	13.7334	14.0093	15.8738	13.9634	14.3219	13.2368	14.5365
Q9P2B2	PTGFRN	Prostaglandin F2 receptor negative regulator (CD9 partner 1) (CD9P-1) (Glu-Trp-Ile EWI motif-containing protein F) (EWI-F) (Prostaglandin F2-alpha receptor regulatory protein) (Prostaglandin F2-alpha receptor-associated protein) (CD antigen CD315)	1.34309	3.01e-05	11.9988	11.1352	12.4888	13.3481	12.4707	13.8365	12.3708
Q12913	PTPRJ	Receptor-type tyrosine-protein phosphatase eta (Protein-tyrosine phosphatase eta) (R-PTP-eta) (EC 3.1.3.48) (Density-enhanced phosphatase 1) (DEP-1) (HPTP eta) (Protein-tyrosine phosphatase receptor type J) (R-PTP-J) (CD antigen CD148)	0.214176	0.330876	12.9956	12.7173	12.6698	13.193	12.6989	13.3557	12.0819
Q15262	PTPRK	Receptor-type tyrosine-protein phosphatase kappa (Protein-tyrosine phosphatase kappa) (R-PTP-kappa) (EC 3.1.3.48)	-0.533733	0.336594	11.9795	11.6182	12.9443	12.4393	10.7736	12.2869	10.6949
P28827	PTPRM	Receptor-type tyrosine-protein phosphatase mu (Protein-tyrosine phosphatase mu) (R-PTP-mu) (EC 3.1.3.48)	-0.0318569	0.948076	11.4956	12.6742	12.5024	12.6165	11.4177	13.0177	11.7169
P15151	PVR	Poliovirus receptor (Nectin-like protein 5) (NECL-5) (CD antigen CD155)	-0.580252	0.183663	14.9874	15.5778	14.8564	15.0943	14.3797	14.8077	13.9594
A1KZ92	PXDNL	Peroxidasin-like protein (EC 1.11.1.7) (Cardiac peroxidase) (Vascular peroxidase 2) (polysomal ribonuclease 1) (PRM1)	-1.10928	0.290428	10.5674	9.81121	11.5505	9.60953	9.30924	7.52268	11.6936
O43567	RNF13	E3 ubiquitin-protein ligase RNF13 (EC 2.3.2.27) (RING finger protein 13) (RING-type E3 ubiquitin transferase RNF13)	-0.326515	0.379291	12.4716	11.4845	12.7297	11.3272	12.1293	12.2271	11.9248
Q01973	ROR1	Inactive tyrosine-protein kinase transmembrane receptor ROR1 (Neurotrophic tyrosine kinase, receptor-related 1)	0.307534	0.689352	9.98333	11.3896	11.6554	11.7385	10.2466	11.0183	12.2645
Q9Y2B1	RXYLT1	Ribitol-5-phosphate xylosyltransferase 1 (EC 2.4.2.61) (Transmembrane protein 5) (UDP-D-xylose:ribitol-5-phosphate beta1,4-xylosyltransferase)	-1.52773	0.0589014	10.9832	11.7176	11.1453	9.21962	10.2918	NA	11.0052
Q99500	S1PR3	Sphingosine 1-phosphate receptor 3 (S1P receptor 3) (S1P3) (Endothelial differentiation G-protein coupled receptor 3) (Sphingosine 1-phosphate receptor Edg-3) (S1P receptor Edg-3)	-2.93043	0.0115933	11.3646	12.1483	12.5489	9.35902	9.60216	8.82969	8.07964
Q12770	SCAP	Sterol regulatory element-binding protein cleavage-activating protein (SCAP) (SREBP cleavage-activating protein)	-2.38096	0.206041	10.0032	11.4923	13.3865	11.4975	7.40175	10.088	8.4191
Q14108	SCARB2	Lysosome membrane protein 2 (85 kDa lysosomal membrane sialoglycoprotein) (LGP85) (CD36 antigen-like 2) (Lysosome membrane protein II) (LIMP II) (Scavenger receptor class B member 2) (CD antigen CD36)	0.352919	0.357711	12.5287	12.916	12.741	13.3477	12.5115	13.8887	12.578
Q07699	SCN1B	Sodium channel subunit beta-1	-0.776974	0.0373223	11.2719	11.4701	11.6616	10.522	10.7153	10.6537	11.4202
O60939	SCN2B	Sodium channel subunit beta-2	0.433434	0.200154	13.4242	14.4606	13.5618	14.3329	13.9503	14.5267	14.1861
Q8IWT1	SCN4B	Sodium channel subunit beta-4	0.425909	0.626757	12.2625	10.0241	10.1449	11.4572	9.95157	12.5631	10.9737
Q14524	SCN5A	Sodium channel protein type 5 subunit alpha (Sodium channel protein cardiac muscle subunit alpha) (Sodium channel protein type V subunit alpha) (Voltage-gated sodium channel subunit alpha Nav1.5) (hH1)	0.294233	0.425856	11.2593	11.0542	10.3836	11.055	10.7011	12.0351	10.9818
Q9UBV2	SEL1L	Protein sel-1 homolog 1 (Suppressor of lin-12-like protein 1) (Sel-1L)	-1.38176	0.0268148	12.9666	13.0719	13.3246	11.6975	11.955	10.7398	12.5649
P49908	SELENOP	Selenoprotein P (SeP)	0.953442	0.38655	8.90271	10.8071	9.51251	11.0891	8.18181	12.6022	10.9038
Q99985	SEMA3C	Semaphorin-3C (Semaphorin-E) (Sema E)	-0.894037	0.425856	10.4716	12.6527	12.4178	12.2902	10.6606	9.9554	10.907
Q9NPR2	SEMA4B	Semaphorin-4B (Semaphorin-C)	-1.62069	0.194135	8.89052	9.70991	11.3973	8.28738	NA	7.94709	8.85561
Q9C0C4	SEMA4C	Semaphorin-4C	-0.467268	0.0493013	11.4932	12.0656	12.1985	11.3623	11.2787	11.8604	10.5813
Q92854	SEMA4D	Semaphorin-4D (A8) (BB18) (GR3) (CD antigen CD100)	-3.85395	0.00780515	12.6063	12.7482	12.2871	8.24712	9.17067	9.13129	NA
Q13591	SEMA5A	Semaphorin-5A (Semaphorin-F) (Sema F)	0.0125227	0.979891	10.3321	11.0983	11.4624	10.8827	10.0785	10.7878	12.158
Q9H2E6	SEMA6A	Semaphorin-6A (Semaphorin VIA) (Sema VIA) (Semaphorin-6A-1) (SEMA6A-1)	0.507436	0.128704	13.7983	13.5567	13.918	14.4737	13.4941	14.9999	13.9319
Q9NRX5	SERINC1	Serine incorporator 1 (Tumor differentially expressed protein 1-like) (Tumor differentially expressed protein 2)	1.60143	0.00144614	13.622	12.231	13.0949	14.9451	13.8686	14.9934	13.1143
P01009	SERPINA1	Alpha-1-antitrypsin (Alpha-1 protease inhibitor) (Alpha-1-antiproteinase) (Serpin A1) [Cleaved into: Short peptide from AAT (SPAAT)]	-1.74298	0.0136315	17.7813	18.378	18.0866	16.4044	17.3753	15.4163	16.0573
Q9UK55	SERPINA10	Protein Z-dependent protease inhibitor (PZ-dependent protease inhibitor) (PZI) (Serpin A10)	-1.11569	0.00560659	11.3684	11.8746	12.1577	10.735	10.6168	10.8497	10.4906
P01011	SERPINA3	Alpha-1-antichymotrypsin (ACT) (Cell growth-inhibiting gene 24/25 protein) (Serpin A3) [Cleaved into: Alpha-1-antichymotrypsin His-Pro-less]	-2.85363	0.00636633	11.9349	11.8004	11.4379	9.30284	9.35773	7.4227	10.4504
P29622	SERPINA4	Kallistatin (Kallikrein inhibitor) (Peptidase inhibitor 4) (PI-4) (Serpin A4)	-0.0895636	0.756335	11.5414	11.3974	11.3419	10.943	11.0598	11.9947	11.3518
P08185	SERPINA6	Corticosteroid-binding globulin (CBG) (Serpin A6) (Transcortin)	-0.518905	0.376703	10.7928	11.3339	10.744	11.4239	9.83716	10.1666	10.1283
P01008	SERPINC1	Antithrombin-III (ATIII) (Serpin C1)	0.0362252	0.968893	8.22085	9.70691	9.10362	9.0691	6.11458	10.2657	8.72832
P05546	SERPIND1	Heparin cofactor 2 (Heparin cofactor II) (HC-II) (Protease inhibitor leuserpin-2) (HLS2) (Serpin D1)	-0.6891	0.552384	14.4182	11.5575	11.9195	11.1322	11.8475	10.8282	13.9149
P05155	SERPING1	Plasma protease C1 inhibitor (C1 Inh) (C1Inh) (C1 esterase inhibitor) (C1-inhibiting factor) (Serpin G1)	-3.07387	0.000154505	14.5612	14.5595	12.8572	11.4998	11.2809	9.95257	12.3364
P50454	SERPINH1	Serpin H1 (47 kDa heat shock protein) (Arsenic-transactivated protein 3) (AsTP3) (Cell proliferation-inducing gene 14 protein) (Collagen-binding protein) (Colligin) (Rheumatoid arthritis-related antigen RA-A47)	-1.64325	0.265198	12.065	12.193	6.7475	9.24359	9.8622	8.44768	5.75916
Q16586	SGCA	Alpha-sarcoglycan (Alpha-SG) (50 kDa dystrophin-associated glycoprotein) (50DAG) (Adhalin) (Dystroglycan-2)	-0.150552	0.253991	13.0538	13.2621	13.3929	13.0877	12.8975	13.0968	13.3441
Q16585	SGCB	Beta-sarcoglycan (Beta-SG) (43 kDa dystrophin-associated glycoprotein) (43DAG) (A3b)	-0.184317	0.603243	11.3794	11.9278	12.4488	11.5834	11.8261	11.67	12.0861
Q92629	SGCD	Delta-sarcoglycan (Delta-SG) (35 kDa dystrophin-associated glycoprotein) (35DAG)	-0.53064	0.216924	13.9518	13.9843	15.3295	14.0207	14.3433	13.5541	13.6468
O43556	SGCE	Epsilon-sarcoglycan (Epsilon-SG)	-0.756121	0.0535568	12.9461	14.3109	13.7535	12.5955	13.6531	12.3242	13.4688
Q13326	SGCG	Gamma-sarcoglycan (Gamma-SG) (35 kDa dystrophin-associated glycoprotein) (35DAG)	1.01287	0.419984	10.6852	11.3223	5.15631	9.89918	10.9007	9.05985	10.6844
Q9HAT2	SIAE	Sialate O-acetylesterase (EC 3.1.1.53) (H-Lse) (Sialic acid-specific 9-O-acetylesterase)	-1.02014	0.0109181	12.7347	11.8479	12.2175	11.7178	11.2297	10.7063	11.4552
Q8NBJ9	SIDT2	SID1 transmembrane family member 2	-1.19374	0.0181323	13.3357	13.0334	12.5435	12.0298	12.3796	10.6862	12.5627
Q9H173	SIL1	Nucleotide exchange factor SIL1 (BiP-associated protein) (BAP)	0.168673	0.345008	10.695	8.87934	10.1256	NA	9.05062	NA	7.67991
P78324	SIRPA	Tyrosine-protein phosphatase non-receptor type substrate 1 (SHP substrate 1) (SHPS-1) (Brain Ig-like molecule with tyrosine-based activation motifs) (Bit) (CD172 antigen-like family member A) (Inhibitory receptor SHPS-1) (Macrophage fusion receptor) (MyD-1 antigen) (Signal-regulatory protein alpha-1) (Sirp-alpha-1) (Signal-regulatory protein alpha-2) (Sirp-alpha-2) (Signal-regulatory protein alph…	0.177753	0.50222	14.8787	14.2326	14.2547	14.6276	14.0928	15.032	14.7975
P49281	SLC11A2	Natural resistance-associated macrophage protein 2 (NRAMP 2) (Divalent cation transporter 1) (Divalent metal transporter 1) (DMT-1) (Solute carrier family 11 member 2)	0.364771	0.589346	11.6264	12.3917	13.1384	13.1604	14.0085	12.3777	11.4545
P55011	SLC12A2	Solute carrier family 12 member 2 (Basolateral Na-K-Cl symporter) (Bumetanide-sensitive sodium-(potassium)-chloride cotransporter 2)	1.02283	0.100388	11.337	11.2357	12.182	12.8715	11.9131	13.2013	12.1599
Q9UP95	SLC12A4	Solute carrier family 12 member 4 (Electroneutral potassium-chloride cotransporter 1) (Erythroid K-Cl cotransporter 1) (hKCC1)	0.780791	0.303482	11.2005	9.9135	9.28447	10.8343	NA	11.4535	10.962
Q9UHW9	SLC12A6	Solute carrier family 12 member 6 (Electroneutral potassium-chloride cotransporter 3) (K-Cl cotransporter 3)	-0.0681135	0.923749	12.4546	13.1926	12.1319	12.3686	11.9994	13.4788	12.2529
Q9Y666	SLC12A7	Solute carrier family 12 member 7 (Electroneutral potassium-chloride cotransporter 4) (K-Cl cotransporter 4)	1.38668	0.300002	12.3366	9.92587	9.4085	13.0455	10.1396	13.8156	8.94088
Q9BXP2	SLC12A9	Solute carrier family 12 member 9 (Cation-chloride cotransporter 6) (hCCC6) (Cation-chloride cotransporter-interacting protein 1) (CCC-interacting protein 1) (hCIP1) (Potassium-chloride transporter 9) (WO3.3)	0.357069	0.297114	11.7561	12.0182	12.1358	12.9961	12.3238	12.3672	11.6213
Q16348	SLC15A2	Solute carrier family 15 member 2 (Kidney H(+)/peptide cotransporter) (Oligopeptide transporter, kidney isoform) (Peptide transporter 2)	0.274005	0.681654	9.20014	10.1506	9.79486	10.1993	8.85325	10.6416	10.3375
Q8N697	SLC15A4	Solute carrier family 15 member 4 (Peptide transporter 4) (Peptide/histidine transporter 1) (hPHT1)	0.267576	0.424713	18.0139	16.7354	16.7069	17.5215	17.5278	17.4874	17.1324
O60779	SLC19A2	Thiamine transporter 1 (ThTr-1) (ThTr1) (Solute carrier family 19 member 2) (Thiamine carrier 1) (TC1)	-0.419966	0.682126	10.7671	13.0206	13.2893	12.8859	13.4663	11.472	9.93197
P43003	SLC1A3	Excitatory amino acid transporter 1 (Sodium-dependent glutamate/aspartate transporter 1) (GLAST-1) (Solute carrier family 1 member 3)	-1.54264	0.0134285	12.6423	12.3734	12.0878	10.6012	11.4661	10.3946	10.8424
P43007	SLC1A4	Neutral amino acid transporter A (Alanine/serine/cysteine/threonine transporter 1) (ASCT-1) (SATT) (Solute carrier family 1 member 4)	0.0640429	0.935833	10.6237	12.5267	8.79899	10.2267	12.011	10.9698	9.15344
O76082	SLC22A5	Solute carrier family 22 member 5 (High-affinity sodium-dependent carnitine cotransporter) (Organic cation/carnitine transporter 2)	-0.952418	0.0712754	12.9354	13.8764	14.1188	13.04	13.0312	12.662	12.0313
Q99808	SLC29A1	Equilibrative nucleoside transporter 1 (Equilibrative nitrobenzylmercaptopurine riboside-sensitive nucleoside transporter) (Equilibrative NBMPR-sensitive nucleoside transporter) (Nucleoside transporter, es-type) (Solute carrier family 29 member 1)	0.13237	0.830476	11.7662	12.9454	13.0682	13.2752	12.4564	12.6917	12.084
P11166	SLC2A1	Solute carrier family 2, facilitated glucose transporter member 1 (Glucose transporter type 1, erythrocyte/brain) (GLUT-1) (HepG2 glucose transporter)	0.16147	0.358877	15.3804	14.7961	15.0672	15.2871	14.7908	15.6429	15.2584
Q96QE2	SLC2A13	Proton myo-inositol cotransporter (H(+)-myo-inositol cotransporter) (Hmit) (H(+)-myo-inositol symporter) (Solute carrier family 2 member 13)	1.12075	0.00218845	15.5563	15.0252	15.9209	16.8011	16.3095	16.7442	16.6623
P14672	SLC2A4	Solute carrier family 2, facilitated glucose transporter member 4 (Glucose transporter type 4, insulin-responsive) (GLUT-4)	0.0519075	0.544441	16.1329	16.1858	16.1866	16.2407	16.0914	16.4096	15.8144
Q6YBV0	SLC36A4	Proton-coupled amino acid transporter 4 (Proton/amino acid transporter 4) (Solute carrier family 36 member 4)	-0.0842086	0.823249	10.821	11.3129	10.5276	10.9316	9.97973	11.1967	11.1039
Q9H2H9	SLC38A1	Sodium-coupled neutral amino acid transporter 1 (Amino acid transporter A1) (N-system amino acid transporter 2) (Solute carrier family 38 member 1) (System A amino acid transporter 1) (System N amino acid transporter 1)	-0.994732	0.308332	9.98517	9.45957	8.34081	8.2462	7.68525	8.55732	9.92919
Q15043	SLC39A14	Metal cation symporter ZIP14 (LIV-1 subfamily of ZIP zinc transporter 4) (LZT-Hs4) (Solute carrier family 39 member 14) (Zrt- and Irt-like protein 14) (ZIP-14)	0.548795	0.14231	11.0848	11.4035	11.2936	11.8495	11.2769	12.5662	11.5451
Q13433	SLC39A6	Zinc transporter ZIP6 (Estrogen-regulated protein LIV-1) (Solute carrier family 39 member 6) (Zrt- and Irt-like protein 6) (ZIP-6)	-0.985964	0.14231	11.7875	10.4804	11.0492	9.83739	9.03819	10.8969	10.2228
P08195	SLC3A2	4F2 cell-surface antigen heavy chain (4F2hc) (4F2 heavy chain antigen) (Lymphocyte activation antigen 4F2 large subunit) (Solute carrier family 3 member 2) (CD antigen CD98)	-0.39391	0.242965	15.643	15.2893	14.9088	14.9637	14.5789	15.5601	14.4431
Q8NBI5	SLC43A3	Equilibrative nucleobase transporter 1 (Protein FOAP-13) (Solute carrier family 43 member 3)	0.592609	0.643898	NA	8.62272	8.99264	9.42918	11.1201	9.02531	6.65287
Q8IWA5	SLC44A2	Choline transporter-like protein 2 (Solute carrier family 44 member 2)	1.18986	0.0585219	11.3097	11.9541	10.9995	12.8373	11.6748	13.5686	12.3629
Q96NT5	SLC46A1	Proton-coupled folate transporter (G21) (Heme carrier protein 1) (PCFT/HCP1) (Solute carrier family 46 member 1)	0.539576	0.00592401	16.5853	16.2187	16.697	17.0181	16.983	17.159	16.9526
Q9Y6M7	SLC4A7	Sodium bicarbonate cotransporter 3 (Electroneutral Na/HCO(3) cotransporter) (Sodium bicarbonate cotransporter 2) (Sodium bicarbonate cotransporter 2b) (Bicarbonate transporter) (Solute carrier family 4 member 7)	-0.933293	0.0905307	10.9945	11.5683	10.9489	10.8452	9.46714	10.9198	9.71707
P13866	SLC5A1	Sodium/glucose cotransporter 1 (Na(+)/glucose cotransporter 1) (High affinity sodium-glucose cotransporter) (Solute carrier family 5 member 1)	-2.66052	0.0136315	14.1203	14.6279	15.0728	12.6013	12.7012	10.5191	11.9643
P23975	SLC6A2	Sodium-dependent noradrenaline transporter (Norepinephrine transporter) (NET) (Solute carrier family 6 member 2)	-1.88565	0.201246	8.07	12.427	11.8731	9.76636	7.63065	10.0486	7.43947
P31641	SLC6A6	Sodium- and chloride-dependent taurine transporter (Solute carrier family 6 member 6)	-1.72835	0.226377	10.2534	11.759	10.3871	9.73677	6.70738	7.19284	11.4668
P48029	SLC6A8	Sodium- and chloride-dependent creatine transporter 1 (CT1) (Creatine transporter 1) (Solute carrier family 6 member 8)	0.224075	0.565596	9.82581	10.7145	10.9742	10.638	10.8243	10.3035	11.15
P30825	SLC7A1	High affinity cationic amino acid transporter 1 (CAT-1) (CAT1) (Ecotropic retroviral leukemia receptor homolog) (Ecotropic retrovirus receptor homolog) (Solute carrier family 7 member 1) (System Y+ basic amino acid transporter)	-0.437172	0.335278	12.7748	12.9905	13.7546	13.1952	11.5626	13.1741	13.1407
P52569	SLC7A2	Cationic amino acid transporter 2 (CAT-2) (CAT2) (Low affinity cationic amino acid transporter 2) (Solute carrier family 7 member 2)	-0.197755	0.681654	14.3802	15.3645	16.2798	15.1615	14.1132	16.2934	14.8619
P32418	SLC8A1	Sodium/calcium exchanger 1 (Na(+)/Ca(2+)-exchange protein 1) (Solute carrier family 8 member 1)	-0.0446706	0.677568	12.8755	12.7045	12.5274	12.5773	12.7936	12.7286	12.5317
Q6J4K2	SLC8B1	Mitochondrial sodium/calcium exchanger protein (Na(+)/K(+)/Ca(2+)-exchange protein 6) (Sodium/calcium exchanger protein, mitochondrial) (Sodium/potassium/calcium exchanger 6) (Solute carrier family 24 member 6) (Solute carrier family 8 member B1)	0.928615	0.290198	11.7565	10.8844	10.4009	11.99	10.8791	13.6503	11.2509
Q92581	SLC9A6	Sodium/hydrogen exchanger 6 (Na(+)/H(+) exchanger 6) (NHE-6) (Solute carrier family 9 member 6)	-0.168302	0.554401	11.5309	11.5652	11.9126	11.5937	11.9651	11.3516	10.3496
Q96T83	SLC9A7	Sodium/hydrogen exchanger 7 (Na(+)/H(+) exchanger 7) (NHE-7) (Solute carrier family 9 member 7)	-0.813039	0.0115933	15.3579	15.2505	14.5787	14.2471	14.4483	14.1985	14.0077
Q9UIG8	SLCO3A1	Solute carrier organic anion transporter family member 3A1 (OATP3A1) (Organic anion transporter polypeptide-related protein 3) (OATP-RP3) (OATPRP3) (Organic anion-transporting polypeptide D) (OATP-D) (PGE1 transporter) (Sodium-independent organic anion transporter D) (Solute carrier family 21 member 11)	0.381657	0.198756	13.4125	13.0629	12.9141	13.5425	13.0719	14.1272	13.3044
O94813	SLIT2	Slit homolog 2 protein (Slit-2) [Cleaved into: Slit homolog 2 protein N-product; Slit homolog 2 protein C-product]	0.0870711	0.88786	9.6453	11.9187	10.706	9.78636	11.5343	10.8623	11.7654
P08294	SOD3	Extracellular superoxide dismutase [Cu-Zn] (EC-SOD) (EC 1.15.1.1)	1.03926	0.267115	9.14604	9.34027	11.3517	10.5446	11.1216	10.6651	12.2837
Q96PQ0	SORCS2	VPS10 domain-containing receptor SorCS2 [Cleaved into: SorCS2 122 kDa chain; SorCS2 104 kDa chain; SorCS2 18 kDa chain]	0.0791991	0.950983	9.50569	7.84286	11.9044	9.821	11.0664	9.80297	10.7571
Q92673	SORL1	Sortilin-related receptor (Low-density lipoprotein receptor relative with 11 ligand-binding repeats) (LDLR relative with 11 ligand-binding repeats) (LR11) (SorLA-1) (Sorting protein-related receptor containing LDLR class A repeats) (SorLA)	-1.6681	0.0125673	12.3354	13.0282	12.2816	11.0139	11.6248	9.68255	11.7412
Q99523	SORT1	Sortilin (100 kDa NT receptor) (Glycoprotein 95) (Gp95) (Neurotensin receptor 3) (NT3) (NTR3)	-0.331228	0.551788	13.4788	13.411	14.0409	14.2292	13.0436	13.3006	13.7427
Q8TCT8	SPPL2A	Signal peptide peptidase-like 2A (SPP-like 2A) (SPPL2a) (EC 3.4.23.-) (Intramembrane protease 3) (IMP-3) (Presenilin-like protein 2)	0.173556	0.572919	11.8799	10.5147	11.1117	11.4816	10.588	11.8818	11.5229
Q8TCT7	SPPL2B	Signal peptide peptidase-like 2B (SPP-like 2B) (SPPL2b) (EC 3.4.23.-) (Intramembrane protease 4) (IMP-4) (Presenilin homologous protein 4) (PSH4) (Presenilin-like protein 1)	-0.624095	0.375734	10.3286	9.75856	10.7334	10.1579	9.82033	8.99894	9.54375
Q86TD4	SRL	Sarcalumenin	-1.44621	0.0261277	13.7923	13.9119	14.4169	13.0295	13.3826	11.7822	12.1823
P43308	SSR2	Translocon-associated protein subunit beta (TRAP-beta) (Signal sequence receptor subunit beta) (SSR-beta)	-2.00924	0.0294266	10.3757	11.6452	10.0129	9.08232	8.9196	6.94396	9.26449
Q11201	ST3GAL1	CMP-N-acetylneuraminate-beta-galactosamide-alpha-2,3-sialyltransferase 1 (Alpha 2,3-ST 1) (Beta-galactoside alpha-2,3-sialyltransferase 1) (EC 2.4.99.4) (Gal-NAc6S) (Gal-beta-1,3-GalNAc-alpha-2,3-sialyltransferase) (Monosialoganglioside sialyltransferase) (EC 2.4.99.2) (SIATFL) (ST3Gal I) (ST3GalI) (ST3GalA.1) (ST3O) (Sialyltransferase 4A) (SIAT4-A)	-2.2686	0.0384778	8.89372	10.4953	10.4719	7.94597	7.67448	6.34727	8.77244
Q11206	ST3GAL4	CMP-N-acetylneuraminate-beta-galactosamide-alpha-2,3-sialyltransferase 4 (Alpha 2,3-ST 4) (Beta-galactoside alpha-2,3-sialyltransferase 4) (EC 2.4.99.2) (EC 2.4.99.4) (Alpha 2,3-sialyltransferase IV) (Gal-NAc6S) (Gal-beta-1,3-GalNAc-alpha-2,3-sialyltransferase) (Gal-beta-1,4-GlcNAc-alpha-2,3-sialyltransferase) (N-acetyllactosaminide alpha-2,3-sialyltransferase) (EC 2.4.99.6) (SAT-3) (ST-4) (ST3Ga…	-2.33971	0.00735993	14.6818	14.7648	14.1918	12.7544	12.0764	11.4347	14.6163
Q9Y274	ST3GAL6	Type 2 lactosamine alpha-2,3-sialyltransferase (EC 2.4.99.-) (CMP-NeuAc:beta-galactoside alpha-2,3-sialyltransferase VI) (ST3Gal VI) (ST3GalVI) (Sialyltransferase 10)	-1.49501	0.0897136	11.6901	13.1364	13.2825	11.3546	11.4944	9.66605	12.3171
Q687X5	STEAP4	Metalloreductase STEAP4 (EC 1.16.1.9) (Six-transmembrane epithelial antigen of prostate 4) (SixTransMembrane protein of prostate 2) (Tumor necrosis factor, alpha-induced protein 9)	0.373493	0.345008	13.1413	12.4667	12.4815	13.4144	12.4565	13.763	11.4512
Q13586	STIM1	Stromal interaction molecule 1	-1.65077	0.00435062	12.4977	14.183	12.642	11.2905	12.5067	10.4729	12.5455
P46977	STT3A	Dolichyl-diphosphooligosaccharide--protein glycosyltransferase subunit STT3A (Oligosaccharyl transferase subunit STT3A) (STT3-A) (EC 2.4.99.18) (B5) (Integral membrane protein 1) (Transmembrane protein TMC)	-1.39638	0.00968079	14.104	14.2841	14.51	12.8848	12.7007	12.4343	13.5921
Q8TCJ2	STT3B	Dolichyl-diphosphooligosaccharide--protein glycosyltransferase subunit STT3B (Oligosaccharyl transferase subunit STT3B) (STT3-B) (EC 2.4.99.18) (Source of immunodominant MHC-associated peptides homolog)	-1.27511	0.024566	14.435	14.5487	15.1974	13.3196	13.8979	12.6526	13.9375
Q9UBS9	SUCO	SUN domain-containing ossification factor (Membrane protein CH1) (Protein osteopotentia homolog) (SUN-like protein 1)	-3.18885	0.128672	9.51208	10.1618	8.71422	7.00972	7.6906	NA	7.22222
O94901	SUN1	SUN domain-containing protein 1 (Protein unc-84 homolog A) (Sad1/unc-84 protein-like 1)	-0.741413	0.00883329	14.1455	14.2817	14.0066	13.6169	13.1037	13.5696	13.3225
Q9UH99	SUN2	SUN domain-containing protein 2 (Protein unc-84 homolog B) (Rab5-interacting protein) (Rab5IP) (Sad1/unc-84 protein-like 2)	-1.35091	0.00218845	16.6418	16.541	15.8374	15.0919	14.9544	14.8247	15.196
Q9UGT4	SUSD2	Sushi domain-containing protein 2	-1.19998	0.482458	10.2896	10.3757	6.14206	8.51308	7.64129	9.60669	6.62669
Q7L1I2	SV2B	Synaptic vesicle glycoprotein 2B	-0.944118	0.308759	10.6054	11.2889	12.2004	8.57505	12.4692	10.6227	9.84456
Q16563	SYPL1	Synaptophysin-like protein 1 (Pantophysin)	0.559347	0.135751	13.9691	14.4204	14.8045	15.2526	14.991	14.8807	12.6872
Q9NT68	TENM2	Teneurin-2 (Ten-2) (Protein Odd Oz/ten-m homolog 2) (Tenascin-M2) (Ten-m2) (Teneurin transmembrane protein 2) [Cleaved into: Ten-2, soluble form; Ten-2 intracellular domain (Ten-2 ICD)]	-1.10979	0.0938033	13.3199	12.9068	13.5215	12.145	12.7058	11.229	12.5184
P02787	TF	Serotransferrin (Transferrin) (Beta-1 metal-binding globulin) (Siderophilin)	-0.320603	0.422598	13.3039	14.7631	13.5426	13.8069	13.137	13.9434	13.3097
P02786	TFRC	Transferrin receptor protein 1 (TR) (TfR) (TfR1) (Trfr) (T9) (p90) (CD antigen CD71) [Cleaved into: Transferrin receptor protein 1, serum form (sTfR)]	-0.657734	0.373105	13.1883	15.7744	14.3501	14.2735	12.6137	14.2767	13.9555
P37173	TGFBR2	TGF-beta receptor type-2 (TGFR-2) (EC 2.7.11.30) (TGF-beta type II receptor) (Transforming growth factor-beta receptor type II) (TGF-beta receptor type II) (TbetaR-II)	-0.892422	0.0438129	10.674	10.7338	11.4708	10.1483	10.3614	9.958	9.67788
O43493	TGOLN2	Trans-Golgi network integral membrane protein 2 (Trans-Golgi network glycoprotein 46) (TGN38 homolog) (hTGN46) (Trans-Golgi network glycoprotein 48) (hTGN48) (Trans-Golgi network glycoprotein 51) (hTGN51) (Trans-Golgi network protein 2)	-1.37449	0.0778857	10.3476	11.8832	11.6059	9.95663	9.66048	8.97234	11.0284
P07996	THBS1	Thrombospondin-1 (Glycoprotein G)	-1.54667	0.24393	12.1543	10.8925	13.0553	10.4742	11.4935	8.44277	11.539
Q6ZMP0	THSD4	Thrombospondin type-1 domain-containing protein 4 (A disintegrin and metalloproteinase with thrombospondin motifs-like protein 6) (ADAMTS-like protein 6) (ADAMTSL-6)	0.41299	0.0778857	10.758	10.6504	10.9292	11.2041	11.2828	10.9361	12.402
P01033	TIMP1	Metalloproteinase inhibitor 1 (Erythroid-potentiating activity) (EPA) (Fibroblast collagenase inhibitor) (Collagenase inhibitor) (Tissue inhibitor of metalloproteinases 1) (TIMP-1)	-1.24664	0.20658	11.3644	7.788	11.8772	8.70443	8.81276	9.70401	9.18819
Q9GZM7	TINAGL1	Tubulointerstitial nephritis antigen-like (Glucocorticoid-inducible protein 5) (Oxidized LDL-responsive gene 2 protein) (OLRG-2) (Tubulointerstitial nephritis antigen-related protein) (TIN Ag-related protein) (TIN-Ag-RP)	-0.571225	0.387992	13.1544	12.1364	11.3535	12.3937	12.885	9.35748	12.3886
O15455	TLR3	Toll-like receptor 3 (CD antigen CD283)	0.790984	0.339074	8.42462	11.6726	12.2808	11.2051	11.3885	12.056	11.7356
Q9BX74	TM2D1	TM2 domain-containing protein 1 (Amyloid-beta-binding protein) (hBBP)	0.375787	0.110023	13.041	13.1225	12.8806	13.4924	12.9041	13.477	13.6885
Q9BRN9	TM2D3	TM2 domain-containing protein 3 (Beta-amyloid-binding protein-like protein 2) (BBP-like protein 2)	-0.239867	0.0109181	12.3914	12.1706	12.2982	12.1679	11.9721	11.9867	13.0219
O15321	TM9SF1	Transmembrane 9 superfamily member 1 (MP70 protein family member) (hMP70)	-0.679919	0.225077	12.8544	13.6271	13.3341	12.4528	13.8791	11.3642	12.7008
Q9HD45	TM9SF3	Transmembrane 9 superfamily member 3 (EP70-P-iso) (SM-11044-binding protein)	-0.286702	0.0233835	18.8687	19.2693	18.7709	18.6775	19.0521	18.2962	18.8934
Q7Z7H5	TMED4	Transmembrane emp24 domain-containing protein 4 (Endoplasmic reticulum stress-response protein 25) (ERS25) (GMP25iso) (Putative NF-kappa-B-activating protein 156) (p24 family protein alpha-3) (p24alpha3)	-0.819426	0.164969	13.739	15.4686	14.6605	14.1643	12.8357	13.9269	14.2862
Q9BVK6	TMED9	Transmembrane emp24 domain-containing protein 9 (GMP25) (Glycoprotein 25L2) (p24 family protein alpha-2) (p24alpha2) (p25)	-0.84065	0.129366	11.353	12.6338	11.9219	11.4664	10.2266	11.1192	11.7036
Q9NUM4	TMEM106B	Transmembrane protein 106B	-1.23127	0.128672	13.0571	11.9494	12.1402	11.2599	9.55631	12.0483	12.3108
Q7Z7N9	TMEM179B	Transmembrane protein 179B	1.55343	0.0938033	11.8141	11.1286	10.9745	13.5151	11.8244	13.3527	11.2524
Q9P2C4	TMEM181	Transmembrane protein 181	0.270984	0.247365	12.0139	11.4718	11.6339	11.9959	11.8946	12.4047	11.6148
Q6ZP80	TMEM182	Transmembrane protein 182	0.911518	0.163919	12.6509	13.0076	12.9445	14.2538	12.8134	15.0189	13.0306
Q9H330	TMEM245	Transmembrane protein 245 (Protein CG-2)	-0.881226	0.0126215	12.6235	11.5639	12.1614	11.2726	11.004	11.2608	11.6153
Q9NWD8	TMEM248	Transmembrane protein 248	1.22573	0.100837	6.32125	8.781	6.70677	8.84008	9.02428	7.99913	7.88663
Q4ZIN3	TMEM259	Membralin (Transmembrane protein 259)	-1.0895	0.0493013	12.592	13.2396	13.0507	12.0828	11.3954	11.4669	12.54
Q9NV96	TMEM30A	Cell cycle control protein 50A (P4-ATPase flippase complex beta subunit TMEM30A) (Transmembrane protein 30A)	0.259993	0.225121	12.2935	12.2392	12.0383	12.7996	12.084	12.6689	12.2488
Q9BTV4	TMEM43	Transmembrane protein 43 (Protein LUMA)	-4.70075	0.0373223	13.8026	14.1923	13.7561	8.0714	10.6909	7.23705	9.39095
O94886	TMEM63A	CSC1-like protein 1 (Transmembrane protein 63A)	0.57464	0.534106	9.37953	9.82172	11.0618	11.2154	11.753	10.4817	9.61173
Q5T3F8	TMEM63B	CSC1-like protein 2 (Transmembrane protein 63B)	-0.0629238	0.721829	13.1727	12.6331	12.0267	12.8098	12.4764	12.2484	13.1367
Q8NBN3	TMEM87A	Transmembrane protein 87A	-0.909666	0.0755781	12.3238	13.1585	12.6817	11.8504	10.9845	11.7787	12.6331
Q9BVT8	TMUB1	Transmembrane and ubiquitin-like domain-containing protein 1 (Dendritic cell-derived ubiquitin-like protein) (DULP) (Hepatocyte odd protein shuttling protein) (Ubiquitin-like protein SB144) [Cleaved into: iHOPS]	-1.04469	0.019109	12.0622	12.305	12.5868	11.3454	10.8071	11.1826	11.7581
Q96JJ7	TMX3	Protein disulfide-isomerase TMX3 (EC 5.3.4.1) (Thioredoxin domain-containing protein 10) (Thioredoxin-related transmembrane protein 3)	-1.35108	0.0166846	12.3909	12.5224	12.6913	11.6102	10.6007	10.7686	11.7556
Q9NS68	TNFRSF19	Tumor necrosis factor receptor superfamily member 19 (TRADE) (Toxicity and JNK inducer)	-0.0507143	0.85579	11.3166	11.241	11.1554	11.1995	11.2102	11.6726	10.6718
Q8NFQ8	TOR1AIP2	Torsin-1A-interacting protein 2 (Lumenal domain-like LAP1)	-1.54245	0.00218845	14.6433	14.6431	14.6393	13.0818	13.3217	12.6904	13.928
O14657	TOR1B	Torsin-1B (Torsin ATPase-1B) (EC 3.6.4.-) (Torsin family 1 member B)	-2.13498	0.0400863	11.4201	11.851	11.7725	10.383	10.229	7.75771	9.81508
Q9NXH8	TOR4A	Torsin-4A (Torsin family 4 member A)	-2.04705	0.0191897	14.3628	14.0087	13.5115	12.2892	12.6749	10.3267	12.8218
O14773	TPP1	Tripeptidyl-peptidase 1 (TPP-1) (EC 3.4.14.9) (Cell growth-inhibiting gene 1 protein) (Lysosomal pepstatin-insensitive protease) (LPIC) (Tripeptidyl aminopeptidase) (Tripeptidyl-peptidase I) (TPP-I)	-1.50743	0.00133271	12.0015	11.4993	12.0689	10.54	9.87929	10.5609	10.6941
Q13061	TRDN	Triadin	-0.695675	0.277814	13.4244	14.4228	13.9817	13.9689	12.5321	13.8615	12.6267
O95857	TSPAN13	Tetraspanin-13 (Tspan-13) (Tetraspan NET-6) (Transmembrane 4 superfamily member 13)	0.500775	0.494736	12.6722	11.4719	11.785	13.3141	10.4705	13.8737	12.1247
O60637	TSPAN3	Tetraspanin-3 (Tspan-3) (Tetraspanin TM4-A) (Transmembrane 4 superfamily member 8)	0.708704	0.142288	11.1953	10.739	10.8542	12.1578	10.5898	12.326	11.3851
Q12999	TSPAN31	Tetraspanin-31 (Tspan-31) (Sarcoma-amplified sequence)	0.385467	0.64337	12.3506	11.7884	11.429	12.9827	10.8653	13.0786	11.2639
O43657	TSPAN6	Tetraspanin-6 (Tspan-6) (A15 homolog) (Putative NF-kappa-B-activating protein 321) (T245 protein) (Tetraspanin TM4-D) (Transmembrane 4 superfamily member 6)	-0.920118	0.14238	13.6548	12.6687	12.3304	12.3403	12.1423	11.6474	11.2693
P19075	TSPAN8	Tetraspanin-8 (Tspan-8) (Transmembrane 4 superfamily member 3) (Tumor-associated antigen CO-029)	-1.41965	0.151805	NA	12.7662	11.611	11.3281	9.83841	11.087	10.357
O75954	TSPAN9	Tetraspanin-9 (Tspan-9) (Tetraspan NET-5)	0.934131	0.101975	16.6677	16.6097	16.9229	18.0707	16.7604	18.7476	15.988
Q9C0H2	TTYH3	Protein tweety homolog 3 (hTTY3)	1.00928	0.335278	11.03	12.826	13.129	13.8356	11.739	14.5988	13.177
Q96J42	TXNDC15	Thioredoxin domain-containing protein 15	-1.26913	0.019109	13.3255	13.9528	14.0692	12.3865	12.8904	12.014	12.8341
Q6EMK4	VASN	Vasorin (Protein slit-like 2)	-2.52174	0.0382592	9.32827	11.2284	10.8714	8.27164	8.62025	7.26805	7.99016
Q9H7M9	VSIR	V-type immunoglobulin domain-containing suppressor of T-cell activation (Platelet receptor Gi24) (Stress-induced secreted protein-1) (Sisp-1) (V-set domain-containing immunoregulatory receptor) (V-set immunoregulatory receptor)	-0.0218916	0.948141	13.7297	12.6832	12.2085	13.1856	12.263	13.0153	13.0018
Q8IW00	VSTM4	V-set and transmembrane domain-containing protein 4 [Cleaved into: Peptide Lv]	0.147184	0.816091	11.0365	13.0233	12.6727	12.3472	11.4023	13.1244	12.6916
P04004	VTN	Vitronectin (VN) (S-protein) (Serum-spreading factor) (V75) [Cleaved into: Vitronectin V65 subunit; Vitronectin V10 subunit; Somatomedin-B]	-0.253048	0.242373	12.2063	12.5044	12.9327	12.4234	12.1735	12.3181	12.2589
O76024	WFS1	Wolframin	-1.04019	0.115724	11.7208	12.632	12.1283	11.4311	12.2453	9.79255	10.9723

## Sheet: e-f
Source Data Figure 8e-f. Scatter plots of DIA data. Quantitative assessment of proteins identified in non-failing and failing cardiomyocytes. Log2 fold change is listed in column D, adjusted p-value is listed in column E, and log2 intensities are listed in columns F-H for non-failing cardiomyocytes and I-L for failing cardiomyocytes.
Protein	GeneSymbol	Description	Log2FC	AdjPValue	Non-failing 1	Non-failing 2	Non-failing 3	Failing 1	Failing 2	Failing 3	Failing 4
Q9BTV4	TMEM43	Transmembrane protein 43 (Protein LUMA)	-4.70075	0.0373223	13.8026	14.1923	13.7561	8.0714	10.6909	7.23705	9.39095
Q92854	SEMA4D	Semaphorin-4D (A8) (BB18) (GR3) (CD antigen CD100)	-3.85395	0.00780515	12.6063	12.7482	12.2871	8.24712	9.17067	9.13129	NA
P00738	HP	Haptoglobin (Zonulin) [Cleaved into: Haptoglobin alpha chain; Haptoglobin beta chain]	-3.22665	0.00372678	15.5313	15.7547	14.5381	12.1641	13.6248	10.6514	8.97499
Q15165	PON2	Serum paraoxonase/arylesterase 2 (PON 2) (EC 3.1.1.2) (EC 3.1.1.81) (Aromatic esterase 2) (A-esterase 2) (Serum aryldialkylphosphatase 2)	-3.21854	0.00220999	10.2831	11.0913	9.61423	7.48115	7.45079	6.20722	7.92542
O75096	LRP4	Low-density lipoprotein receptor-related protein 4 (LRP-4) (Multiple epidermal growth factor-like domains 7)	-3.20866	0.00372678	12.6064	12.6935	12.115	8.95151	9.70897	8.55281	10.929
Q9UBS9	SUCO	SUN domain-containing ossification factor (Membrane protein CH1) (Protein osteopotentia homolog) (SUN-like protein 1)	-3.18885	0.128672	9.51208	10.1618	8.71422	7.00972	7.6906	NA	7.22222
P15586	GNS	N-acetylglucosamine-6-sulfatase (EC 3.1.6.14) (Glucosamine-6-sulfatase) (G6S)	-3.14048	0.0397256	12.3702	12.2083	12.6032	9.19762	9.04506	6.72907	10.7797
P05155	SERPING1	Plasma protease C1 inhibitor (C1 Inh) (C1Inh) (C1 esterase inhibitor) (C1-inhibiting factor) (Serpin G1)	-3.07387	0.000154505	14.5612	14.5595	12.8572	11.4998	11.2809	9.95257	12.3364
Q9BXJ4	C1QTNF3	Complement C1q tumor necrosis factor-related protein 3 (Collagenous repeat-containing sequence 26 kDa protein) (CORS26) (Secretory protein CORS26)	-3.03815	0.0905307	9.37432	10.3117	10.5252	7.05538	7.33584	NA	7.61654
Q99500	S1PR3	Sphingosine 1-phosphate receptor 3 (S1P receptor 3) (S1P3) (Endothelial differentiation G-protein coupled receptor 3) (Sphingosine 1-phosphate receptor Edg-3) (S1P receptor Edg-3)	-2.93043	0.0115933	11.3646	12.1483	12.5489	9.35902	9.60216	8.82969	8.07964
P01011	SERPINA3	Alpha-1-antichymotrypsin (ACT) (Cell growth-inhibiting gene 24/25 protein) (Serpin A3) [Cleaved into: Alpha-1-antichymotrypsin His-Pro-less]	-2.85363	0.00636633	11.9349	11.8004	11.4379	9.30284	9.35773	7.4227	10.4504
Q02809	PLOD1	Procollagen-lysine,2-oxoglutarate 5-dioxygenase 1 (EC 1.14.11.4) (Lysyl hydroxylase 1) (LH1)	-2.85214	0.00145731	9.01689	8.76669	8.28589	5.99634	5.65274	5.60651	7.19585
P13866	SLC5A1	Sodium/glucose cotransporter 1 (Na(+)/glucose cotransporter 1) (High affinity sodium-glucose cotransporter) (Solute carrier family 5 member 1)	-2.66052	0.0136315	14.1203	14.6279	15.0728	12.6013	12.7012	10.5191	11.9643
Q9H3G5	CPVL	Probable serine carboxypeptidase CPVL (EC 3.4.16.-) (Carboxypeptidase, vitellogenic-like) (Vitellogenic carboxypeptidase-like protein) (VCP-like protein) (hVLP)	-2.6603	0.0152911	13.2707	13.4228	13.5365	10.366	11.7559	9.18094	11.696
Q9NS84	CHST7	Carbohydrate sulfotransferase 7 (EC 2.8.2.-) (EC 2.8.2.17) (Chondroitin 6-sulfotransferase 2) (C6ST-2) (Galactose/N-acetylglucosamine/N-acetylglucosamine 6-O-sulfotransferase 5) (GST-5) (N-acetylglucosamine 6-O-sulfotransferase 4) (GlcNAc6ST-4) (Gn6st-4)	-2.63986	0.0341131	9.04876	12.4496	11.231	7.97383	8.83711	6.95799	9.9251
Q15063	POSTN	Periostin (PN) (Osteoblast-specific factor 2) (OSF-2)	-2.60641	0.0382592	12.6814	12.8724	12.8063	8.77681	NA	10.8783	10.9766
Q6QNK2	ADGRD1	Adhesion G-protein coupled receptor D1 (G-protein coupled receptor 133) (G-protein coupled receptor PGR25)	-2.58967	0.00290414	13.2753	13.026	13.4446	10.8412	10.7739	9.88408	11.1367
Q6EMK4	VASN	Vasorin (Protein slit-like 2)	-2.52174	0.0382592	9.32827	11.2284	10.8714	8.27164	8.62025	7.26805	7.99016
Q9Y6A1	POMT1	Protein O-mannosyl-transferase 1 (EC 2.4.1.109) (Dolichyl-phosphate-mannose--protein mannosyltransferase 1)	-2.43884	0.0294266	10.1438	10.323	10.5953	7.76768	8.07191	NA	7.90596
P13591	NCAM1	Neural cell adhesion molecule 1 (N-CAM-1) (NCAM-1) (CD antigen CD56)	-2.4271	0.00027304	14.3401	13.8238	13.3029	11.7615	11.2674	11.0938	12.4368
P03951	F11	Coagulation factor XI (FXI) (EC 3.4.21.27) (Plasma thromboplastin antecedent) (PTA) [Cleaved into: Coagulation factor XIa heavy chain; Coagulation factor XIa light chain]	-2.39811	0.135751	11.6993	10.502	9.76044	7.9316	8.73032	NA	7.85235
Q12770	SCAP	Sterol regulatory element-binding protein cleavage-activating protein (SCAP) (SREBP cleavage-activating protein)	-2.38096	0.206041	10.0032	11.4923	13.3865	11.4975	7.40175	10.088	8.4191
Q11206	ST3GAL4	CMP-N-acetylneuraminate-beta-galactosamide-alpha-2,3-sialyltransferase 4 (Alpha 2,3-ST 4) (Beta-galactoside alpha-2,3-sialyltransferase 4) (EC 2.4.99.2) (EC 2.4.99.4) (Alpha 2,3-sialyltransferase IV) (Gal-NAc6S) (Gal-beta-1,3-GalNAc-alpha-2,3-sialyltransferase) (Gal-beta-1,4-GlcNAc-alpha-2,3-sialyltransferase) (N-acetyllactosaminide alpha-2,3-sialyltransferase) (EC 2.4.99.6) (SAT-3) (ST-4) (ST3Ga…	-2.33971	0.00735993	14.6818	14.7648	14.1918	12.7544	12.0764	11.4347	14.6163
Q11201	ST3GAL1	CMP-N-acetylneuraminate-beta-galactosamide-alpha-2,3-sialyltransferase 1 (Alpha 2,3-ST 1) (Beta-galactoside alpha-2,3-sialyltransferase 1) (EC 2.4.99.4) (Gal-NAc6S) (Gal-beta-1,3-GalNAc-alpha-2,3-sialyltransferase) (Monosialoganglioside sialyltransferase) (EC 2.4.99.2) (SIATFL) (ST3Gal I) (ST3GalI) (ST3GalA.1) (ST3O) (Sialyltransferase 4A) (SIAT4-A)	-2.2686	0.0384778	8.89372	10.4953	10.4719	7.94597	7.67448	6.34727	8.77244
O60568	PLOD3	Multifunctional procollagen lysine hydroxylase and glycosyltransferase LH3 [Includes: Procollagen-lysine,2-oxoglutarate 5-dioxygenase 3 (EC 1.14.11.4) (Lysyl hydroxylase 3) (LH3); Procollagen glycosyltransferase (EC 2.4.1.50) (EC 2.4.1.66) (Galactosylhydroxylysine-glucosyltransferase) (Procollagen galactosyltransferase) (Procollagen glucosyltransferase)]	-2.24078	0.024566	12.8758	13.1158	13.2253	10.7677	11.4436	9.35537	11.8998
P02750	LRG1	Leucine-rich alpha-2-glycoprotein (LRG)	-2.24009	0.493468	11.4914	6.2345	7.28592	5.29458	NA	NA	6.89979
P43652	AFM	Afamin (Alpha-albumin) (Alpha-Alb)	-2.20371	0.0569687	12.0504	11.2447	10.9562	8.61663	8.7939	9.68819	9.96003
O75503	CLN5	Ceroid-lipofuscinosis neuronal protein 5 (Protein CLN5) [Cleaved into: Ceroid-lipofuscinosis neuronal protein 5, secreted form]	-2.19129	0.0234663	12.0073	12.5197	11.8805	10.0214	10.5652	8.12118	10.8409
P04439	HLA-A	HLA class I histocompatibility antigen, A alpha chain (Human leukocyte antigen A) (HLA-A)	-2.19087	0.0154694	12.3904	13.3095	13.3663	9.99796	NA	11.5757	10.4658
O14657	TOR1B	Torsin-1B (Torsin ATPase-1B) (EC 3.6.4.-) (Torsin family 1 member B)	-2.13498	0.0400863	11.4201	11.851	11.7725	10.383	10.229	7.75771	9.81508
Q8NHP8	PLBD2	Putative phospholipase B-like 2 (EC 3.1.1.-) (76 kDa protein) (p76) (LAMA-like protein 2) (Lamina ancestor homolog 2) (Phospholipase B domain-containing protein 2) [Cleaved into: Putative phospholipase B-like 2 32 kDa form; Putative phospholipase B-like 2 45 kDa form]	-2.07714	0.150305	12.4797	10.6926	12.3044	9.23993	9.5348	8.39764	10.7848
Q969V3	NCLN	Nicalin (Nicastrin-like protein)	-2.07101	0.0125673	13.5793	13.6233	14.1351	11.5525	12.1491	10.8389	12.2924
P0C0L4	C4A	Complement C4-A (Acidic complement C4) (C3 and PZP-like alpha-2-macroglobulin domain-containing protein 2) [Cleaved into: Complement C4 beta chain; Complement C4-A alpha chain; C4a anaphylatoxin; C4b-A; C4d-A; Complement C4 gamma chain]	-2.06836	0.0152911	15.5037	15.4588	16.4424	13.657	14.177	12.5802	14.5188
Q9Y4L1	HYOU1	Hypoxia up-regulated protein 1 (150 kDa oxygen-regulated protein) (ORP-150) (170 kDa glucose-regulated protein) (GRP-170)	-2.05673	0.00145731	15.05	14.6946	14.5772	13.0114	12.7934	12.2137	14.2304
P10253	GAA	Lysosomal alpha-glucosidase (EC 3.2.1.20) (Acid maltase) (Aglucosidase alfa) [Cleaved into: 76 kDa lysosomal alpha-glucosidase; 70 kDa lysosomal alpha-glucosidase]	-2.05429	0.00757595	14.8861	14.5632	14.4558	12.6985	13.0898	11.5282	13.2322
Q9NXH8	TOR4A	Torsin-4A (Torsin family 4 member A)	-2.04705	0.0191897	14.3628	14.0087	13.5115	12.2892	12.6749	10.3267	12.8218
P43308	SSR2	Translocon-associated protein subunit beta (TRAP-beta) (Signal sequence receptor subunit beta) (SSR-beta)	-2.00924	0.0294266	10.3757	11.6452	10.0129	9.08232	8.9196	6.94396	9.26449
Q09328	MGAT5	Alpha-1,6-mannosylglycoprotein 6-beta-N-acetylglucosaminyltransferase A (EC 2.4.1.155) (Alpha-mannoside beta-1,6-N-acetylglucosaminyltransferase V) (GlcNAc-T V) (GNT-V) (Mannoside acetylglucosaminyltransferase 5) (N-acetylglucosaminyl-transferase V) [Cleaved into: Secreted alpha-1,6-mannosylglycoprotein 6-beta-N-acetylglucosaminyltransferase A (Secreted beta-1,6-N-acetylglucosaminyltransferase V)…	-1.99652	0.0569687	10.6217	11.4944	11.0871	9.1756	10.3607	7.48763	9.37319
P06865	HEXA	Beta-hexosaminidase subunit alpha (EC 3.2.1.52) (Beta-N-acetylhexosaminidase subunit alpha) (Hexosaminidase subunit A) (N-acetyl-beta-glucosaminidase subunit alpha)	-1.99389	0.0493013	13.5613	12.809	13.1899	11.1478	11.9321	8.77419	11.7079
Q12907	LMAN2	Vesicular integral-membrane protein VIP36 (Glycoprotein GP36b) (Lectin mannose-binding 2) (Vesicular integral-membrane protein 36) (VIP36)	-1.93403	0.033251	11.3698	11.1253	11.2766	9.28919	10.403	8.05709	9.5435
P07711	CTSL	Procathepsin L (EC 3.4.22.15) (Cathepsin L1) (Major excreted protein) (MEP) [Cleaved into: Cathepsin L; Cathepsin L heavy chain; Cathepsin L light chain]	-1.92541	0.00498016	11.8306	12.0212	11.7541	10.1406	10.1008	9.18367	10.7579
P01591	JCHAIN	Immunoglobulin J chain (Joining chain of multimeric IgA and IgM)	-1.90504	0.00122125	13.9552	14.0354	13.5449	11.9631	11.7202	12.1469	11.9303
Q7Z7M0	MEGF8	Multiple epidermal growth factor-like domains protein 8 (Multiple EGF-like domains protein 8) (Epidermal growth factor-like protein 4) (EGF-like protein 4)	-1.9001	0.030614	10.8615	11.3163	11.2886	9.84387	9.49494	7.70668	9.97595
Q8NBJ4	GOLM1	Golgi membrane protein 1 (Golgi membrane protein GP73) (Golgi phosphoprotein 2)	-1.8998	0.173673	13.82	12.5546	13.9444	12.1109	9.8249	9.09128	13.3917
P02763	ORM1	Alpha-1-acid glycoprotein 1 (AGP 1) (Orosomucoid-1) (OMD 1)	-1.89893	0.00883329	13.6811	13.671	13.2394	12.0289	11.9587	10.6011	12.5489
P23975	SLC6A2	Sodium-dependent noradrenaline transporter (Norepinephrine transporter) (NET) (Solute carrier family 6 member 2)	-1.88565	0.201246	8.07	12.427	11.8731	9.76636	7.63065	10.0486	7.43947
Q12841	FSTL1	Follistatin-related protein 1 (Follistatin-like protein 1)	-1.85994	0.0677769	11.8275	14.0436	14.8411	11.9167	11.7716	11.0971	12.0578
Q5NDL2	EOGT	EGF domain-specific O-linked N-acetylglucosamine transferase (EC 2.4.1.255) (Extracellular O-linked N-acetylglucosamine transferase)	-1.85478	0.084488	12.5271	11.1391	12.113	10.0284	10.5827	8.14588	10.5666
P13671	C6	Complement component C6	-1.85347	0.194137	12.8935	13.5592	15.8749	11.9161	13.2301	10.5556	12.3469
Q9UHL4	DPP7	Dipeptidyl peptidase 2 (EC 3.4.14.2) (Dipeptidyl aminopeptidase II) (Dipeptidyl peptidase 7) (Dipeptidyl peptidase II) (DPP II) (Quiescent cell proline dipeptidase)	-1.80344	0.00372678	11.402	11.3695	10.6675	9.55486	9.73864	8.561	10.0218
P20851	C4BPB	C4b-binding protein beta chain	-1.79282	0.0991958	12.0909	13.058	12.971	10.9871	11.5795	8.89607	12.1925
Q6L9W6	B4GALNT3	Beta-1,4-N-acetylgalactosaminyltransferase 3 (B4GalNAcT3) (Beta4GalNAc-T3) (Beta4GalNAcT3) (EC 2.4.1.244) (Beta-1,4-N-acetylgalactosaminyltransferase III) (N-acetyl-beta-glucosaminyl-glycoprotein 4-beta-N-acetylgalactosaminyltransferase 2) (NGalNAc-T2)	-1.77446	0.0457017	10.9572	11.1516	10.254	8.49057	9.69674	7.69595	10.66
Q9NRB3	CHST12	Carbohydrate sulfotransferase 12 (EC 2.8.2.5) (Chondroitin 4-O-sulfotransferase 2) (Chondroitin 4-sulfotransferase 2) (C4ST-2) (C4ST2) (Sulfotransferase Hlo)	-1.76042	0.0250354	10.7153	11.5355	11.6595	8.99066	9.88015	8.77662	11.2871
O43505	B4GAT1	Beta-1,4-glucuronyltransferase 1 (EC 2.4.1.-) (I-beta-1,3-N-acetylglucosaminyltransferase) (iGnT) (N-acetyllactosaminide beta-1,3-N-acetylglucosaminyltransferase) (Poly-N-acetyllactosamine extension enzyme) (UDP-GlcNAc:betaGal beta-1,3-N-acetylglucosaminyltransferase 1)	-1.76014	0.037454	11.1114	12.4267	12.037	9.9929	10.1531	9.04612	11.201
P01009	SERPINA1	Alpha-1-antitrypsin (Alpha-1 protease inhibitor) (Alpha-1-antiproteinase) (Serpin A1) [Cleaved into: Short peptide from AAT (SPAAT)]	-1.74298	0.0136315	17.7813	18.378	18.0866	16.4044	17.3753	15.4163	16.0573
P69849	NOMO3	Nodal modulator 3 (pM5 protein 3)	-1.73459	0.0397256	12.7813	13.36	13.8035	12.0616	12.2878	10.0389	11.9331
P31641	SLC6A6	Sodium- and chloride-dependent taurine transporter (Solute carrier family 6 member 6)	-1.72835	0.226377	10.2534	11.759	10.3871	9.73677	6.70738	7.19284	11.4668
Q9UKU9	ANGPTL2	Angiopoietin-related protein 2 (Angiopoietin-like protein 2)	-1.7247	0.037454	10.2304	8.47824	11.3627	8.50691	7.73897	8.8425	7.8954
P08581	MET	Hepatocyte growth factor receptor (HGF receptor) (EC 2.7.10.1) (HGF/SF receptor) (Proto-oncogene c-Met) (Scatter factor receptor) (SF receptor) (Tyrosine-protein kinase Met)	-1.72239	0.0306191	10.8487	11.0466	11.572	10.4409	9.16444	9.03025	9.09794
O95461	LARGE1	Xylosyl- and glucuronyltransferase LARGE1 (EC 2.4.-.-) (Acetylglucosaminyltransferase-like 1A) (Glycosyltransferase-like protein) (LARGE xylosyl- and glucuronyltransferase 1) [Includes: Alpha-1,3-xylosyltransferase LARGE1 (EC 2.4.2.-); Beta-1,3-glucuronyltransferase LARGE1 (EC 2.4.1.-)]	-1.69297	0.021986	11.0827	11.999	11.6653	9.70362	10.7668	8.71662	10.62
Q12797	ASPH	Aspartyl/asparaginyl beta-hydroxylase (EC 1.14.11.16) (Aspartate beta-hydroxylase) (ASP beta-hydroxylase) (Peptide-aspartate beta-dioxygenase)	-1.69081	0.00592401	14.2626	14.2588	14.3575	12.5485	12.9106	11.941	13.0085
Q96AQ6	PBXIP1	Pre-B-cell leukemia transcription factor-interacting protein 1 (Hematopoietic PBX-interacting protein)	-1.68193	0.00757595	13.1179	13.0155	12.8213	11.3827	11.759	10.41	11.9952
Q92673	SORL1	Sortilin-related receptor (Low-density lipoprotein receptor relative with 11 ligand-binding repeats) (LDLR relative with 11 ligand-binding repeats) (LR11) (SorLA-1) (Sorting protein-related receptor containing LDLR class A repeats) (SorLA)	-1.6681	0.0125673	12.3354	13.0282	12.2816	11.0139	11.6248	9.68255	11.7412
Q9H0V9	LMAN2L	VIP36-like protein (Lectin mannose-binding 2-like) (LMAN2-like protein)	-1.6599	0.135751	11.1658	11.9447	11.4965	10.4944	8.35015	8.73175	11.3548
Q13586	STIM1	Stromal interaction molecule 1	-1.65077	0.00435062	12.4977	14.183	12.642	11.2905	12.5067	10.4729	12.5455
P50454	SERPINH1	Serpin H1 (47 kDa heat shock protein) (Arsenic-transactivated protein 3) (AsTP3) (Cell proliferation-inducing gene 14 protein) (Collagen-binding protein) (Colligin) (Rheumatoid arthritis-related antigen RA-A47)	-1.64325	0.265198	12.065	12.193	6.7475	9.24359	9.8622	8.44768	5.75916
Q9NPR2	SEMA4B	Semaphorin-4B (Semaphorin-C)	-1.62069	0.194135	8.89052	9.70991	11.3973	8.28738	NA	7.94709	8.85561
P05186	ALPL	Alkaline phosphatase, tissue-nonspecific isozyme (AP-TNAP) (TNS-ALP) (TNSALP) (EC 3.1.3.1) (Alkaline phosphatase liver/bone/kidney isozyme) (Phosphoamidase) (Phosphocreatine phosphatase) (EC 3.9.1.1)	-1.61613	0.147379	11.4525	8.7627	11.692	8.11949	8.91811	8.72094	9.86979
O95302	FKBP9	Peptidyl-prolyl cis-trans isomerase FKBP9 (PPIase FKBP9) (EC 5.2.1.8) (63 kDa FK506-binding protein) (63 kDa FKBP) (FKBP-63) (FK506-binding protein 9) (FKBP-9) (Rotamase)	-1.60099	0.0585124	13.0155	13.8565	13.182	12.2191	10.5512	11.1381	13.0929
Q07954	LRP1	Prolow-density lipoprotein receptor-related protein 1 (LRP-1) (Alpha-2-macroglobulin receptor) (A2MR) (Apolipoprotein E receptor) (APOER) (CD antigen CD91) [Cleaved into: Low-density lipoprotein receptor-related protein 1 85 kDa subunit (LRP-85); Low-density lipoprotein receptor-related protein 1 515 kDa subunit (LRP-515); Low-density lipoprotein receptor-related protein 1 intracellular domain (L…	-1.58857	0.0121468	11.4591	11.2932	12.8347	10.5504	9.6372	10.4778	10.573
Q96S52	PIGS	GPI transamidase component PIG-S (Phosphatidylinositol-glycan biosynthesis class S protein)	-1.57079	0.00968079	13.7398	13.6995	14.2945	12.5317	12.879	11.6256	12.3255
P07996	THBS1	Thrombospondin-1 (Glycoprotein G)	-1.54667	0.24393	12.1543	10.8925	13.0553	10.4742	11.4935	8.44277	11.539
P43003	SLC1A3	Excitatory amino acid transporter 1 (Sodium-dependent glutamate/aspartate transporter 1) (GLAST-1) (Solute carrier family 1 member 3)	-1.54264	0.0134285	12.6423	12.3734	12.0878	10.6012	11.4661	10.3946	10.8424
Q8NFQ8	TOR1AIP2	Torsin-1A-interacting protein 2 (Lumenal domain-like LAP1)	-1.54245	0.00218845	14.6433	14.6431	14.6393	13.0818	13.3217	12.6904	13.928
Q9Y2B1	RXYLT1	Ribitol-5-phosphate xylosyltransferase 1 (EC 2.4.2.61) (Transmembrane protein 5) (UDP-D-xylose:ribitol-5-phosphate beta1,4-xylosyltransferase)	-1.52773	0.0589014	10.9832	11.7176	11.1453	9.21962	10.2918	NA	11.0052
P14625	HSP90B1	Endoplasmin (94 kDa glucose-regulated protein) (GRP-94) (Heat shock protein 90 kDa beta member 1) (Tumor rejection antigen 1) (gp96 homolog)	-1.5252	0.0294266	12.3829	12.9757	13.2374	11.4877	11.0484	10.5686	12.2557
Q9HC56	PCDH9	Protocadherin-9	-1.52468	0.00947453	10.1412	10.2748	10.5347	8.98836	8.34075	8.71401	9.87252
P55058	PLTP	Phospholipid transfer protein (Lipid transfer protein II)	-1.50975	0.0261277	11.7046	11.9314	12.7971	10.14	11.0172	10.7273	10.7335
O14773	TPP1	Tripeptidyl-peptidase 1 (TPP-1) (EC 3.4.14.9) (Cell growth-inhibiting gene 1 protein) (Lysosomal pepstatin-insensitive protease) (LPIC) (Tripeptidyl aminopeptidase) (Tripeptidyl-peptidase I) (TPP-I)	-1.50743	0.00133271	12.0015	11.4993	12.0689	10.54	9.87929	10.5609	10.6941
Q7LGA3	HS2ST1	Heparan sulfate 2-O-sulfotransferase 1 (2-O-sulfotransferase) (2OST) (EC 2.8.2.-)	-1.49678	0.303482	10.3823	11.6633	11.2056	10.1923	8.43531	7.78582	10.7606
Q9Y274	ST3GAL6	Type 2 lactosamine alpha-2,3-sialyltransferase (EC 2.4.99.-) (CMP-NeuAc:beta-galactoside alpha-2,3-sialyltransferase VI) (ST3Gal VI) (ST3GalVI) (Sialyltransferase 10)	-1.49501	0.0897136	11.6901	13.1364	13.2825	11.3546	11.4944	9.66605	12.3171
Q14624	ITIH4	Inter-alpha-trypsin inhibitor heavy chain H4 (ITI heavy chain H4) (ITI-HC4) (Inter-alpha-inhibitor heavy chain 4) (Inter-alpha-trypsin inhibitor family heavy chain-related protein) (IHRP) (Plasma kallikrein sensitive glycoprotein 120) (Gp120) (PK-120) [Cleaved into: 70 kDa inter-alpha-trypsin inhibitor heavy chain H4; 35 kDa inter-alpha-trypsin inhibitor heavy chain H4]	-1.4845	0.0294266	13.3789	13.7384	12.968	12.2601	11.7215	11.5073	12.1311
P12259	F5	Coagulation factor V (Activated protein C cofactor) (Proaccelerin, labile factor) [Cleaved into: Coagulation factor V heavy chain; Coagulation factor V light chain]	-1.46054	0.0125673	13.8314	14.2265	14.4078	13.1358	12.1377	13.2101	12.2951
Q86TD4	SRL	Sarcalumenin	-1.44621	0.0261277	13.7923	13.9119	14.4169	13.0295	13.3826	11.7822	12.1823
Q6IS24	GALNT17	Polypeptide N-acetylgalactosaminyltransferase 17 (EC 2.4.1.41) (Polypeptide GalNAc transferase-like protein 3) (GalNAc-T-like protein 3) (pp-GaNTase-like protein 3) (Protein-UDP acetylgalactosaminyltransferase-like protein 3) (UDP-GalNAc:polypeptide N-acetylgalactosaminyltransferase-like protein 3) (Williams-Beuren syndrome chromosomal region 17 protein)	-1.43437	0.134793	11.8422	13.038	12.7685	10.8555	11.5376	9.31441	12.7803
Q9H9S5	FKRP	Ribitol 5-phosphate transferase FKRP (EC 2.7.8.-) (Fukutin-related protein) (Ribitol-5-phosphate transferase)	-1.42661	0.124846	11.998	13.5313	13.1003	11.736	12.5927	9.53633	11.9489
P19075	TSPAN8	Tetraspanin-8 (Tspan-8) (Transmembrane 4 superfamily member 3) (Tumor-associated antigen CO-029)	-1.41965	0.151805	NA	12.7662	11.611	11.3281	9.83841	11.087	10.357
Q8NCW6	GALNT11	Polypeptide N-acetylgalactosaminyltransferase 11 (EC 2.4.1.41) (Polypeptide GalNAc transferase 11) (GalNAc-T11) (pp-GaNTase 11) (Protein-UDP acetylgalactosaminyltransferase 11) (UDP-GalNAc:polypeptide N-acetylgalactosaminyltransferase 11)	-1.41445	0.164969	10.3983	10.5659	8.59569	9.54031	5.62589	7.74993	9.75729
P13674	P4HA1	Prolyl 4-hydroxylase subunit alpha-1 (4-PH alpha-1) (EC 1.14.11.2) (Procollagen-proline,2-oxoglutarate-4-dioxygenase subunit alpha-1)	-1.40666	0.0136315	12.4206	13.2655	13.1275	11.2677	12.1353	10.9202	12.2506
P46977	STT3A	Dolichyl-diphosphooligosaccharide--protein glycosyltransferase subunit STT3A (Oligosaccharyl transferase subunit STT3A) (STT3-A) (EC 2.4.99.18) (B5) (Integral membrane protein 1) (Transmembrane protein TMC)	-1.39638	0.00968079	14.104	14.2841	14.51	12.8848	12.7007	12.4343	13.5921
Q86YB8	ERO1B	ERO1-like protein beta (ERO1-L-beta) (EC 1.8.4.-) (Endoplasmic reticulum oxidoreductase beta) (Endoplasmic reticulum oxidoreductin-1-like protein B) (Oxidoreductin-1-L-beta)	-1.38399	0.0438129	15.8412	14.2118	14.4701	13.2255	13.2906	12.991	14.5553
P49641	MAN2A2	Alpha-mannosidase 2x (EC 3.2.1.114) (Alpha-mannosidase IIx) (Man IIx) (Mannosidase alpha class 2A member 2) (Mannosyl-oligosaccharide 1,3-1,6-alpha-mannosidase)	-1.38399	0.0662436	13.1632	13.1053	12.9278	11.7391	12.5111	10.1182	12.606
Q9UBV2	SEL1L	Protein sel-1 homolog 1 (Suppressor of lin-12-like protein 1) (Sel-1L)	-1.38176	0.0268148	12.9666	13.0719	13.3246	11.6975	11.955	10.7398	12.5649
Q495W5	FUT11	Alpha-(1,3)-fucosyltransferase 11 (EC 2.4.1.-) (Fucosyltransferase XI) (Fuc-TXI) (FucT-XI) (Galactoside 3-L-fucosyltransferase 11) (Fucosyltransferase 11)	-1.37981	0.00947453	12.7432	12.0101	11.3813	10.8056	10.9442	10.0257	11.6298
O43493	TGOLN2	Trans-Golgi network integral membrane protein 2 (Trans-Golgi network glycoprotein 46) (TGN38 homolog) (hTGN46) (Trans-Golgi network glycoprotein 48) (hTGN48) (Trans-Golgi network glycoprotein 51) (hTGN51) (Trans-Golgi network protein 2)	-1.37449	0.0778857	10.3476	11.8832	11.6059	9.95663	9.66048	8.97234	11.0284
O96005	CLPTM1	Cleft lip and palate transmembrane protein 1	-1.35361	0.0109181	14.0263	14.1735	14.2219	12.9633	12.9264	12.1794	13.3052
P08519	LPA	Apolipoprotein(a) (Apo(a)) (Lp(a)) (EC 3.4.21.-)	-1.3517	0.436715	8.60143	14.1602	12.9223	11.7192	9.34152	9.50281	13.3128
Q96JJ7	TMX3	Protein disulfide-isomerase TMX3 (EC 5.3.4.1) (Thioredoxin domain-containing protein 10) (Thioredoxin-related transmembrane protein 3)	-1.35108	0.0166846	12.3909	12.5224	12.6913	11.6102	10.6007	10.7686	11.7556
Q9UH99	SUN2	SUN domain-containing protein 2 (Protein unc-84 homolog B) (Rab5-interacting protein) (Rab5IP) (Sad1/unc-84 protein-like 2)	-1.35091	0.00218845	16.6418	16.541	15.8374	15.0919	14.9544	14.8247	15.196
P03952	KLKB1	Plasma kallikrein (EC 3.4.21.34) (Fletcher factor) (Kininogenin) (Plasma prekallikrein) (PKK) [Cleaved into: Plasma kallikrein heavy chain; Plasma kallikrein light chain]	-1.32777	0.184997	10.4246	11.3541	10.0883	8.37988	8.65393	9.6605	10.5499
Q8N112	LSMEM2	Leucine-rich single-pass membrane protein 2	-1.32213	0.0382592	14.2394	13.5515	13.2621	12.4708	12.7173	12.0732	11.7876
Q9BU23	LMF2	Lipase maturation factor 2 (Transmembrane protein 112B) (Transmembrane protein 153)	-1.31137	0.0136315	12.0112	12.1613	12.3557	11.3667	10.6465	10.2673	11.1782
Q96IY4	CPB2	Carboxypeptidase B2 (EC 3.4.17.20) (Carboxypeptidase U) (CPU) (Plasma carboxypeptidase B) (pCPB) (Thrombin-activable fibrinolysis inhibitor) (TAFI)	-1.28111	0.373105	10.01	10.5655	6.21831	5.79949	8.61013	7.50123	9.15325
Q8TCJ2	STT3B	Dolichyl-diphosphooligosaccharide--protein glycosyltransferase subunit STT3B (Oligosaccharyl transferase subunit STT3B) (STT3-B) (EC 2.4.99.18) (Source of immunodominant MHC-associated peptides homolog)	-1.27511	0.024566	14.435	14.5487	15.1974	13.3196	13.8979	12.6526	13.9375
Q96J42	TXNDC15	Thioredoxin domain-containing protein 15	-1.26913	0.019109	13.3255	13.9528	14.0692	12.3865	12.8904	12.014	12.8341
Q8N766	EMC1	ER membrane protein complex subunit 1	-1.26501	0.0110268	16.8188	16.6225	16.9271	15.4609	15.9088	14.8556	15.8724
Q9BYF1	ACE2	Angiotensin-converting enzyme 2 (EC 3.4.17.23) (Angiotensin-converting enzyme homolog) (ACEH) (Angiotensin-converting enzyme-related carboxypeptidase) (ACE-related carboxypeptidase) (EC 3.4.17.-) (Metalloprotease MPROT15) [Cleaved into: Processed angiotensin-converting enzyme 2]	-1.254	0.00757595	12.7827	11.9889	11.7666	11.9572	10.3175	10.4175	13.7839
Q9NU53	GINM1	Glycoprotein integral membrane protein 1	-1.24979	0.037454	11.8926	11.8138	12.0583	11.0703	9.97837	10.0905	11.5478
Q15223	NECTIN1	Nectin-1 (Herpes virus entry mediator C) (Herpesvirus entry mediator C) (HveC) (Herpesvirus Ig-like receptor) (HIgR) (Nectin cell adhesion molecule 1) (Poliovirus receptor-related protein 1) (CD antigen CD111)	-1.24724	0.157501	12.2367	13.6418	13.3381	12.2238	11.5762	13.3123	10.1876
P01033	TIMP1	Metalloproteinase inhibitor 1 (Erythroid-potentiating activity) (EPA) (Fibroblast collagenase inhibitor) (Collagenase inhibitor) (Tissue inhibitor of metalloproteinases 1) (TIMP-1)	-1.24664	0.20658	11.3644	7.788	11.8772	8.70443	8.81276	9.70401	9.18819
P04114	APOB	Apolipoprotein B-100 (Apo B-100) [Cleaved into: Apolipoprotein B-48 (Apo B-48)]	-1.2454	0.100388	11.2215	13.2732	12.0857	11.0649	9.83778	11.1226	11.7669
Q9NUM4	TMEM106B	Transmembrane protein 106B	-1.23127	0.128672	13.0571	11.9494	12.1402	11.2599	9.55631	12.0483	12.3108
Q92896	GLG1	Golgi apparatus protein 1 (CFR-1) (Cysteine-rich fibroblast growth factor receptor) (E-selectin ligand 1) (ESL-1) (Golgi sialoglycoprotein MG-160)	-1.22361	0.135751	10.9748	12.2121	12.4411	10.6629	11.0869	9.09399	11.7658
Q9UGT4	SUSD2	Sushi domain-containing protein 2	-1.19998	0.482458	10.2896	10.3757	6.14206	8.51308	7.64129	9.60669	6.62669
Q8IW45	NAXD	ATP-dependent (S)-NAD(P)H-hydrate dehydratase (EC 4.2.1.93) (ATP-dependent NAD(P)HX dehydratase) (Carbohydrate kinase domain-containing protein) (NAD(P)HX dehydratase)	-1.19454	0.202088	10.5361	10.9057	11.5043	NA	9.64665	NA	9.98373
Q8NBJ9	SIDT2	SID1 transmembrane family member 2	-1.19374	0.0181323	13.3357	13.0334	12.5435	12.0298	12.3796	10.6862	12.5627
Q6YHK3	CD109	CD109 antigen (150 kDa TGF-beta-1-binding protein) (C3 and PZP-like alpha-2-macroglobulin domain-containing protein 7) (Platelet-specific Gov antigen) (p180) (r150) (CD antigen CD109)	-1.19137	0.066332	12.148	12.0172	10.476	10.4634	9.99067	10.4808	10.5672
P43251	BTD	Biotinidase (Biotinase) (EC 3.5.1.12)	-1.18629	0.00424201	12.8805	13.6223	12.928	11.8208	11.9946	11.8569	12.4815
Q9HDC9	APMAP	Adipocyte plasma membrane-associated protein (Protein BSCv)	-1.15366	0.00592401	14.6406	14.2832	14.8548	13.4937	13.2695	13.2073	13.7864
O95490	ADGRL2	Adhesion G protein-coupled receptor L2 (Calcium-independent alpha-latrotoxin receptor 2) (CIRL-2) (Latrophilin homolog 1) (Latrophilin-2) (Lectomedin-1)	-1.14565	0.0938033	11.6507	12.0426	12.3928	11.2934	10.8786	9.61533	11.1089
Q96EE4	CCDC126	Coiled-coil domain-containing protein 126	-1.1425	0.164969	11.1522	13.0878	12.6463	11.0631	11.574	10.2031	12.08
P02768	ALB	Albumin	-1.14033	0.0802187	11.1047	10.5238	10.5021	9.3675	10.0573	8.49861	9.71928
Q13797	ITGA9	Integrin alpha-9 (Integrin alpha-RLC)	-1.13326	0.0905307	11.5162	12.1882	11.7085	11.4011	9.58584	11.1487	10.5486
P01042	KNG1	Kininogen-1 (Alpha-2-thiol proteinase inhibitor) (Fitzgerald factor) (High molecular weight kininogen) (HMWK) (Williams-Fitzgerald-Flaujeac factor) [Cleaved into: Kininogen-1 heavy chain; T-kinin (Ile-Ser-Bradykinin); Bradykinin (Kallidin I); Lysyl-bradykinin (Kallidin II); Kininogen-1 light chain; Low molecular weight growth-promoting factor]	-1.12871	0.00372678	14.6653	14.1482	14.2647	13.1903	13.2567	13.0097	13.611
Q96JA1	LRIG1	Leucine-rich repeats and immunoglobulin-like domains protein 1 (LIG-1)	-1.11987	0.285731	9.54031	11.9844	12.1549	10.6398	9.65628	8.73536	11.3953
Q9UK55	SERPINA10	Protein Z-dependent protease inhibitor (PZ-dependent protease inhibitor) (PZI) (Serpin A10)	-1.11569	0.00560659	11.3684	11.8746	12.1577	10.735	10.6168	10.8497	10.4906
P15848	ARSB	Arylsulfatase B (ASB) (EC 3.1.6.12) (N-acetylgalactosamine-4-sulfatase) (G4S)	-1.11179	0.00786142	11.5281	11.2879	10.4309	10.3751	10.4833	8.96985	10.666
Q9NT68	TENM2	Teneurin-2 (Ten-2) (Protein Odd Oz/ten-m homolog 2) (Tenascin-M2) (Ten-m2) (Teneurin transmembrane protein 2) [Cleaved into: Ten-2, soluble form; Ten-2 intracellular domain (Ten-2 ICD)]	-1.10979	0.0938033	13.3199	12.9068	13.5215	12.145	12.7058	11.229	12.5184
A1KZ92	PXDNL	Peroxidasin-like protein (EC 1.11.1.7) (Cardiac peroxidase) (Vascular peroxidase 2) (polysomal ribonuclease 1) (PRM1)	-1.10928	0.290428	10.5674	9.81121	11.5505	9.60953	9.30924	7.52268	11.6936
P00450	CP	Ceruloplasmin (EC 1.16.3.1) (Ferroxidase)	-1.10317	0.00372678	13.2092	13.6293	12.8944	12.2001	12.7457	11.4335	12.4027
Q4ZIN3	TMEM259	Membralin (Transmembrane protein 259)	-1.0895	0.0493013	12.592	13.2396	13.0507	12.0828	11.3954	11.4669	12.54
O95297	MPZL1	Myelin protein zero-like protein 1 (Protein zero-related)	-1.08803	0.18708	14.4682	13.4516	13.4915	12.821	11.2021	13.8094	13.074
Q6PIU2	NCEH1	Neutral cholesterol ester hydrolase 1 (NCEH) (EC 3.1.1.-) (Arylacetamide deacetylase-like 1)	-1.0779	0.021986	11.9477	12.2929	12.905	11.6141	11.6541	10.9077	11.0401
Q14517	FAT1	Protocadherin Fat 1 (Cadherin family member 7) (Cadherin-related tumor suppressor homolog) (Protein fat homolog) [Cleaved into: Protocadherin Fat 1, nuclear form]	-1.07681	0.139573	11.7378	11.5876	12.5284	10.9097	11.1756	8.89902	11.5257
Q7Z3C6	ATG9A	Autophagy-related protein 9A (APG9-like 1) (mATG9)	-1.066	0.0415279	12.6099	12.6608	11.9786	11.5109	11.6461	11.0403	10.5935
P49184	DNASE1L1	Deoxyribonuclease-1-like 1 (EC 3.1.21.-) (DNase X) (Deoxyribonuclease I-like 1) (DNase I-like 1) (Muscle-specific DNase I-like) (XIB)	-1.06436	0.0434108	9.75859	10.2832	10.0135	9.70814	8.64871	9.08448	8.37486
Q8TBP5	FAM174A	Membrane protein FAM174A (Hepatitis C virus NS5A-transactivated protein 6) (HCV NS5A-transactivated protein 6) (Transmembrane protein 157)	-1.05353	0.0498385	14.3478	14.8978	14.4695	13.6798	12.761	13.208	14.4239
Q9BVT8	TMUB1	Transmembrane and ubiquitin-like domain-containing protein 1 (Dendritic cell-derived ubiquitin-like protein) (DULP) (Hepatocyte odd protein shuttling protein) (Ubiquitin-like protein SB144) [Cleaved into: iHOPS]	-1.04469	0.019109	12.0622	12.305	12.5868	11.3454	10.8071	11.1826	11.7581
A2RU67	FAM234B	Protein FAM234B	-1.04056	0.0109181	12.3541	11.6169	10.9925	11.0384	10.8154	9.90068	13.1359
O76024	WFS1	Wolframin	-1.04019	0.115724	11.7208	12.632	12.1283	11.4311	12.2453	9.79255	10.9723
P16284	PECAM1	Platelet endothelial cell adhesion molecule (PECAM-1) (EndoCAM) (GPIIA') (PECA1) (CD antigen CD31)	-1.03862	0.544441	10.3836	7.57816	6.81818	6.80113	7.74835	NA	6.47236
Q9HAT2	SIAE	Sialate O-acetylesterase (EC 3.1.1.53) (H-Lse) (Sialic acid-specific 9-O-acetylesterase)	-1.02014	0.0109181	12.7347	11.8479	12.2175	11.7178	11.2297	10.7063	11.4552
O43157	PLXNB1	Plexin-B1 (Semaphorin receptor SEP)	-1.00458	0.0268148	14.0515	14.4399	13.4673	13.3053	12.9226	13.253	12.4457
Q9H2H9	SLC38A1	Sodium-coupled neutral amino acid transporter 1 (Amino acid transporter A1) (N-system amino acid transporter 2) (Solute carrier family 38 member 1) (System A amino acid transporter 1) (System N amino acid transporter 1)	-0.994732	0.308332	9.98517	9.45957	8.34081	8.2462	7.68525	8.55732	9.92919
Q9UHG3	PCYOX1	Prenylcysteine oxidase 1 (EC 1.8.3.5) (Prenylcysteine lyase)	-0.994603	0.0150031	14.0096	14.2296	14.5442	13.652	12.9881	13.2731	13.1529
Q13433	SLC39A6	Zinc transporter ZIP6 (Estrogen-regulated protein LIV-1) (Solute carrier family 39 member 6) (Zrt- and Irt-like protein 6) (ZIP-6)	-0.985964	0.14231	11.7875	10.4804	11.0492	9.83739	9.03819	10.8969	10.2228
P01889	HLA-B	HLA class I histocompatibility antigen, B alpha chain (Human leukocyte antigen B) (HLA-B)	-0.954377	0.244004	10.2031	9.11743	9.7141	8.3815	9.23591	8.96317	5.58418
O76082	SLC22A5	Solute carrier family 22 member 5 (High-affinity sodium-dependent carnitine cotransporter) (Organic cation/carnitine transporter 2)	-0.952418	0.0712754	12.9354	13.8764	14.1188	13.04	13.0312	12.662	12.0313
Q7L1I2	SV2B	Synaptic vesicle glycoprotein 2B	-0.944118	0.308759	10.6054	11.2889	12.2004	8.57505	12.4692	10.6227	9.84456
Q9Y6M7	SLC4A7	Sodium bicarbonate cotransporter 3 (Electroneutral Na/HCO(3) cotransporter) (Sodium bicarbonate cotransporter 2) (Sodium bicarbonate cotransporter 2b) (Bicarbonate transporter) (Solute carrier family 4 member 7)	-0.933293	0.0905307	10.9945	11.5683	10.9489	10.8452	9.46714	10.9198	9.71707
O43657	TSPAN6	Tetraspanin-6 (Tspan-6) (A15 homolog) (Putative NF-kappa-B-activating protein 321) (T245 protein) (Tetraspanin TM4-D) (Transmembrane 4 superfamily member 6)	-0.920118	0.14238	13.6548	12.6687	12.3304	12.3403	12.1423	11.6474	11.2693
Q9Y5Q5	CORIN	Atrial natriuretic peptide-converting enzyme (EC 3.4.21.-) (Corin) (Heart-specific serine proteinase ATC2) (Pro-ANP-converting enzyme) (Transmembrane protease serine 10) [Cleaved into: Atrial natriuretic peptide-converting enzyme, N-terminal propeptide; Atrial natriuretic peptide-converting enzyme, activated protease fragment; Atrial natriuretic peptide-converting enzyme, 180 kDa soluble fragment…	-0.917674	0.066332	12.4877	13.2625	13.8084	12.5249	11.9474	12.7809	10.8342
P35052	GPC1	Glypican-1 [Cleaved into: Secreted glypican-1]	-0.9126	0.0083561	13.682	13.1849	13.3998	12.5522	12.3846	12.3418	12.8845
O00754	MAN2B1	Lysosomal alpha-mannosidase (Laman) (EC 3.2.1.24) (Lysosomal acid alpha-mannosidase) (Mannosidase alpha class 2B member 1) (Mannosidase alpha-B) [Cleaved into: Lysosomal alpha-mannosidase A peptide; Lysosomal alpha-mannosidase B peptide; Lysosomal alpha-mannosidase C peptide; Lysosomal alpha-mannosidase D peptide; Lysosomal alpha-mannosidase E peptide]	-0.912529	0.190601	12.7632	11.6251	10.7367	10.3328	11.9121	9.96401	10.9913
Q8NBN3	TMEM87A	Transmembrane protein 87A	-0.909666	0.0755781	12.3238	13.1585	12.6817	11.8504	10.9845	11.7787	12.6331
Q06481	APLP2	Amyloid beta precursor like protein 2 (APPH) (Amyloid beta (A4) precursor-like protein 2) (Amyloid protein homolog) (Amyloid-like protein 2) (APLP-2) (CDEI box-binding protein) (CDEBP) (Sperm membrane protein YWK-II)	-0.904851	0.122256	13.8063	15.3241	15.6755	14.1114	14.3	13.3894	14.3209
Q99985	SEMA3C	Semaphorin-3C (Semaphorin-E) (Sema E)	-0.894037	0.425856	10.4716	12.6527	12.4178	12.2902	10.6606	9.9554	10.907
P37173	TGFBR2	TGF-beta receptor type-2 (TGFR-2) (EC 2.7.11.30) (TGF-beta type II receptor) (Transforming growth factor-beta receptor type II) (TGF-beta receptor type II) (TbetaR-II)	-0.892422	0.0438129	10.674	10.7338	11.4708	10.1483	10.3614	9.958	9.67788
O60487	MPZL2	Myelin protein zero-like protein 2 (Epithelial V-like antigen 1)	-0.892056	0.37166	14.3748	12.3076	14.6136	12.0706	13.5909	13.1754	12.6562
P0C7U0	ELFN1	Protein ELFN1 (Extracellular leucine-rich repeat and fibronectin type-III domain-containing protein 1) (Protein phosphatase 1 regulatory subunit 28)	-0.89057	0.087491	11.6066	11.9251	11.3859	10.7881	11.3636	9.68609	11.3709
Q9H330	TMEM245	Transmembrane protein 245 (Protein CG-2)	-0.881226	0.0126215	12.6235	11.5639	12.1614	11.2726	11.004	11.2608	11.6153
P48740	MASP1	Mannan-binding lectin serine protease 1 (EC 3.4.21.-) (Complement factor MASP-3) (Complement-activating component of Ra-reactive factor) (Mannose-binding lectin-associated serine protease 1) (MASP-1) (Mannose-binding protein-associated serine protease) (Ra-reactive factor serine protease p100) (RaRF) (Serine protease 5) [Cleaved into: Mannan-binding lectin serine protease 1 heavy chain; Mannan-bi…	-0.848745	0.100388	11.2957	10.3048	11.0508	9.16472	9.87571	10.3975	10.7022
Q6UVK1	CSPG4	Chondroitin sulfate proteoglycan 4 (Chondroitin sulfate proteoglycan NG2) (Melanoma chondroitin sulfate proteoglycan) (Melanoma-associated chondroitin sulfate proteoglycan)	-0.848257	0.134793	12.8432	12.7457	11.4021	11.3046	11.43	12.3421	10.8515
P04003	C4BPA	C4b-binding protein alpha chain (C4bp) (Proline-rich protein) (PRP)	-0.843137	0.35865	9.3945	11.6231	11.6685	10.0192	10.3205	8.52699	11.3422
Q96PB1	CASD1	N-acetylneuraminate 9-O-acetyltransferase (EC 2.3.1.45) (CAS1 domain-containing protein 1) (Sialate O-acetyltransferase) (SOAT)	-0.840669	0.418721	8.88724	11.6713	11.2817	9.72145	10.2089	7.94474	11.216
Q9BVK6	TMED9	Transmembrane emp24 domain-containing protein 9 (GMP25) (Glycoprotein 25L2) (p24 family protein alpha-2) (p24alpha2) (p25)	-0.84065	0.129366	11.353	12.6338	11.9219	11.4664	10.2266	11.1192	11.7036
Q14697	GANAB	Neutral alpha-glucosidase AB (EC 3.2.1.207) (Alpha-glucosidase 2) (Glucosidase II subunit alpha)	-0.838869	0.300002	11.1429	12.5831	13.0575	11.4113	12.9635	10.3417	10.9726
Q86WK6	AMIGO1	Amphoterin-induced protein 1 (AMIGO-1) (Alivin-2)	-0.829866	0.00372678	12.6688	12.9438	13.251	12.0367	11.8746	12.526	11.8163
Q5ZPR3	CD276	CD276 antigen (4Ig-B7-H3) (B7 homolog 3) (B7-H3) (Costimulatory molecule) (CD antigen CD276)	-0.825264	0.145182	14.9128	13.4933	13.6322	13.3803	12.1073	14.0431	13.2327
Q7Z7H5	TMED4	Transmembrane emp24 domain-containing protein 4 (Endoplasmic reticulum stress-response protein 25) (ERS25) (GMP25iso) (Putative NF-kappa-B-activating protein 156) (p24 family protein alpha-3) (p24alpha3)	-0.819426	0.164969	13.739	15.4686	14.6605	14.1643	12.8357	13.9269	14.2862
P48960	ADGRE5	Adhesion G protein-coupled receptor E5 (Leukocyte antigen CD97) (CD antigen CD97) [Cleaved into: Adhesion G protein-coupled receptor E5 subunit alpha; Adhesion G protein-coupled receptor E5 subunit beta]	-0.815013	0.0625984	11.999	11.7987	11.3112	11.2852	10.2473	11.4079	10.6115
P17948	FLT1	Vascular endothelial growth factor receptor 1 (VEGFR-1) (EC 2.7.10.1) (Fms-like tyrosine kinase 1) (FLT-1) (Tyrosine-protein kinase FRT) (Tyrosine-protein kinase receptor FLT) (FLT) (Vascular permeability factor receptor)	-0.81312	0.194936	11.5724	11.2006	11.7002	9.52955	11.4571	10.5422	11.1829
Q96T83	SLC9A7	Sodium/hydrogen exchanger 7 (Na(+)/H(+) exchanger 7) (NHE-7) (Solute carrier family 9 member 7)	-0.813039	0.0115933	15.3579	15.2505	14.5787	14.2471	14.4483	14.1985	14.0077
P08648	ITGA5	Integrin alpha-5 (CD49 antigen-like family member E) (Fibronectin receptor subunit alpha) (Integrin alpha-F) (VLA-5) (CD antigen CD49e) [Cleaved into: Integrin alpha-5 heavy chain; Integrin alpha-5 light chain]	-0.780302	0.00218845	14.4361	14.0471	14.4948	13.5154	13.4806	13.6402	13.5474
Q07699	SCN1B	Sodium channel subunit beta-1	-0.776974	0.0373223	11.2719	11.4701	11.6616	10.522	10.7153	10.6537	11.4202
O43909	EXTL3	Exostosin-like 3 (EC 2.4.1.223) (EXT-related protein 1) (Glucuronyl-galactosyl-proteoglycan 4-alpha-N-acetylglucosaminyltransferase) (Hereditary multiple exostoses gene isolog) (Multiple exostosis-like protein 3) (Putative tumor suppressor protein EXTL3)	-0.776847	0.0719121	14.0358	14.6457	14.5446	13.3989	14.3328	12.8714	14.0336
Q9Y487	ATP6V0A2	V-type proton ATPase 116 kDa subunit a 2 (V-ATPase 116 kDa subunit a 2) (Lysosomal H(+)-transporting ATPase V0 subunit a 2) (TJ6) (Vacuolar proton translocating ATPase 116 kDa subunit a isoform 2)	-0.77144	0.0712754	13.5213	13.7139	13.1201	12.911	11.9793	12.786	13.045
P55899	FCGRT	IgG receptor FcRn large subunit p51 (FcRn) (IgG Fc fragment receptor transporter alpha chain) (Neonatal Fc receptor)	-0.767298	0.42093	12.5015	13.947	13.3534	13.0638	10.7053	13.1582	13.0725
O60503	ADCY9	Adenylate cyclase type 9 (EC 4.6.1.1) (ATP pyrophosphate-lyase 9) (Adenylate cyclase type IX) (ACIX) (Adenylyl cyclase 9) (AC9)	-0.760196	0.385994	12.2892	12.0668	11.1568	12.1092	11.7317	9.92194	8.83003
O43556	SGCE	Epsilon-sarcoglycan (Epsilon-SG)	-0.756121	0.0535568	12.9461	14.3109	13.7535	12.5955	13.6531	12.3242	13.4688
Q9NX62	BPNT2	Golgi-resident adenosine 3',5'-bisphosphate 3'-phosphatase (Golgi-resident PAP phosphatase) (gPAPP) (EC 3.1.3.7) (3'(2'), 5'-bisphosphate nucleotidase 2) (Inositol monophosphatase domain-containing protein 1) (Myo-inositol monophosphatase A3) (Phosphoadenosine phosphate 3'-nucleotidase)	-0.749581	0.277814	13.2836	14.0773	14.5203	13.0303	12.831	12.1942	14.7877
P40189	IL6ST	Interleukin-6 receptor subunit beta (IL-6 receptor subunit beta) (IL-6R subunit beta) (IL-6R-beta) (IL-6RB) (CDw130) (Interleukin-6 signal transducer) (Membrane glycoprotein 130) (gp130) (Oncostatin-M receptor subunit alpha) (CD antigen CD130)	-0.747815	0.0673167	12.6087	13.1196	13.6012	12.3528	12.393	11.8733	12.829
O94901	SUN1	SUN domain-containing protein 1 (Protein unc-84 homolog A) (Sad1/unc-84 protein-like 1)	-0.741413	0.00883329	14.1455	14.2817	14.0066	13.6169	13.1037	13.5696	13.3225
P15260	IFNGR1	Interferon gamma receptor 1 (IFN-gamma receptor 1) (IFN-gamma-R1) (CDw119) (Interferon gamma receptor alpha-chain) (IFN-gamma-R-alpha) (CD antigen CD119)	-0.739455	0.265198	10.8577	9.35939	10.9949	10.5775	9.04419	9.25812	10.9497
P29317	EPHA2	Ephrin type-A receptor 2 (EC 2.7.10.1) (Epithelial cell kinase) (Tyrosine-protein kinase receptor ECK)	-0.737132	0.0897136	11.8017	11.6664	11.9834	11.5222	10.5728	10.8082	12.6256
P08069	IGF1R	Insulin-like growth factor 1 receptor (EC 2.7.10.1) (Insulin-like growth factor I receptor) (IGF-I receptor) (CD antigen CD221) [Cleaved into: Insulin-like growth factor 1 receptor alpha chain; Insulin-like growth factor 1 receptor beta chain]	-0.73421	0.00145731	11.9531	11.9604	12.0255	11.2779	11.1606	11.2701	11.6986
P08603	CFH	Complement factor H (H factor 1)	-0.723183	0.024566	13.5463	13.0708	13.3374	12.4541	12.1027	12.9947	13.1004
Q8NE79	BVES	Blood vessel epicardial substance (hBVES) (Popeye domain-containing protein 1) (Popeye protein 1)	-0.71502	0.273383	11.9202	13.9141	11.8163	12.113	11.5277	12.4275	11.2726
O43852	CALU	Calumenin (Crocalbin) (IEF SSP 9302)	-0.705955	0.387992	12.9662	13.5309	13.5973	12.6646	14.7903	11.8096	11.1943
Q13061	TRDN	Triadin	-0.695675	0.277814	13.4244	14.4228	13.9817	13.9689	12.5321	13.8615	12.6267
P05546	SERPIND1	Heparin cofactor 2 (Heparin cofactor II) (HC-II) (Protease inhibitor leuserpin-2) (HLS2) (Serpin D1)	-0.6891	0.552384	14.4182	11.5575	11.9195	11.1322	11.8475	10.8282	13.9149
O15321	TM9SF1	Transmembrane 9 superfamily member 1 (MP70 protein family member) (hMP70)	-0.679919	0.225077	12.8544	13.6271	13.3341	12.4528	13.8791	11.3642	12.7008
Q5VW38	GPR107	Protein GPR107 (Lung seven transmembrane receptor 1)	-0.678318	0.0490099	15.246	15.5321	15.2334	14.7481	14.0714	14.6387	15.1771
P08962	CD63	CD63 antigen (Granulophysin) (Lysosomal-associated membrane protein 3) (LAMP-3) (Lysosome integral membrane protein 1) (Limp1) (Melanoma-associated antigen ME491) (OMA81H) (Ocular melanoma-associated antigen) (Tetraspanin-30) (Tspan-30) (CD antigen CD63)	-0.673555	0.358877	13.477	11.6298	11.9065	11.9438	9.74454	12.6503	12.843
P21589	NT5E	5'-nucleotidase (5'-NT) (EC 3.1.3.5) (Ecto-5'-nucleotidase) (CD antigen CD73)	-0.671882	0.379771	12.3646	13.693	14.4266	12.8997	11.1191	14.2953	13.0418
Q9UBP4	DKK3	Dickkopf-related protein 3 (Dickkopf-3) (Dkk-3) (hDkk-3)	-0.671549	0.37166	11.197	12.5319	12.2882	11.0919	10.9594	10.231	13.0543
Q13510	ASAH1	Acid ceramidase (AC) (ACDase) (Acid CDase) (EC 3.5.1.23) (Acylsphingosine deacylase) (N-acylethanolamine hydrolase ASAH1) (EC 3.5.1.-) (N-acylsphingosine amidohydrolase) (Putative 32 kDa heart protein) (PHP32) [Cleaved into: Acid ceramidase subunit alpha; Acid ceramidase subunit beta]	-0.663743	0.0250354	12.4214	12.035	12.5229	11.8165	10.9929	12.2262	11.4825
O15031	PLXNB2	Plexin-B2 (MM1)	-0.662361	0.024566	13.8359	13.3296	13.547	13.0623	12.3026	13.2806	13.0925
O00468	AGRN	Agrin [Cleaved into: Agrin N-terminal 110 kDa subunit; Agrin C-terminal 110 kDa subunit; Agrin C-terminal 90 kDa fragment (C90); Agrin C-terminal 22 kDa fragment (C22)]	-0.660159	0.544441	10.5957	10.9009	11.0611	9.90003	11.4425	7.62343	11.8036
P02786	TFRC	Transferrin receptor protein 1 (TR) (TfR) (TfR1) (Trfr) (T9) (p90) (CD antigen CD71) [Cleaved into: Transferrin receptor protein 1, serum form (sTfR)]	-0.657734	0.373105	13.1883	15.7744	14.3501	14.2735	12.6137	14.2767	13.9555
O43462	MBTPS2	Membrane-bound transcription factor site-2 protease (EC 3.4.24.85) (Endopeptidase S2P) (Sterol regulatory element-binding proteins intramembrane protease) (SREBPs intramembrane protease)	-0.642036	0.34013	9.51991	11.8647	11.0164	10.1622	11.0985	8.8647	10.6547
O94911	ABCA8	ABC-type organic anion transporter ABCA8 (EC 7.6.2.-) (ATP-binding cassette sub-family A member 8)	-0.638715	0.0897136	12.3377	12.5614	11.1695	11.7739	11.4327	11.2059	10.7829
P42892	ECE1	Endothelin-converting enzyme 1 (ECE-1) (EC 3.4.24.71)	-0.627424	0.282576	12.3201	12.898	11.2115	11.4363	10.9163	11.112	12.5985
P98153	DGCR2	Integral membrane protein DGCR2/IDD	-0.626636	0.0125673	13.4178	13.7547	13.8262	13.0466	13.1623	12.8186	13.1309
Q8TCT7	SPPL2B	Signal peptide peptidase-like 2B (SPP-like 2B) (SPPL2b) (EC 3.4.23.-) (Intramembrane protease 4) (IMP-4) (Presenilin homologous protein 4) (PSH4) (Presenilin-like protein 1)	-0.624095	0.375734	10.3286	9.75856	10.7334	10.1579	9.82033	8.99894	9.54375
O00461	GOLIM4	Golgi integral membrane protein 4 (Golgi integral membrane protein, cis) (GIMPc) (Golgi phosphoprotein 4) (Golgi-localized phosphoprotein of 130 kDa) (Golgi phosphoprotein of 130 kDa)	-0.623001	0.380511	13.3644	14.9025	14.2323	13.2738	13.1161	12.5559	15.2277
P07339	CTSD	Cathepsin D (EC 3.4.23.5) [Cleaved into: Cathepsin D light chain; Cathepsin D heavy chain]	-0.590587	0.187446	13.7777	13.5765	12.5765	12.6198	12.254	13.4016	12.6033
O95445	APOM	Apolipoprotein M (Apo-M) (ApoM) (Protein G3a)	-0.586814	0.261465	11.9018	13.735	14.0604	12.3498	12.776	12.517	13.0685
P15151	PVR	Poliovirus receptor (Nectin-like protein 5) (NECL-5) (CD antigen CD155)	-0.580252	0.183663	14.9874	15.5778	14.8564	15.0943	14.3797	14.8077	13.9594
O75197	LRP5	Low-density lipoprotein receptor-related protein 5 (LRP-5) (Low-density lipoprotein receptor-related protein 7) (LRP-7)	-0.57782	0.46295	12.8636	12.5791	12.8046	12.3091	13.5404	11.234	10.2165
P98160	HSPG2	Basement membrane-specific heparan sulfate proteoglycan core protein (HSPG) (Perlecan) (PLC) [Cleaved into: Endorepellin; LG3 peptide]	-0.575573	0.173673	13.5897	13.5042	13.3492	13.2148	13.2705	11.8036	13.5591
Q9GZM7	TINAGL1	Tubulointerstitial nephritis antigen-like (Glucocorticoid-inducible protein 5) (Oxidized LDL-responsive gene 2 protein) (OLRG-2) (Tubulointerstitial nephritis antigen-related protein) (TIN Ag-related protein) (TIN-Ag-RP)	-0.571225	0.387992	13.1544	12.1364	11.3535	12.3937	12.885	9.35748	12.3886
O75976	CPD	Carboxypeptidase D (EC 3.4.17.22) (Metallocarboxypeptidase D) (gp180)	-0.569037	0.209652	12.2252	12.2246	12.6002	12.0079	10.8696	12.0743	12.6346
Q93050	ATP6V0A1	V-type proton ATPase 116 kDa subunit a 1 (V-ATPase 116 kDa subunit a 1) (Clathrin-coated vesicle/synaptic vesicle proton pump 116 kDa subunit) (Vacuolar adenosine triphosphatase subunit Ac116) (Vacuolar proton pump subunit 1) (Vacuolar proton translocating ATPase 116 kDa subunit a isoform 1)	-0.566278	0.387992	13.0236	14.6513	14.685	14.3552	14.1156	13.4892	12.2547
O95477	ABCA1	Phospholipid-transporting ATPase ABCA1 (EC 7.6.2.1) (ATP-binding cassette sub-family A member 1) (ATP-binding cassette transporter 1) (ABC-1) (ATP-binding cassette 1) (Cholesterol efflux regulatory protein)	-0.548183	0.100388	13.7088	13.0862	12.7782	12.4683	12.5969	13.0906	12.4157
Q15262	PTPRK	Receptor-type tyrosine-protein phosphatase kappa (Protein-tyrosine phosphatase kappa) (R-PTP-kappa) (EC 3.1.3.48)	-0.533733	0.336594	11.9795	11.6182	12.9443	12.4393	10.7736	12.2869	10.6949
Q8IZA0	KIAA0319L	Dyslexia-associated protein KIAA0319-like protein (Adeno-associated virus receptor) (AAVR)	-0.533717	0.184997	11.5337	12.1467	11.6433	11.52	10.9585	10.6157	11.8692
P04156	PRNP	Major prion protein (PrP) (ASCR) (PrP27-30) (PrP33-35C) (CD antigen CD230)	-0.53242	0.204042	13.4773	13.0393	13.0735	12.8927	11.8154	13.4992	12.3869
O75752	B3GALNT1	UDP-GalNAc:beta-1,3-N-acetylgalactosaminyltransferase 1 (Beta-1,3-GalNAc-T1) (EC 2.4.1.79) (Beta-1,3-galactosyltransferase 3) (Beta-1,3-GalTase 3) (Beta3Gal-T3) (Beta3GalT3) (b3Gal-T3) (Beta-3-Gx-T3) (Galactosylgalactosylglucosylceramide beta-D-acetyl-galactosaminyltransferase) (Globoside synthase) (UDP-N-acetylgalactosamine:globotriaosylceramide beta-1,3-N-acetylgalactosaminyltransferase)	-0.532379	0.183666	12.9224	13.9385	14.3712	13.4342	13.0228	13.0147	13.3748
Q92629	SGCD	Delta-sarcoglycan (Delta-SG) (35 kDa dystrophin-associated glycoprotein) (35DAG)	-0.53064	0.216924	13.9518	13.9843	15.3295	14.0207	14.3433	13.5541	13.6468
Q9BQS7	HEPH	Hephaestin (EC 1.-.-.-)	-0.530476	0.222643	11.1807	11.4719	9.93784	10.3098	10.2217	10.0809	10.9036
P06756	ITGAV	Integrin alpha-V (Vitronectin receptor) (Vitronectin receptor subunit alpha) (CD antigen CD51) [Cleaved into: Integrin alpha-V heavy chain; Integrin alpha-V light chain]	-0.527867	0.224363	13.8447	12.2659	12.8501	12.5148	11.4516	13.1063	13.1883
P41222	PTGDS	Prostaglandin-H2 D-isomerase (EC 5.3.99.2) (Beta-trace protein) (Cerebrin-28) (Glutathione-independent PGD synthase) (Lipocalin-type prostaglandin-D synthase) (L-PGDS) (Prostaglandin-D2 synthase) (PGD2 synthase) (PGDS) (PGDS2)	-0.524175	0.38655	13.7334	14.0093	15.8738	13.9634	14.3219	13.2368	14.5365
Q3T906	GNPTAB	N-acetylglucosamine-1-phosphotransferase subunits alpha/beta (EC 2.7.8.17) (GlcNAc-1-phosphotransferase subunits alpha/beta) (Stealth protein GNPTAB) (UDP-N-acetylglucosamine-1-phosphotransferase subunits alpha/beta) [Cleaved into: N-acetylglucosamine-1-phosphotransferase subunit alpha; N-acetylglucosamine-1-phosphotransferase subunit beta]	-0.520365	0.108943	11.1754	12.268	11.3494	11.0202	11.1424	10.7755	11.7241
P08185	SERPINA6	Corticosteroid-binding globulin (CBG) (Serpin A6) (Transcortin)	-0.518905	0.376703	10.7928	11.3339	10.744	11.4239	9.83716	10.1666	10.1283
Q6P4Q7	CNNM4	Metal transporter CNNM4 (Ancient conserved domain-containing protein 4) (Cyclin-M4)	-0.51425	0.168256	12.7879	13.2228	13.8095	12.9483	13.1132	12.8671	12.1082
Q8NAU1	FNDC5	Fibronectin type III domain-containing protein 5 (Fibronectin type III repeat-containing protein 2) [Cleaved into: Irisin]	-0.512546	0.240817	11.2952	11.7372	12.6927	11.0975	12.0822	11.3899	10.9803
P11362	FGFR1	Fibroblast growth factor receptor 1 (FGFR-1) (EC 2.7.10.1) (Basic fibroblast growth factor receptor 1) (BFGFR) (bFGF-R-1) (Fms-like tyrosine kinase 2) (FLT-2) (N-sam) (Proto-oncogene c-Fgr) (CD antigen CD331)	-0.509396	0.634429	9.26682	10.445	10.2043	10.8535	6.82717	9.96386	10.206
O75077	ADAM23	Disintegrin and metalloproteinase domain-containing protein 23 (ADAM 23) (Metalloproteinase-like, disintegrin-like, and cysteine-rich protein 3) (MDC-3)	-0.486564	0.444682	12.4674	11.8567	10.9226	11.6286	10.0468	12.2028	11.1712
Q08380	LGALS3BP	Galectin-3-binding protein (Basement membrane autoantigen p105) (Lectin galactoside-binding soluble 3-binding protein) (Mac-2-binding protein) (MAC2BP) (Mac-2 BP) (Tumor-associated antigen 90K)	-0.469837	0.213294	15.9414	14.6439	15.7247	14.9332	14.7973	14.6883	15.5086
Q9C0C4	SEMA4C	Semaphorin-4C	-0.467268	0.0493013	11.4932	12.0656	12.1985	11.3623	11.2787	11.8604	10.5813
O14672	ADAM10	Disintegrin and metalloproteinase domain-containing protein 10 (ADAM 10) (EC 3.4.24.81) (CDw156) (Kuzbanian protein homolog) (Mammalian disintegrin-metalloprotease) (CD antigen CD156c)	-0.462813	0.163919	10.5026	11.2531	11.6274	10.649	10.5853	10.9411	10.3457
Q9NPC4	A4GALT	Lactosylceramide 4-alpha-galactosyltransferase (EC 2.4.1.228) (Alpha-1,4-N-acetylglucosaminyltransferase) (Alpha-1,4-galactosyltransferase) (Alpha4Gal-T1) (CD77 synthase) (Globotriaosylceramide synthase) (Gb3 synthase) (P1/Pk synthase) (UDP-galactose:beta-D-galactosyl-beta1-R 4-alpha-D-galactosyltransferase)	-0.462372	0.173673	13.9395	13.883	13.2394	13.37	12.5457	13.5014	13.4826
P19827	ITIH1	Inter-alpha-trypsin inhibitor heavy chain H1 (ITI heavy chain H1) (ITI-HC1) (Inter-alpha-inhibitor heavy chain 1) (Inter-alpha-trypsin inhibitor complex component III) (Serum-derived hyaluronan-associated protein) (SHAP)	-0.460592	0.173673	12.8787	13.1576	14.4722	13.0447	12.6489	13.42	13.0725
Q8TB96	ITFG1	T-cell immunomodulatory protein (Protein TIP) (Integrin-alpha FG-GAP repeat-containing protein 1) (Linkin)	-0.459405	0.0778015	11.4305	10.9947	10.5712	10.8281	10.8909	10.0426	9.8802
P08174	CD55	Complement decay-accelerating factor (CD antigen CD55)	-0.438991	0.190465	16.929	16.4509	15.9728	16.288	15.4416	16.3063	16.0117
P30825	SLC7A1	High affinity cationic amino acid transporter 1 (CAT-1) (CAT1) (Ecotropic retroviral leukemia receptor homolog) (Ecotropic retrovirus receptor homolog) (Solute carrier family 7 member 1) (System Y+ basic amino acid transporter)	-0.437172	0.335278	12.7748	12.9905	13.7546	13.1952	11.5626	13.1741	13.1407
O60779	SLC19A2	Thiamine transporter 1 (ThTr-1) (ThTr1) (Solute carrier family 19 member 2) (Thiamine carrier 1) (TC1)	-0.419966	0.682126	10.7671	13.0206	13.2893	12.8859	13.4663	11.472	9.93197
P02790	HPX	Hemopexin (Beta-1B-glycoprotein)	-0.416962	0.397128	10.8236	12.0806	10.3222	10.5783	10.9264	11.1903	9.939
Q8NFZ8	CADM4	Cell adhesion molecule 4 (Immunoglobulin superfamily member 4C) (IgSF4C) (Nectin-like protein 4) (NECL-4) (TSLC1-like protein 2)	-0.413416	0.117699	12.526	11.7706	12.266	12.0423	11.1364	12.2729	11.2428
P10909	CLU	Clusterin (Aging-associated gene 4 protein) (Apolipoprotein J) (Apo-J) (Complement cytolysis inhibitor) (CLI) (Complement-associated protein SP-40,40) (Ku70-binding protein 1) (NA1/NA2) (Sulfated glycoprotein 2) (SGP-2) (Testosterone-repressed prostate message 2) (TRPM-2) [Cleaved into: Clusterin beta chain (ApoJalpha) (Complement cytolysis inhibitor a chain); Clusterin alpha chain (ApoJbeta) (Co…	-0.410031	0.259809	13.9775	13.0108	13.1121	12.5104	12.6447	13.4275	13.2445
P08195	SLC3A2	4F2 cell-surface antigen heavy chain (4F2hc) (4F2 heavy chain antigen) (Lymphocyte activation antigen 4F2 large subunit) (Solute carrier family 3 member 2) (CD antigen CD98)	-0.39391	0.242965	15.643	15.2893	14.9088	14.9637	14.5789	15.5601	14.4431
Q9NP58	ABCB6	ATP-binding cassette sub-family B member 6 (ABC-type heme transporter ABCB6) (EC 7.6.2.5) (Mitochondrial ABC transporter 3) (Mt-ABC transporter 3) (P-glycoprotein-related protein) (Ubiquitously-expressed mammalian ABC half transporter)	-0.386777	0.299894	10.8046	11.2845	10.6856	11.1506	9.82076	10.7487	10.4325
P04062	GBA	Lysosomal acid glucosylceramidase (Lysosomal acid GCase) (EC 3.2.1.45) (Acid beta-glucosidase) (Alglucerase) (Beta-glucocerebrosidase) (Beta-GC) (Cholesterol glucosyltransferase) (SGTase) (EC 2.4.1.-) (Cholesteryl-beta-glucosidase) (EC 3.2.1.-) (D-glucosyl-N-acylsphingosine glucohydrolase) (Imiglucerase)	-0.375611	0.387992	14.8258	13.9974	13.0327	13.2666	13.6927	13.3006	14.0455
P02765	AHSG	Alpha-2-HS-glycoprotein (Alpha-2-Z-globulin) (Ba-alpha-2-glycoprotein) (Fetuin-A) [Cleaved into: Alpha-2-HS-glycoprotein chain A; Alpha-2-HS-glycoprotein chain B]	-0.362402	0.122256	13.9822	13.4647	13.9148	13.5231	13.1788	13.4243	14.1793
Q02487	DSC2	Desmocollin-2 (Cadherin family member 2) (Desmocollin-3) (Desmosomal glycoprotein II) (Desmosomal glycoprotein III)	-0.361855	0.379771	13.8781	14.1296	14.4523	14.0617	12.6811	14.515	13.9374
Q9UIW2	PLXNA1	Plexin-A1 (Semaphorin receptor NOV)	-0.350855	0.0400863	14.5884	14.8707	14.8516	14.4468	14.5615	14.3651	13.742
Q6UW56	ATRAID	All-trans retinoic acid-induced differentiation factor (Apoptosis-related protein 3) (APR-3) (p18)	-0.3423	0.0465823	14.1606	14.2079	13.7891	13.5983	14.08	13.3827	13.946
P04626	ERBB2	Receptor tyrosine-protein kinase erbB-2 (EC 2.7.10.1) (Metastatic lymph node gene 19 protein) (MLN 19) (Proto-oncogene Neu) (Proto-oncogene c-ErbB-2) (Tyrosine kinase-type cell surface receptor HER2) (p185erbB2) (CD antigen CD340)	-0.334632	0.301439	12.7306	12.1386	12.6176	12.1845	11.5527	13.0488	11.1851
Q99523	SORT1	Sortilin (100 kDa NT receptor) (Glycoprotein 95) (Gp95) (Neurotensin receptor 3) (NT3) (NTR3)	-0.331228	0.551788	13.4788	13.411	14.0409	14.2292	13.0436	13.3006	13.7427
P21810	BGN	Biglycan (Bone/cartilage proteoglycan I) (PG-S1)	-0.329187	0.50222	10.4876	10.4678	9.56986	8.80161	10.099	10.0521	10.4308
P26927	MST1	Hepatocyte growth factor-like protein (Macrophage stimulatory protein) (Macrophage-stimulating protein) (MSP) [Cleaved into: Hepatocyte growth factor-like protein alpha chain; Hepatocyte growth factor-like protein beta chain]	-0.326797	0.650768	10.3377	8.69177	9.69935	9.03693	9.54771	8.91306	10.2848
O43567	RNF13	E3 ubiquitin-protein ligase RNF13 (EC 2.3.2.27) (RING finger protein 13) (RING-type E3 ubiquitin transferase RNF13)	-0.326515	0.379291	12.4716	11.4845	12.7297	11.3272	12.1293	12.2271	11.9248
Q9Y6X5	ENPP4	Bis(5'-adenosyl)-triphosphatase ENPP4 (EC 3.6.1.29) (AP3A hydrolase) (AP3Aase) (Ectonucleotide pyrophosphatase/phosphodiesterase family member 4) (E-NPP 4) (NPP-4)	-0.323663	0.228178	11.9747	12.0381	11.9705	12.0258	11.6908	11.1075	11.885
P02787	TF	Serotransferrin (Transferrin) (Beta-1 metal-binding globulin) (Siderophilin)	-0.320603	0.422598	13.3039	14.7631	13.5426	13.8069	13.137	13.9434	13.3097
P11117	ACP2	Lysosomal acid phosphatase (LAP) (EC 3.1.3.2)	-0.319872	0.358877	14.483	14.4561	13.5941	14.2969	13.4305	14.0305	13.6692
Q96F46	IL17RA	Interleukin-17 receptor A (IL-17 receptor A) (IL-17RA) (CDw217) (CD antigen CD217)	-0.318797	0.512068	12.2092	10.5619	11.5224	11.2044	11.2012	11.5096	9.07528
P19022	CDH2	Cadherin-2 (CDw325) (Neural cadherin) (N-cadherin) (CD antigen CD325)	-0.300291	0.721829	11.3335	12.9662	13.1717	12.9907	10.9614	12.9708	11.8275
Q9HD45	TM9SF3	Transmembrane 9 superfamily member 3 (EP70-P-iso) (SM-11044-binding protein)	-0.286702	0.0233835	18.8687	19.2693	18.7709	18.6775	19.0521	18.2962	18.8934
Q8IV08	PLD3	5'-3' exonuclease PLD3 (EC 3.1.16.1) (Choline phosphatase 3) (HindIII K4L homolog) (Hu-K4) (Phosphatidylcholine-hydrolyzing phospholipase D3) (Phospholipase D3) (PLD 3)	-0.279264	0.518642	10.7639	11.6517	12.1868	11.1316	11.8923	10.6175	11.3782
P26006	ITGA3	Integrin alpha-3 (CD49 antigen-like family member C) (FRP-2) (Galactoprotein B3) (GAPB3) (VLA-3 subunit alpha) (CD antigen CD49c) [Cleaved into: Integrin alpha-3 heavy chain; Integrin alpha-3 light chain]	-0.276162	0.532015	16.523	14.8284	15.548	15.4116	14.5849	16.2972	14.9616
Q9BY67	CADM1	Cell adhesion molecule 1 (Immunoglobulin superfamily member 4) (IgSF4) (Nectin-like protein 2) (NECL-2) (Spermatogenic immunoglobulin superfamily) (SgIgSF) (Synaptic cell adhesion molecule) (SynCAM) (Tumor suppressor in lung cancer 1) (TSLC-1)	-0.262878	0.122256	11.882	12.429	12.2859	11.8553	11.9848	11.808	12.3884
P58166	INHBE	Inhibin beta E chain (Activin beta-E chain)	-0.262663	0.554258	12.3499	11.7376	11.7077	10.8055	11.2857	12.1847	12.4005
Q14118	DAG1	Dystroglycan 1 (Dystroglycan) (Dystrophin-associated glycoprotein 1) [Cleaved into: Alpha-dystroglycan (Alpha-DG); Beta-dystroglycan (Beta-DG)]	-0.253365	0.397128	11.3143	11.948	11.4492	11.5482	12.0108	10.5533	10.9937
P04004	VTN	Vitronectin (VN) (S-protein) (Serum-spreading factor) (V75) [Cleaved into: Vitronectin V65 subunit; Vitronectin V10 subunit; Somatomedin-B]	-0.253048	0.242373	12.2063	12.5044	12.9327	12.4234	12.1735	12.3181	12.2589
P00751	CFB	Complement factor B (EC 3.4.21.47) (C3/C5 convertase) (Glycine-rich beta glycoprotein) (GBG) (PBF2) (Properdin factor B) [Cleaved into: Complement factor B Ba fragment; Complement factor B Bb fragment]	-0.244724	0.436715	11.9705	10.3427	10.9195	10.9628	10.3807	10.869	11.6659
Q9BRN9	TM2D3	TM2 domain-containing protein 3 (Beta-amyloid-binding protein-like protein 2) (BBP-like protein 2)	-0.239867	0.0109181	12.3914	12.1706	12.2982	12.1679	11.9721	11.9867	13.0219
P06858	LPL	Lipoprotein lipase (LPL) (EC 3.1.1.34) (Phospholipase A1) (EC 3.1.1.32)	-0.239591	0.880017	13.2383	15.5417	14.0706	15.2592	10.1409	15.9226	14.853
O60449	LY75	Lymphocyte antigen 75 (Ly-75) (C-type lectin domain family 13 member B) (DEC-205) (gp200-MR6) (CD antigen CD205)	-0.239174	0.693026	8.3866	10.6697	9.73639	9.89759	10.6315	8.64415	9.01655
O75882	ATRN	Attractin (DPPT-L) (Mahogany homolog)	-0.225982	0.0963423	11.89	11.7249	11.8736	11.6083	11.2787	11.8786	11.7045
Q14766	LTBP1	Latent-transforming growth factor beta-binding protein 1 (LTBP-1) (Transforming growth factor beta-1-binding protein 1) (TGF-beta1-BP-1)	-0.2233	0.0859662	11.5707	11.4099	11.572	11.1815	11.2583	11.3888	12.2447
P52569	SLC7A2	Cationic amino acid transporter 2 (CAT-2) (CAT2) (Low affinity cationic amino acid transporter 2) (Solute carrier family 7 member 2)	-0.197755	0.681654	14.3802	15.3645	16.2798	15.1615	14.1132	16.2934	14.8619
Q16585	SGCB	Beta-sarcoglycan (Beta-SG) (43 kDa dystrophin-associated glycoprotein) (43DAG) (A3b)	-0.184317	0.603243	11.3794	11.9278	12.4488	11.5834	11.8261	11.67	12.0861
O75054	IGSF3	Immunoglobulin superfamily member 3 (IgSF3) (Glu-Trp-Ile EWI motif-containing protein 3) (EWI-3)	-0.175454	0.793795	10.6475	11.968	10.6294	10.5737	9.70555	11.9891	11.3564
Q92581	SLC9A6	Sodium/hydrogen exchanger 6 (Na(+)/H(+) exchanger 6) (NHE-6) (Solute carrier family 9 member 6)	-0.168302	0.554401	11.5309	11.5652	11.9126	11.5937	11.9651	11.3516	10.3496
P11717	IGF2R	Cation-independent mannose-6-phosphate receptor (CI Man-6-P receptor) (CI-MPR) (M6PR) (300 kDa mannose 6-phosphate receptor) (MPR 300) (Insulin-like growth factor 2 receptor) (Insulin-like growth factor II receptor) (IGF-II receptor) (M6P/IGF2 receptor) (M6P/IGF2R) (CD antigen CD222)	-0.167741	0.376703	12.6516	13.0916	12.7338	12.8389	12.256	12.7359	12.801
P27701	CD82	CD82 antigen (C33 antigen) (IA4) (Inducible membrane protein R2) (Metastasis suppressor Kangai-1) (Suppressor of tumorigenicity 6 protein) (Tetraspanin-27) (Tspan-27) (CD antigen CD82)	-0.163852	0.793795	12.3269	12.0638	11.5799	12.0154	11.4545	12.4847	10.6501
Q75V66	ANO5	Anoctamin-5 (Gnathodiaphyseal dysplasia 1 protein) (Transmembrane protein 16E)	-0.160545	0.514698	12.1542	11.2712	11.5333	11.6105	11.6004	11.2919	11.3438
Q16586	SGCA	Alpha-sarcoglycan (Alpha-SG) (50 kDa dystrophin-associated glycoprotein) (50DAG) (Adhalin) (Dystroglycan-2)	-0.150552	0.253991	13.0538	13.2621	13.3929	13.0877	12.8975	13.0968	13.3441
P17342	NPR3	Atrial natriuretic peptide receptor 3 (Atrial natriuretic peptide clearance receptor) (Atrial natriuretic peptide receptor type C) (ANP-C) (ANPR-C) (NPR-C)	-0.148609	0.793795	12.7994	11.3852	11.4561	12.6643	11.5355	NA	12.9757
P06213	INSR	Insulin receptor (IR) (EC 2.7.10.1) (CD antigen CD220) [Cleaved into: Insulin receptor subunit alpha; Insulin receptor subunit beta]	-0.146633	0.699319	11.4448	11.1981	10.7177	11.2576	10.0675	11.498	11.0712
Q9UIQ6	LNPEP	Leucyl-cystinyl aminopeptidase (Cystinyl aminopeptidase) (EC 3.4.11.3) (Insulin-regulated membrane aminopeptidase) (Insulin-responsive aminopeptidase) (IRAP) (Oxytocinase) (OTase) (Placental leucine aminopeptidase) (P-LAP) [Cleaved into: Leucyl-cystinyl aminopeptidase, pregnancy serum form]	-0.133059	0.574913	11.9883	12.2848	12.0303	12.2952	11.7342	11.6302	12.2224
Q8N6C5	IGSF1	Immunoglobulin superfamily member 1 (IgSF1) (Immunoglobulin-like domain-containing protein 1) (Inhibin-binding protein) (InhBP) (Pituitary gland-specific factor 2) (p120)	-0.129521	0.869837	12.0706	13.4264	12.7769	12.2486	11.0552	13.6282	13.5817
P02743	APCS	Serum amyloid P-component (SAP) (9.5S alpha-1-glycoprotein) [Cleaved into: Serum amyloid P-component(1-203)]	-0.128962	0.234993	11.474	11.9475	12.808	11.4681	11.8965	12.4505	13.2399
P27169	PON1	Serum paraoxonase/arylesterase 1 (PON 1) (EC 3.1.1.2) (EC 3.1.1.81) (EC 3.1.8.1) (Aromatic esterase 1) (A-esterase 1) (K-45) (Serum aryldialkylphosphatase 1)	-0.127552	0.820936	10.7468	11.261	12.9363	11.7054	10.3559	12.0485	12.5145
Q7KYR7	BTN2A1	Butyrophilin subfamily 2 member A1	-0.11174	0.824715	13.058	13.8832	13.5087	13.7386	12.2897	13.7079	13.7501
P51790	CLCN3	H(+)/Cl(-) exchange transporter 3 (Chloride channel protein 3) (ClC-3) (Chloride transporter ClC-3)	-0.111569	0.802724	14.3447	13.5886	13.001	13.7614	12.7818	14.1204	13.4692
P54709	ATP1B3	Sodium/potassium-transporting ATPase subunit beta-3 (Sodium/potassium-dependent ATPase subunit beta-3) (ATPB-3) (CD antigen CD298)	-0.10564	0.847938	10.8549	12.5236	11.0363	11.6918	10.5511	12.0551	11.1659
P50895	BCAM	Basal cell adhesion molecule (Auberger B antigen) (B-CAM cell surface glycoprotein) (F8/G253 antigen) (Lutheran antigen) (Lutheran blood group glycoprotein) (CD antigen CD239)	-0.104659	0.824715	11.3949	12.9689	12.761	12.1085	13.1091	11.5747	12.3004
O75063	FAM20B	Glycosaminoglycan xylosylkinase (EC 2.7.1.-) (Xylose kinase)	-0.10031	0.740459	10.3706	11.8451	10.9495	10.7384	11.101	10.7917	11.4135
P20645	M6PR	Cation-dependent mannose-6-phosphate receptor (CD Man-6-P receptor) (CD-MPR) (46 kDa mannose 6-phosphate receptor) (MPR 46)	-0.090881	0.671047	13.841	13.6077	13.2755	13.5579	13.084	13.5624	13.7639
P29622	SERPINA4	Kallistatin (Kallikrein inhibitor) (Peptidase inhibitor 4) (PI-4) (Serpin A4)	-0.0895636	0.756335	11.5414	11.3974	11.3419	10.943	11.0598	11.9947	11.3518
Q6YBV0	SLC36A4	Proton-coupled amino acid transporter 4 (Proton/amino acid transporter 4) (Solute carrier family 36 member 4)	-0.0842086	0.823249	10.821	11.3129	10.5276	10.9316	9.97973	11.1967	11.1039
P02751	FN1	Fibronectin (FN) (Cold-insoluble globulin) (CIG) [Cleaved into: Anastellin; Ugl-Y1; Ugl-Y2; Ugl-Y3]	-0.0818151	0.927562	8.60953	9.86308	10.7852	10.4668	8.74179	9.69508	9.94206
Q13936	CACNA1C	Voltage-dependent L-type calcium channel subunit alpha-1C (Calcium channel, L type, alpha-1 polypeptide, isoform 1, cardiac muscle) (Voltage-gated calcium channel subunit alpha Cav1.2)	-0.0763847	0.830476	13.2523	13.7985	14.2118	14.0452	13.6536	14.0535	12.959
P51797	CLCN6	H(+)/Cl(-) exchange transporter 6 (Chloride channel protein 6) (ClC-6) (Chloride transport protein 6)	-0.0693211	0.905844	13.6115	11.8915	11.5294	12.4093	12.7568	11.5039	12.7177
Q9GZU1	MCOLN1	Mucolipin-1 (ML1) (MG-2) (Mucolipidin) (Transient receptor potential channel mucolipin 1) (TRPML1)	-0.0684836	0.822647	15.4018	14.6515	14.4869	14.9628	14.5405	15.2084	14.4013
Q9UHW9	SLC12A6	Solute carrier family 12 member 6 (Electroneutral potassium-chloride cotransporter 3) (K-Cl cotransporter 3)	-0.0681135	0.923749	12.4546	13.1926	12.1319	12.3686	11.9994	13.4788	12.2529
O75071	EFCAB14	EF-hand calcium-binding domain-containing protein 14	-0.0665657	0.847938	9.60727	9.90451	10.9956	10.0112	9.84019	10.1315	10.5668
Q5T3F8	TMEM63B	CSC1-like protein 2 (Transmembrane protein 63B)	-0.0629238	0.721829	13.1727	12.6331	12.0267	12.8098	12.4764	12.2484	13.1367
Q9NY35	CLDND1	Claudin domain-containing protein 1 (Membrane protein GENX-3745)	-0.0612539	0.927562	8.95285	8.84813	8.42373	8.97955	8.12592	9.02271	8.32419
Q9UJ14	GGT7	Glutathione hydrolase 7 (EC 3.4.19.13) (Gamma-glutamyltransferase 7) (GGT 7) (EC 2.3.2.2) (Gamma-glutamyltransferase-like 3) (Gamma-glutamyltransferase-like 5) (Gamma-glutamyltranspeptidase 7) [Cleaved into: Glutathione hydrolase 7 heavy chain; Glutathione hydrolase 7 light chain]	-0.0556316	0.96961	6.4325	8.10635	11.6703	9.70901	8.63874	NA	9.07681
Q9NS68	TNFRSF19	Tumor necrosis factor receptor superfamily member 19 (TRADE) (Toxicity and JNK inducer)	-0.0507143	0.85579	11.3166	11.241	11.1554	11.1995	11.2102	11.6726	10.6718
O60706	ABCC9	ATP-binding cassette sub-family C member 9 (Sulfonylurea receptor 2)	-0.0490226	0.918673	12.7538	12.0688	12.5928	12.5012	13.3691	12.2356	11.5852
P32418	SLC8A1	Sodium/calcium exchanger 1 (Na(+)/Ca(2+)-exchange protein 1) (Solute carrier family 8 member 1)	-0.0446706	0.677568	12.8755	12.7045	12.5274	12.5773	12.7936	12.7286	12.5317
P13473	LAMP2	Lysosome-associated membrane glycoprotein 2 (LAMP-2) (Lysosome-associated membrane protein 2) (CD107 antigen-like family member B) (LGP-96) (CD antigen CD107b)	-0.0437194	0.572434	13.8804	13.4077	13.7629	13.8235	13.2629	13.8633	13.3272
Q8WWB7	GLMP	Glycosylated lysosomal membrane protein (Lysosomal protein NCU-G1)	-0.0436286	0.92513	16.3607	14.7184	14.6098	15.1819	15.1723	15.1655	15.225
Q96AM1	MRGPRF	Mas-related G-protein coupled receptor member F (Mas-related gene F protein) (G-protein coupled receptor 140) (G-protein coupled receptor 168)	-0.0419242	0.935833	8.07538	10.1864	9.91442	7.87869	10.9028	8.99318	10.749
P28827	PTPRM	Receptor-type tyrosine-protein phosphatase mu (Protein-tyrosine phosphatase mu) (R-PTP-mu) (EC 3.1.3.48)	-0.0318569	0.948076	11.4956	12.6742	12.5024	12.6165	11.4177	13.0177	11.7169
Q9H7M9	VSIR	V-type immunoglobulin domain-containing suppressor of T-cell activation (Platelet receptor Gi24) (Stress-induced secreted protein-1) (Sisp-1) (V-set domain-containing immunoregulatory receptor) (V-set immunoregulatory receptor)	-0.0218916	0.948141	13.7297	12.6832	12.2085	13.1856	12.263	13.0153	13.0018
P30542	ADORA1	Adenosine receptor A1	-0.0200836	0.940179	11.3872	12.3075	11.6091	11.7834	11.8092	12.0713	11.3275
P05156	CFI	Complement factor I (EC 3.4.21.45) (C3B/C4B inactivator) [Cleaved into: Complement factor I heavy chain; Complement factor I light chain]	-0.00588408	0.989868	9.73084	10.4829	9.51554	9.92948	9.07191	9.53353	11.0806
Q13591	SEMA5A	Semaphorin-5A (Semaphorin-F) (Sema F)	0.0125227	0.979891	10.3321	11.0983	11.4624	10.8827	10.0785	10.7878	12.158
Q96RD7	PANX1	Pannexin-1	0.0134568	0.964547	15.1737	14.6918	14.2709	14.793	14.2947	15.3009	14.5138
P02745	C1QA	Complement C1q subcomponent subunit A	0.0252431	0.964547	12.1389	13.2532	12.3883	12.996	11.4262	12.3926	13.6601
P35613	BSG	Basigin (5F7) (Collagenase stimulatory factor) (Extracellular matrix metalloproteinase inducer) (EMMPRIN) (Hepatoma-associated antigen) (HAb18G) (Leukocyte activation antigen M6) (OK blood group antigen) (Tumor cell-derived collagenase stimulatory factor) (TCSF) (CD antigen CD147)	0.0291514	0.918619	13.2216	13.4921	13.3882	13.336	12.8927	13.9805	13.3765
Q16363	LAMA4	Laminin subunit alpha-4 (Laminin-14 subunit alpha) (Laminin-8 subunit alpha) (Laminin-9 subunit alpha)	0.03217	0.927562	11.8038	12.7989	12.0653	12.3128	12.2099	11.728	13.117
P01008	SERPINC1	Antithrombin-III (ATIII) (Serpin C1)	0.0362252	0.968893	8.22085	9.70691	9.10362	9.0691	6.11458	10.2657	8.72832
P11279	LAMP1	Lysosome-associated membrane glycoprotein 1 (LAMP-1) (Lysosome-associated membrane protein 1) (CD107 antigen-like family member A) (CD antigen CD107a)	0.0378448	0.920888	13.9542	12.5552	12.8129	13.0442	12.9467	13.3296	13.2606
Q9NUN5	LMBRD1	Lysosomal cobalamin transport escort protein LMBD1 (LMBD1) (HDAg-L-interacting protein NESI) (LMBR1 domain-containing protein 1) (Nuclear export signal-interacting protein)	0.047878	0.923749	11.9347	11.4342	11.1949	12.011	10.7249	12.3842	11.0818
Q93063	EXT2	Exostosin-2 (EC 2.4.1.224) (EC 2.4.1.225) (Glucuronosyl-N-acetylglucosaminyl-proteoglycan/N-acetylglucosaminyl-proteoglycan 4-alpha-N-acetylglucosaminyltransferase) (Multiple exostoses protein 2) (Putative tumor suppressor protein EXT2)	0.0486952	0.927562	9.99079	10.2805	10.9141	9.74619	10.824	9.42908	11.3595
P14672	SLC2A4	Solute carrier family 2, facilitated glucose transporter member 4 (Glucose transporter type 4, insulin-responsive) (GLUT-4)	0.0519075	0.544441	16.1329	16.1858	16.1866	16.2407	16.0914	16.4096	15.8144
Q9NZ08	ERAP1	Endoplasmic reticulum aminopeptidase 1 (EC 3.4.11.-) (ARTS-1) (Adipocyte-derived leucine aminopeptidase) (A-LAP) (Aminopeptidase PILS) (Puromycin-insensitive leucyl-specific aminopeptidase) (PILS-AP) (Type 1 tumor necrosis factor receptor shedding aminopeptidase regulator)	0.0580063	0.935833	10.1566	11.2881	11.9014	11.393	10.0634	11.0154	12.2216
P05026	ATP1B1	Sodium/potassium-transporting ATPase subunit beta-1 (Sodium/potassium-dependent ATPase subunit beta-1)	0.0629335	0.881989	12.8635	13.8794	13.3244	13.6416	12.7892	14.1542	13.0898
P43007	SLC1A4	Neutral amino acid transporter A (Alanine/serine/cysteine/threonine transporter 1) (ASCT-1) (SATT) (Solute carrier family 1 member 4)	0.0640429	0.935833	10.6237	12.5267	8.79899	10.2267	12.011	10.9698	9.15344
Q96PQ0	SORCS2	VPS10 domain-containing receptor SorCS2 [Cleaved into: SorCS2 122 kDa chain; SorCS2 104 kDa chain; SorCS2 18 kDa chain]	0.0791991	0.950983	9.50569	7.84286	11.9044	9.821	11.0664	9.80297	10.7571
P19256	CD58	Lymphocyte function-associated antigen 3 (Ag3) (Surface glycoprotein LFA-3) (CD antigen CD58)	0.0813339	0.77592	15.0777	14.5665	14.2607	15.0429	14.4235	14.9783	13.8192
O94813	SLIT2	Slit homolog 2 protein (Slit-2) [Cleaved into: Slit homolog 2 protein N-product; Slit homolog 2 protein C-product]	0.0870711	0.88786	9.6453	11.9187	10.706	9.78636	11.5343	10.8623	11.7654
Q68CP4	HGSNAT	Heparan-alpha-glucosaminide N-acetyltransferase (EC 2.3.1.78) (Transmembrane protein 76)	0.0908717	0.871137	12.3944	12.8491	12.9137	13.3172	13.9112	11.8483	12.1631
Q6UY14	ADAMTSL4	ADAMTS-like protein 4 (ADAMTSL-4) (Thrombospondin repeat-containing protein 1)	0.100299	0.751563	13.0834	11.716	12.2475	12.4486	12.5301	12.519	12.2994
Q9H0X4	FAM234A	Protein FAM234A (Protein ITFG3)	0.104356	0.712178	13.7107	14.1236	13.8	13.9894	13.4662	14.6536	13.8204
P51884	LUM	Lumican (Keratan sulfate proteoglycan lumican) (KSPG lumican)	0.11409	0.689689	11.3136	11.6221	10.9911	11.0958	11.1359	11.4716	11.9888
Q9ULI3	HEG1	Protein HEG homolog 1	0.129	0.78689	11.2022	10.6667	11.6636	11.4595	11.3874	10.2781	12.1011
Q99808	SLC29A1	Equilibrative nucleoside transporter 1 (Equilibrative nitrobenzylmercaptopurine riboside-sensitive nucleoside transporter) (Equilibrative NBMPR-sensitive nucleoside transporter) (Nucleoside transporter, es-type) (Solute carrier family 29 member 1)	0.13237	0.830476	11.7662	12.9454	13.0682	13.2752	12.4564	12.6917	12.084
P57087	JAM2	Junctional adhesion molecule B (JAM-B) (Junctional adhesion molecule 2) (JAM-2) (Vascular endothelial junction-associated molecule) (VE-JAM) (CD antigen CD322)	0.13312	0.570922	12.25	11.4169	13.228	12.6449	11.274	13.3939	12.0828
P17936	IGFBP3	Insulin-like growth factor-binding protein 3 (IBP-3) (IGF-binding protein 3) (IGFBP-3)	0.145624	0.570922	11.3136	11.8033	10.8598	11.222	11.2848	11.8197	11.5582
Q8IW00	VSTM4	V-set and transmembrane domain-containing protein 4 [Cleaved into: Peptide Lv]	0.147184	0.816091	11.0365	13.0233	12.6727	12.3472	11.4023	13.1244	12.6916
P11166	SLC2A1	Solute carrier family 2, facilitated glucose transporter member 1 (Glucose transporter type 1, erythrocyte/brain) (GLUT-1) (HepG2 glucose transporter)	0.16147	0.358877	15.3804	14.7961	15.0672	15.2871	14.7908	15.6429	15.2584
Q9H173	SIL1	Nucleotide exchange factor SIL1 (BiP-associated protein) (BAP)	0.168673	0.345008	10.695	8.87934	10.1256	NA	9.05062	NA	7.67991
Q8TCT8	SPPL2A	Signal peptide peptidase-like 2A (SPP-like 2A) (SPPL2a) (EC 3.4.23.-) (Intramembrane protease 3) (IMP-3) (Presenilin-like protein 2)	0.173556	0.572919	11.8799	10.5147	11.1117	11.4816	10.588	11.8818	11.5229
P78324	SIRPA	Tyrosine-protein phosphatase non-receptor type substrate 1 (SHP substrate 1) (SHPS-1) (Brain Ig-like molecule with tyrosine-based activation motifs) (Bit) (CD172 antigen-like family member A) (Inhibitory receptor SHPS-1) (Macrophage fusion receptor) (MyD-1 antigen) (Signal-regulatory protein alpha-1) (Sirp-alpha-1) (Signal-regulatory protein alpha-2) (Sirp-alpha-2) (Signal-regulatory protein alph…	0.177753	0.50222	14.8787	14.2326	14.2547	14.6276	14.0928	15.032	14.7975
P07942	LAMB1	Laminin subunit beta-1 (Laminin B1 chain) (Laminin-1 subunit beta) (Laminin-10 subunit beta) (Laminin-12 subunit beta) (Laminin-2 subunit beta) (Laminin-6 subunit beta) (Laminin-8 subunit beta)	0.19001	0.277814	11.838	13.171	11.8888	12.1437	13.0386	12.3387	11.9973
O00592	PODXL	Podocalyxin (GCTM-2 antigen) (Gp200) (Podocalyxin-like protein 1) (PC) (PCLP-1)	0.208421	0.376703	13.3949	12.9319	12.7635	13.0698	13.3172	13.2262	13.4113
Q12913	PTPRJ	Receptor-type tyrosine-protein phosphatase eta (Protein-tyrosine phosphatase eta) (R-PTP-eta) (EC 3.1.3.48) (Density-enhanced phosphatase 1) (DEP-1) (HPTP eta) (Protein-tyrosine phosphatase receptor type J) (R-PTP-J) (CD antigen CD148)	0.214176	0.330876	12.9956	12.7173	12.6698	13.193	12.6989	13.3557	12.0819
P16671	CD36	Platelet glycoprotein 4 (Fatty acid translocase) (FAT) (Glycoprotein IIIb) (GPIIIB) (Leukocyte differentiation antigen CD36) (PAS IV) (PAS-4) (Platelet collagen receptor) (Platelet glycoprotein IV) (GPIV) (Thrombospondin receptor) (CD antigen CD36)	0.223053	0.710076	13.3547	13.0594	13.0519	14.0378	12.2555	14.6344	12.4971
P48029	SLC6A8	Sodium- and chloride-dependent creatine transporter 1 (CT1) (Creatine transporter 1) (Solute carrier family 6 member 8)	0.224075	0.565596	9.82581	10.7145	10.9742	10.638	10.8243	10.3035	11.15
Q6PCB8	EMB	Embigin	0.22787	0.658556	14.2912	15.5426	16.5998	15.7283	15.2562	15.8884	15.9819
O15118	NPC1	NPC intracellular cholesterol transporter 1 (Niemann-Pick C1 protein)	0.249837	0.300002	13.1207	12.399	12.6106	13.0412	12.9694	13.1889	12.4842
Q969P0	IGSF8	Immunoglobulin superfamily member 8 (IgSF8) (CD81 partner 3) (Glu-Trp-Ile EWI motif-containing protein 2) (EWI-2) (Keratinocytes-associated transmembrane protein 4) (KCT-4) (LIR-D1) (Prostaglandin regulatory-like protein) (PGRL) (CD antigen CD316)	0.25555	0.265198	13.5889	12.1657	13.0639	13.4639	12.5056	13.7135	12.5355
Q9NV96	TMEM30A	Cell cycle control protein 50A (P4-ATPase flippase complex beta subunit TMEM30A) (Transmembrane protein 30A)	0.259993	0.225121	12.2935	12.2392	12.0383	12.7996	12.084	12.6689	12.2488
Q8N697	SLC15A4	Solute carrier family 15 member 4 (Peptide transporter 4) (Peptide/histidine transporter 1) (hPHT1)	0.267576	0.424713	18.0139	16.7354	16.7069	17.5215	17.5278	17.4874	17.1324
P55290	CDH13	Cadherin-13 (Heart cadherin) (H-cadherin) (P105) (Truncated cadherin) (T-cad) (T-cadherin)	0.268015	0.626757	13.0383	13.6646	13.5165	14.1729	13.1663	14.7302	12.6286
Q9P2C4	TMEM181	Transmembrane protein 181	0.270984	0.247365	12.0139	11.4718	11.6339	11.9959	11.8946	12.4047	11.6148
P02760	AMBP	Protein AMBP (Protein HC) [Cleaved into: Alpha-1-microglobulin (EC 1.6.2.-) (Alpha-1 microglycoprotein) (Complex-forming glycoprotein heterogeneous in charge); Inter-alpha-trypsin inhibitor light chain (ITI-LC) (Bikunin) (EDC1) (HI-30) (Uronic-acid-rich protein); Trypstatin]	0.271433	0.122399	10.5638	11.6197	10.9433	10.6787	12.1654	11.1081	11.1956
Q16348	SLC15A2	Solute carrier family 15 member 2 (Kidney H(+)/peptide cotransporter) (Oligopeptide transporter, kidney isoform) (Peptide transporter 2)	0.274005	0.681654	9.20014	10.1506	9.79486	10.1993	8.85325	10.6416	10.3375
P07602	PSAP	Prosaposin (Proactivator polypeptide) [Cleaved into: Saposin-A (Protein A); Saposin-B-Val; Saposin-B (Cerebroside sulfate activator) (CSAct) (Dispersin) (Sphingolipid activator protein 1) (SAP-1) (Sulfatide/GM1 activator); Saposin-C (A1 activator) (Co-beta-glucosidase) (Glucosylceramidase activator) (Sphingolipid activator protein 2) (SAP-2); Saposin-D (Component C) (Protein C)]	0.291605	0.751563	11.0408	9.57136	8.41688	10.2928	8.10346	10.2522	11.5276
O14786	NRP1	Neuropilin-1 (Vascular endothelial cell growth factor 165 receptor) (CD antigen CD304)	0.294098	0.184508	12.0706	12.2641	12.8809	12.7772	12.2209	13.1424	12.5823
Q14524	SCN5A	Sodium channel protein type 5 subunit alpha (Sodium channel protein cardiac muscle subunit alpha) (Sodium channel protein type V subunit alpha) (Voltage-gated sodium channel subunit alpha Nav1.5) (hH1)	0.294233	0.425856	11.2593	11.0542	10.3836	11.055	10.7011	12.0351	10.9818
P36980	CFHR2	Complement factor H-related protein 2 (FHR-2) (DDESK59) (H factor-like 3) (H factor-like protein 2)	0.302992	0.658556	10.9973	12.7419	12.6092	12.5599	11.423	13.7291	11.9645
P05362	ICAM1	Intercellular adhesion molecule 1 (ICAM-1) (Major group rhinovirus receptor) (CD antigen CD54)	0.3069	0.466736	14.0131	12.0595	13.2629	13.2712	13.1469	13.7904	13.4785
Q01973	ROR1	Inactive tyrosine-protein kinase transmembrane receptor ROR1 (Neurotrophic tyrosine kinase, receptor-related 1)	0.307534	0.689352	9.98333	11.3896	11.6554	11.7385	10.2466	11.0183	12.2645
Q14112	NID2	Nidogen-2 (NID-2) (Osteonidogen)	0.313401	0.574913	12.2414	11.8219	11.7145	12.327	13.055	10.6839	13.0965
P54289	CACNA2D1	Voltage-dependent calcium channel subunit alpha-2/delta-1 (Voltage-gated calcium channel subunit alpha-2/delta-1) [Cleaved into: Voltage-dependent calcium channel subunit alpha-2-1; Voltage-dependent calcium channel subunit delta-1]	0.315587	0.100221	14.1319	13.5786	14.0168	14.4113	13.585	14.653	14.3236
O75900	MMP23B	Matrix metalloproteinase-23 (MMP-23) (EC 3.4.24.-) (Femalysin) (MIFR-1) (Matrix metalloproteinase-21) (MMP-21) (Matrix metalloproteinase-22) (MMP-22) [Cleaved into: Matrix metalloproteinase-23, soluble form]	0.320298	0.677568	9.9148	10.5658	9.33883	8.80509	10.2732	10.6709	11.2978
P80108	GPLD1	Phosphatidylinositol-glycan-specific phospholipase D (PI-G PLD) (EC 3.1.4.50) (Glycoprotein phospholipase D) (Glycosyl-phosphatidylinositol-specific phospholipase D) (GPI-PLD) (GPI-specific phospholipase D)	0.328642	0.672366	9.54269	11.2296	10.6237	10.8675	9.11712	11.7365	11.4547
Q13740	ALCAM	CD166 antigen (Activated leukocyte cell adhesion molecule) (CD antigen CD166)	0.333875	0.659389	10.4227	10.1042	9.9975	10.0611	9.15616	11.3833	12.0738
Q9BZC7	ABCA2	ATP-binding cassette sub-family A member 2 (EC 7.6.2.-) (ATP-binding cassette transporter 2) (ATP-binding cassette 2)	0.351461	0.00947453	13.1976	13.0034	13.041	13.4586	13.4179	13.411	13.4461
P48509	CD151	CD151 antigen (GP27) (Membrane glycoprotein SFA-1) (Platelet-endothelial tetraspan antigen 3) (PETA-3) (Tetraspanin-24) (Tspan-24) (CD antigen CD151)	0.352533	0.589452	11.3539	11.208	10.7514	12.1586	10.7426	12.7612	10.1654
Q14108	SCARB2	Lysosome membrane protein 2 (85 kDa lysosomal membrane sialoglycoprotein) (LGP85) (CD36 antigen-like 2) (Lysosome membrane protein II) (LIMP II) (Scavenger receptor class B member 2) (CD antigen CD36)	0.352919	0.357711	12.5287	12.916	12.741	13.3477	12.5115	13.8887	12.578
Q86WC4	OSTM1	Osteopetrosis-associated transmembrane protein 1 (Chloride channel 7 beta subunit)	0.356976	0.669171	9.19135	10.092	8.68986	10.8502	9.41497	8.995	8.95925
Q9BXP2	SLC12A9	Solute carrier family 12 member 9 (Cation-chloride cotransporter 6) (hCCC6) (Cation-chloride cotransporter-interacting protein 1) (CCC-interacting protein 1) (hCIP1) (Potassium-chloride transporter 9) (WO3.3)	0.357069	0.297114	11.7561	12.0182	12.1358	12.9961	12.3238	12.3672	11.6213
Q8WW52	FAM151A	Protein FAM151A	0.358458	0.638004	11.9898	12.7985	13.953	14.0791	12.2265	14.1889	11.7497
P49281	SLC11A2	Natural resistance-associated macrophage protein 2 (NRAMP 2) (Divalent cation transporter 1) (Divalent metal transporter 1) (DMT-1) (Solute carrier family 11 member 2)	0.364771	0.589346	11.6264	12.3917	13.1384	13.1604	14.0085	12.3777	11.4545
P19823	ITIH2	Inter-alpha-trypsin inhibitor heavy chain H2 (ITI heavy chain H2) (ITI-HC2) (Inter-alpha-inhibitor heavy chain 2) (Inter-alpha-trypsin inhibitor complex component II) (Serum-derived hyaluronan-associated protein) (SHAP)	0.365711	0.680674	11.7552	13.1731	13.1226	12.9089	11.1586	14.4654	13.7034
P25101	EDNRA	Endothelin-1 receptor (Endothelin receptor type A) (ET-A) (ETA-R) (hET-AR)	0.371116	0.781035	8.91817	8.59264	7.4912	7.0014	10.6602	6.75675	10.8662
Q9UJA9	ENPP5	Ectonucleotide pyrophosphatase/phosphodiesterase family member 5 (E-NPP 5) (NPP-5) (EC 3.1.-.-)	0.37127	0.458673	9.72637	9.65953	8.61576	9.83114	NA	8.9483	10.6484
Q687X5	STEAP4	Metalloreductase STEAP4 (EC 1.16.1.9) (Six-transmembrane epithelial antigen of prostate 4) (SixTransMembrane protein of prostate 2) (Tumor necrosis factor, alpha-induced protein 9)	0.373493	0.345008	13.1413	12.4667	12.4815	13.4144	12.4565	13.763	11.4512
Q9BX74	TM2D1	TM2 domain-containing protein 1 (Amyloid-beta-binding protein) (hBBP)	0.375787	0.110023	13.041	13.1225	12.8806	13.4924	12.9041	13.477	13.6885
Q9UIG8	SLCO3A1	Solute carrier organic anion transporter family member 3A1 (OATP3A1) (Organic anion transporter polypeptide-related protein 3) (OATP-RP3) (OATPRP3) (Organic anion-transporting polypeptide D) (OATP-D) (PGE1 transporter) (Sodium-independent organic anion transporter D) (Solute carrier family 21 member 11)	0.381657	0.198756	13.4125	13.0629	12.9141	13.5425	13.0719	14.1272	13.3044
Q12999	TSPAN31	Tetraspanin-31 (Tspan-31) (Sarcoma-amplified sequence)	0.385467	0.64337	12.3506	11.7884	11.429	12.9827	10.8653	13.0786	11.2639
P08582	MELTF	Melanotransferrin (Melanoma-associated antigen p97) (CD antigen CD228)	0.387242	0.762137	12.4933	8.92933	7.29394	9.61443	10.3528	8.63288	11.8765
Q9Y639	NPTN	Neuroplastin (Stromal cell-derived receptor 1) (SDR-1)	0.391651	0.203469	14.3171	14.0126	14.2983	14.9049	13.8516	15.2621	14.1939
Q4KMQ2	ANO6	Anoctamin-6 (Small-conductance calcium-activated nonselective cation channel) (SCAN channel) (Transmembrane protein 16F)	0.393208	0.37166	13.0151	12.3145	12.1534	12.9652	12.058	13.7518	12.7752
P78536	ADAM17	Disintegrin and metalloproteinase domain-containing protein 17 (ADAM 17) (EC 3.4.24.86) (Snake venom-like protease) (TNF-alpha convertase) (TNF-alpha-converting enzyme) (CD antigen CD156b)	0.394747	0.330876	12.5288	12.598	12.4521	13.2252	12.0715	13.6696	12.7178
P55056	APOC4	Apolipoprotein C-IV (Apo-CIV) (ApoC-IV) (Apolipoprotein C4)	0.401373	0.655813	11.4591	14.8609	13.957	14.5384	13.1586	14.5325	13.0787
Q16394	EXT1	Exostosin-1 (EC 2.4.1.224) (EC 2.4.1.225) (Glucuronosyl-N-acetylglucosaminyl-proteoglycan/N-acetylglucosaminyl-proteoglycan 4-alpha-N-acetylglucosaminyltransferase) (Multiple exostoses protein 1) (Putative tumor suppressor protein EXT1)	0.403865	0.66246	8.08889	10.7844	10.8832	10.3688	10.6559	8.59156	10.8089
Q6ZMP0	THSD4	Thrombospondin type-1 domain-containing protein 4 (A disintegrin and metalloproteinase with thrombospondin motifs-like protein 6) (ADAMTS-like protein 6) (ADAMTSL-6)	0.41299	0.0778857	10.758	10.6504	10.9292	11.2041	11.2828	10.9361	12.402
P33527	ABCC1	Multidrug resistance-associated protein 1 (EC 7.6.2.2) (ATP-binding cassette sub-family C member 1) (Glutathione-S-conjugate-translocating ATPase ABCC1) (EC 7.6.2.3) (Leukotriene C(4) transporter) (LTC4 transporter)	0.42203	0.290428	12.1024	10.9063	10.7927	11.9881	10.9836	12.0589	11.7438
Q15904	ATP6AP1	V-type proton ATPase subunit S1 (V-ATPase subunit S1) (Protein XAP-3) (V-ATPase Ac45 subunit) (V-ATPase S1 accessory protein) (Vacuolar proton pump subunit S1)	0.422618	0.108829	13.6976	13.1429	12.9185	13.6455	13.7544	13.921	13.3816
Q09428	ABCC8	ATP-binding cassette sub-family C member 8 (Sulfonylurea receptor 1)	0.424169	0.173673	11.4979	10.1783	11.2486	11.7123	11.0858	11.1523	12.2239
Q8IWT1	SCN4B	Sodium channel subunit beta-4	0.425909	0.626757	12.2625	10.0241	10.1449	11.4572	9.95157	12.5631	10.9737
O60939	SCN2B	Sodium channel subunit beta-2	0.433434	0.200154	13.4242	14.4606	13.5618	14.3329	13.9503	14.5267	14.1861
O15230	LAMA5	Laminin subunit alpha-5 (Laminin-10 subunit alpha) (Laminin-11 subunit alpha) (Laminin-15 subunit alpha)	0.434429	0.277814	13.1321	13.2192	12.9305	13.3015	14.508	12.615	13.7662
P11047	LAMC1	Laminin subunit gamma-1 (Laminin B2 chain) (Laminin-1 subunit gamma) (Laminin-10 subunit gamma) (Laminin-11 subunit gamma) (Laminin-2 subunit gamma) (Laminin-3 subunit gamma) (Laminin-4 subunit gamma) (Laminin-6 subunit gamma) (Laminin-7 subunit gamma) (Laminin-8 subunit gamma) (Laminin-9 subunit gamma) (S-laminin subunit gamma) (S-LAM gamma)	0.445389	0.225077	14.0279	13.362	13.1896	13.7902	14.4588	13.2772	14.433
Q9H6X2	ANTXR1	Anthrax toxin receptor 1 (Tumor endothelial marker 8)	0.455061	0.547393	8.73271	9.65951	10.7708	11.0821	8.94998	9.60917	10.45
Q08431	MFGE8	Lactadherin (Breast epithelial antigen BA46) (HMFG) (MFGM) (Milk fat globule-EGF factor 8) (MFG-E8) (SED1) [Cleaved into: Lactadherin short form; Medin]	0.473068	0.0112182	13.8203	13.0473	14.4687	14.3454	13.6863	14.7196	14.331
P18084	ITGB5	Integrin beta-5	0.487079	0.0555306	10.6213	9.79806	10.2464	10.9487	10.0334	11.1312	10.761
P02749	APOH	Beta-2-glycoprotein 1 (APC inhibitor) (Activated protein C-binding protein) (Anticardiolipin cofactor) (Apolipoprotein H) (Apo-H) (Beta-2-glycoprotein I) (B2GPI) (Beta(2)GPI)	0.487871	0.574913	13.3611	13.3326	11.953	13.839	11.7842	15.2551	12.6022
P24043	LAMA2	Laminin subunit alpha-2 (Laminin M chain) (Laminin-12 subunit alpha) (Laminin-2 subunit alpha) (Laminin-4 subunit alpha) (Merosin heavy chain)	0.499325	0.0625996	13.1168	12.8202	12.4933	13.3207	13.718	12.7265	13.7362
O95857	TSPAN13	Tetraspanin-13 (Tspan-13) (Tetraspan NET-6) (Transmembrane 4 superfamily member 13)	0.500775	0.494736	12.6722	11.4719	11.785	13.3141	10.4705	13.8737	12.1247
O14494	PLPP1	Phospholipid phosphatase 1 (EC 3.1.3.-) (EC 3.1.3.106) (EC 3.1.3.4) (EC 3.1.3.81) (Lipid phosphate phosphohydrolase 1) (PAP2-alpha) (Phosphatidate phosphohydrolase type 2a) (Phosphatidic acid phosphatase 2a) (PAP-2a) (PAP2a)	0.500896	0.043613	13.9782	14.3011	14.2901	14.5955	15.142	14.4596	13.3966
Q9H2E6	SEMA6A	Semaphorin-6A (Semaphorin VIA) (Sema VIA) (Semaphorin-6A-1) (SEMA6A-1)	0.507436	0.128704	13.7983	13.5567	13.918	14.4737	13.4941	14.9999	13.9319
Q9NZQ7	CD274	Programmed cell death 1 ligand 1 (PD-L1) (PDCD1 ligand 1) (Programmed death ligand 1) (hPD-L1) (B7 homolog 1) (B7-H1) (CD antigen CD274)	0.52439	0.202088	12.9683	13.2418	13.2775	13.848	12.82	14.4476	13.6316
O60245	PCDH7	Protocadherin-7 (Brain-heart protocadherin) (BH-Pcdh)	0.527036	0.219717	14.4336	14.4004	15.3916	14.8137	15.6276	14.7384	15.8959
Q96NT5	SLC46A1	Proton-coupled folate transporter (G21) (Heme carrier protein 1) (PCFT/HCP1) (Solute carrier family 46 member 1)	0.539576	0.00592401	16.5853	16.2187	16.697	17.0181	16.983	17.159	16.9526
P55268	LAMB2	Laminin subunit beta-2 (Laminin B1s chain) (Laminin-11 subunit beta) (Laminin-14 subunit beta) (Laminin-15 subunit beta) (Laminin-3 subunit beta) (Laminin-4 subunit beta) (Laminin-7 subunit beta) (Laminin-9 subunit beta) (S-laminin subunit beta) (S-LAM beta)	0.540298	0.195877	14.0477	12.9266	13.2893	14.1996	14.4379	13.212	13.9975
Q13873	BMPR2	Bone morphogenetic protein receptor type-2 (BMP type-2 receptor) (BMPR-2) (EC 2.7.11.30) (Bone morphogenetic protein receptor type II) (BMP type II receptor) (BMPR-II)	0.548279	0.348166	11.6939	11.6851	11.0391	12.1113	11.3415	12.5083	12.3001
Q15043	SLC39A14	Metal cation symporter ZIP14 (LIV-1 subfamily of ZIP zinc transporter 4) (LZT-Hs4) (Solute carrier family 39 member 14) (Zrt- and Irt-like protein 14) (ZIP-14)	0.548795	0.14231	11.0848	11.4035	11.2936	11.8495	11.2769	12.5662	11.5451
Q16563	SYPL1	Synaptophysin-like protein 1 (Pantophysin)	0.559347	0.135751	13.9691	14.4204	14.8045	15.2526	14.991	14.8807	12.6872
O94886	TMEM63A	CSC1-like protein 1 (Transmembrane protein 63A)	0.57464	0.534106	9.37953	9.82172	11.0618	11.2154	11.753	10.4817	9.61173
P07358	C8B	Complement component C8 beta chain (Complement component 8 subunit beta)	0.586627	0.50222	11.0345	10.0579	10.049	10.623	8.94321	12.2492	12.0861
Q8NBI5	SLC43A3	Equilibrative nucleobase transporter 1 (Protein FOAP-13) (Solute carrier family 43 member 3)	0.592609	0.643898	NA	8.62272	8.99264	9.42918	11.1201	9.02531	6.65287
Q3ZCQ3	FAM174B	Membrane protein FAM174B	0.596669	0.379291	11.592	11.2946	10.9295	11.3413	12.4548	11.9831	11.358
P16070	CD44	CD44 antigen (CDw44) (Epican) (Extracellular matrix receptor III) (ECMR-III) (GP90 lymphocyte homing/adhesion receptor) (HUTCH-I) (Heparan sulfate proteoglycan) (Hermes antigen) (Hyaluronate receptor) (Phagocytic glycoprotein 1) (PGP-1) (Phagocytic glycoprotein I) (PGP-I) (CD antigen CD44)	0.610185	0.537119	10.8659	7.65036	9.9526	8.92628	10.3355	11.6684	9.46901
O14495	PLPP3	Phospholipid phosphatase 3 (EC 3.1.3.-) (EC 3.1.3.4) (Lipid phosphate phosphohydrolase 3) (PAP2-beta) (Phosphatidate phosphohydrolase type 2b) (Phosphatidic acid phosphatase 2b) (PAP-2b) (PAP2b) (Vascular endothelial growth factor and type I collagen-inducible protein) (VCIP)	0.624054	0.00947453	11.4007	11.3319	11.8291	12.0668	11.7371	12.6927	11.6822
Q92542	NCSTN	Nicastrin	0.630168	0.348166	12.869	12.0791	12.093	12.823	11.7664	14.1253	13.2182
P13987	CD59	CD59 glycoprotein (1F5 antigen) (20 kDa homologous restriction factor) (HRF-20) (HRF20) (MAC-inhibitory protein) (MAC-IP) (MEM43 antigen) (Membrane attack complex inhibition factor) (MACIF) (Membrane inhibitor of reactive lysis) (MIRL) (Protectin) (CD antigen CD59)	0.633284	0.178605	12.7883	12.4686	11.4387	13.0986	12.4372	13.2531	12.6717
Q08722	CD47	Leukocyte surface antigen CD47 (Antigenic surface determinant protein OA3) (Integrin-associated protein) (IAP) (Protein MER6) (CD antigen CD47)	0.634745	0.0736783	13.1744	12.787	13.4747	14.2185	12.8796	14.4581	12.7401
Q8IWT6	LRRC8A	Volume-regulated anion channel subunit LRRC8A (Leucine-rich repeat-containing protein 8A) (HsLRRC8A) (Swelling protein 1)	0.645186	0.173033	10.6696	11.5231	11.1585	12.2558	11.4773	12.2264	11.0895
Q02985	CFHR3	Complement factor H-related protein 3 (FHR-3) (DOWN16) (H factor-like protein 3)	0.650712	0.360337	9.52893	12.2859	10.6981	11.9417	10.6328	11.6392	11.7397
P23229	ITGA6	Integrin alpha-6 (CD49 antigen-like family member F) (VLA-6) (CD antigen CD49f) [Cleaved into: Integrin alpha-6 heavy chain; Integrin alpha-6 light chain; Processed integrin alpha-6 (Alpha6p)]	0.681914	0.190601	10.6882	11.1314	10.401	11.7108	10.4011	12.2824	11.2942
Q9HCN3	PGAP6	Post-GPI attachment to proteins factor 6 (EC 3.1.1.4) (GPI processing phospholipase A2) (GPI-PLA2) (Protein M83) (Transmembrane protein 6) (Transmembrane protein 8) (Transmembrane protein 8A)	0.696854	0.0267793	12.0658	10.864	11.6371	12.4398	11.5352	12.7847	11.6238
P15529	CD46	Membrane cofactor protein (TLX) (Trophoblast leukocyte common antigen) (CD antigen CD46)	0.699312	0.284812	9.1747	10.2197	9.9469	10.9206	9.88109	11.2322	9.47348
O60637	TSPAN3	Tetraspanin-3 (Tspan-3) (Tetraspanin TM4-A) (Transmembrane 4 superfamily member 8)	0.708704	0.142288	11.1953	10.739	10.8542	12.1578	10.5898	12.326	11.3851
Q14126	DSG2	Desmoglein-2 (Cadherin family member 5) (HDGC)	0.723414	0.238672	13.2086	13.6787	13.7565	14.6884	12.8708	15.2469	14.2793
Q9UP95	SLC12A4	Solute carrier family 12 member 4 (Electroneutral potassium-chloride cotransporter 1) (Erythroid K-Cl cotransporter 1) (hKCC1)	0.780791	0.303482	11.2005	9.9135	9.28447	10.8343	NA	11.4535	10.962
Q5SGD2	PPM1L	Protein phosphatase 1L (EC 3.1.3.16) (Protein phosphatase 1-like) (Protein phosphatase 2C isoform epsilon) (PP2C-epsilon)	0.787999	0.247365	NA	11.3122	11.5482	6.90061	12.134	NA	7.22094
O15455	TLR3	Toll-like receptor 3 (CD antigen CD283)	0.790984	0.339074	8.42462	11.6726	12.2808	11.2051	11.3885	12.056	11.7356
Q07075	ENPEP	Glutamyl aminopeptidase (EAP) (EC 3.4.11.7) (Aminopeptidase A) (AP-A) (Differentiation antigen gp160) (CD antigen CD249)	0.806746	0.190601	12.3894	11.7072	11.2944	12.7492	11.8351	13.7324	12.0983
P04196	HRG	Histidine-rich glycoprotein (Histidine-proline-rich glycoprotein) (HPRG)	0.819686	0.376703	13.3596	11.1722	12.1632	12.7132	10.7733	14.8607	14.4474
P05556	ITGB1	Integrin beta-1 (Fibronectin receptor subunit beta) (Glycoprotein IIa) (GPIIA) (VLA-4 subunit beta) (CD antigen CD29)	0.83415	0.0140248	13.2299	12.9564	12.782	13.8913	13.4589	14.229	13.7151
Q13683	ITGA7	Integrin alpha-7 [Cleaved into: Integrin alpha-7 heavy chain; Integrin alpha-7 light chain; Integrin alpha-7 70 kDa form]	0.842631	0.078937	12.7325	13.2123	12.0459	13.6604	12.8876	14.0549	13.4219
Q04771	ACVR1	Activin receptor type-1 (EC 2.7.11.30) (Activin receptor type I) (ACTR-I) (Activin receptor-like kinase 2) (ALK-2) (Serine/threonine-protein kinase receptor R1) (SKR1) (TGF-B superfamily receptor type I) (TSR-I)	0.877099	0.274789	11.0335	12.0834	10.1507	11.7904	NA	12.4207	11.6879
Q6ZP80	TMEM182	Transmembrane protein 182	0.911518	0.163919	12.6509	13.0076	12.9445	14.2538	12.8134	15.0189	13.0306
Q9UQ53	MGAT4B	Alpha-1,3-mannosyl-glycoprotein 4-beta-N-acetylglucosaminyltransferase B (EC 2.4.1.145) (N-glycosyl-oligosaccharide-glycoprotein N-acetylglucosaminyltransferase IVb) (GlcNAc-T IVb) (GnT-IVb) (N-acetylglucosaminyltransferase IVb) (UDP-N-acetylglucosamine: alpha-1,3-D-mannoside beta-1,4-N-acetylglucosaminyltransferase IVb)	0.926022	0.127004	7.17842	10.3084	10.5569	7.72238	11.4639	NA	8.55704
P19652	ORM2	Alpha-1-acid glycoprotein 2 (AGP 2) (Orosomucoid-2) (OMD 2)	0.927783	0.203469	11.4479	10.7269	10.9892	11.0967	13.4211	10.8724	12.5396
Q6J4K2	SLC8B1	Mitochondrial sodium/calcium exchanger protein (Na(+)/K(+)/Ca(2+)-exchange protein 6) (Sodium/calcium exchanger protein, mitochondrial) (Sodium/potassium/calcium exchanger 6) (Solute carrier family 24 member 6) (Solute carrier family 8 member B1)	0.928615	0.290198	11.7565	10.8844	10.4009	11.99	10.8791	13.6503	11.2509
O75954	TSPAN9	Tetraspanin-9 (Tspan-9) (Tetraspan NET-5)	0.934131	0.101975	16.6677	16.6097	16.9229	18.0707	16.7604	18.7476	15.988
P49908	SELENOP	Selenoprotein P (SeP)	0.953442	0.38655	8.90271	10.8071	9.51251	11.0891	8.18181	12.6022	10.9038
Q9BXB1	LGR4	Leucine-rich repeat-containing G-protein coupled receptor 4 (G-protein coupled receptor 48)	0.962566	0.0493013	10.2055	9.48228	10.6286	11.6213	10.1864	11.4994	10.3683
P98095	FBLN2	Fibulin-2 (FIBL-2)	0.968519	0.122256	9.91046	10.8092	9.28991	10.2944	10.4704	11.3132	11.8089
P05090	APOD	Apolipoprotein D (Apo-D) (ApoD)	0.998515	0.204042	11.8469	9.85444	10.5052	11.6991	9.88876	12.9883	12.8622
Q9C0H2	TTYH3	Protein tweety homolog 3 (hTTY3)	1.00928	0.335278	11.03	12.826	13.129	13.8356	11.739	14.5988	13.177
Q13326	SGCG	Gamma-sarcoglycan (Gamma-SG) (35 kDa dystrophin-associated glycoprotein) (35DAG)	1.01287	0.419984	10.6852	11.3223	5.15631	9.89918	10.9007	9.05985	10.6844
P55011	SLC12A2	Solute carrier family 12 member 2 (Basolateral Na-K-Cl symporter) (Bumetanide-sensitive sodium-(potassium)-chloride cotransporter 2)	1.02283	0.100388	11.337	11.2357	12.182	12.8715	11.9131	13.2013	12.1599
Q9NY47	CACNA2D2	Voltage-dependent calcium channel subunit alpha-2/delta-2 (Voltage-gated calcium channel subunit alpha-2/delta-2) [Cleaved into: Voltage-dependent calcium channel subunit alpha-2-2; Voltage-dependent calcium channel subunit delta-2]	1.02731	0.00027304	12.5143	12.2529	12.7371	13.581	13.1737	13.8497	12.952
P08294	SOD3	Extracellular superoxide dismutase [Cu-Zn] (EC-SOD) (EC 1.15.1.1)	1.03926	0.267115	9.14604	9.34027	11.3517	10.5446	11.1216	10.6651	12.2837
Q14956	GPNMB	Transmembrane glycoprotein NMB (Hematopoietic growth factor inducible neurokinin-1 type)	1.08335	0.00592401	14.2645	12.6247	14.0367	15.0099	14.0744	15.1611	13.8739
O43306	ADCY6	Adenylate cyclase type 6 (EC 4.6.1.1) (ATP pyrophosphate-lyase 6) (Adenylate cyclase type VI) (Adenylyl cyclase 6) (Ca(2+)-inhibitable adenylyl cyclase)	1.11871	0.0905307	11.2336	11.2242	10.991	12.5033	11.3008	13.5454	11.7238
Q96QE2	SLC2A13	Proton myo-inositol cotransporter (H(+)-myo-inositol cotransporter) (Hmit) (H(+)-myo-inositol symporter) (Solute carrier family 2 member 13)	1.12075	0.00218845	15.5563	15.0252	15.9209	16.8011	16.3095	16.7442	16.6623
P54852	EMP3	Epithelial membrane protein 3 (EMP-3) (Hematopoietic neural membrane protein 1) (HNMP-1) (Protein YMP)	1.12879	0.330893	12.1401	10.6496	9.24575	12.3818	10.5732	13.9858	10.2883
P04440	HLA-DPB1	HLA class II histocompatibility antigen, DP beta 1 chain (HLA class II histocompatibility antigen, DP(W4) beta chain) (MHC class II antigen DPB1)	1.13686	0.356862	10.6721	9.25933	9.00969	11.3597	8.46915	12.5373	11.7135
Q7Z7G0	ABI3BP	Target of Nesh-SH3 (Tarsh) (ABI gene family member 3-binding protein) (Nesh-binding protein) (NeshBP)	1.16168	0.139573	11.5851	11.4585	12.546	13.2325	10.9065	14.6098	13.701
Q9BXN1	ASPN	Asporin (Periodontal ligament-associated protein 1) (PLAP-1)	1.16242	0.134297	15.9095	12.9819	14.7631	15.5226	15.2791	15.596	16.6866
P28906	CD34	Hematopoietic progenitor cell antigen CD34 (CD antigen CD34)	1.16638	0.0115933	11.8375	12.1775	12.0958	13.1671	12.9701	13.7787	12.1308
Q8IWA5	SLC44A2	Choline transporter-like protein 2 (Solute carrier family 44 member 2)	1.18986	0.0585219	11.3097	11.9541	10.9995	12.8373	11.6748	13.5686	12.3629
O43934	MFSD11	UNC93-like protein MFSD11 (Major facilitator superfamily domain-containing protein 11) (Protein ET)	1.19253	0.304446	12.7925	11.1742	11.5015	14.0619	10.0637	15.299	12.4849
P43121	MCAM	Cell surface glycoprotein MUC18 (Cell surface glycoprotein P1H12) (Melanoma cell adhesion molecule) (Melanoma-associated antigen A32) (Melanoma-associated antigen MUC18) (S-endo 1 endothelial-associated antigen) (CD antigen CD146)	1.20419	0.00125383	12.5886	12.1179	12.6822	13.9869	13.2942	13.7283	13.6246
O95622	ADCY5	Adenylate cyclase type 5 (EC 4.6.1.1) (ATP pyrophosphate-lyase 5) (Adenylate cyclase type V) (Adenylyl cyclase 5) (AC5)	1.21079	0.0905307	11.6819	11.9716	11.3305	13.0542	11.6578	14.1832	12.5933
Q8TDW0	LRRC8C	Volume-regulated anion channel subunit LRRC8C (Factor for adipocyte differentiation 158) (Leucine-rich repeat-containing protein 8C)	1.21693	0.0175848	10.6936	10.5803	11.0441	12.1037	11.4894	12.1377	12.2275
Q9HB63	NTN4	Netrin-4 (Beta-netrin) (Hepar-derived netrin-like protein)	1.22082	0.288877	10.9123	9.93412	11.5752	12.2734	13.1286	9.86383	12.8463
Q9NWD8	TMEM248	Transmembrane protein 248	1.22573	0.100837	6.32125	8.781	6.70677	8.84008	9.02428	7.99913	7.88663
P12821	ACE	Angiotensin-converting enzyme (ACE) (EC 3.2.1.-) (EC 3.4.15.1) (Dipeptidyl carboxypeptidase I) (Kininase II) (CD antigen CD143) [Cleaved into: Angiotensin-converting enzyme, soluble form]	1.22976	0.0535392	7.6176	8.01302	9.16973	9.85977	9.35225	9.72852	9.51689
P23327	HRC	Sarcoplasmic reticulum histidine-rich calcium-binding protein	1.31283	0.388386	14.7908	9.82234	9.34137	14.9217	8.15306	13.6028	16.3378
Q9P2B2	PTGFRN	Prostaglandin F2 receptor negative regulator (CD9 partner 1) (CD9P-1) (Glu-Trp-Ile EWI motif-containing protein F) (EWI-F) (Prostaglandin F2-alpha receptor regulatory protein) (Prostaglandin F2-alpha receptor-associated protein) (CD antigen CD315)	1.34309	3.01e-05	11.9988	11.1352	12.4888	13.3481	12.4707	13.8365	12.3708
Q15303	ERBB4	Receptor tyrosine-protein kinase erbB-4 (EC 2.7.10.1) (Proto-oncogene-like protein c-ErbB-4) (Tyrosine kinase-type cell surface receptor HER4) (p180erbB4) [Cleaved into: ERBB4 intracellular domain (4ICD) (E4ICD) (s80HER4)]	1.38295	0.0136315	9.39463	8.52316	9.90602	10.7814	10.3038	10.9154	10.6055
Q9Y666	SLC12A7	Solute carrier family 12 member 7 (Electroneutral potassium-chloride cotransporter 4) (K-Cl cotransporter 4)	1.38668	0.300002	12.3366	9.92587	9.4085	13.0455	10.1396	13.8156	8.94088
P13726	F3	Tissue factor (TF) (Coagulation factor III) (Thromboplastin) (CD antigen CD142)	1.41293	0.0397256	11.1416	11.1599	11.4546	12.8177	11.8951	13.9179	11.4617
Q7Z7N9	TMEM179B	Transmembrane protein 179B	1.55343	0.0938033	11.8141	11.1286	10.9745	13.5151	11.8244	13.3527	11.2524
P55083	MFAP4	Microfibril-associated glycoprotein 4	1.5593	0.0460088	14.3426	14.1902	13.4708	14.984	14.4832	16.6326	16.1422
Q14767	LTBP2	Latent-transforming growth factor beta-binding protein 2 (LTBP-2)	1.58168	0.106248	9.2581	10.2151	9.26883	11.027	9.65108	12.3099	11.6614
Q9NRX5	SERINC1	Serine incorporator 1 (Tumor differentially expressed protein 1-like) (Tumor differentially expressed protein 2)	1.60143	0.00144614	13.622	12.231	13.0949	14.9451	13.8686	14.9934	13.1143
P20036	HLA-DPA1	HLA class II histocompatibility antigen, DP alpha 1 chain (DP(W3)) (DP(W4)) (HLA-SB alpha chain) (MHC class II DP3-alpha) (MHC class II DPA1)	1.63366	0.200876	12.1331	11.634	10.3548	13.9773	10.5946	14.7511	11.5011
P78310	CXADR	Coxsackievirus and adenovirus receptor (CAR) (hCAR) (CVB3-binding protein) (Coxsackievirus B-adenovirus receptor) (HCVADR)	1.7425	0.033251	12.8476	11.5534	12.6584	14.4883	12.3288	15.4871	14.0467
Q16853	AOC3	Membrane primary amine oxidase (EC 1.4.3.21) (Copper amine oxidase) (HPAO) (Semicarbazide-sensitive amine oxidase) (SSAO) (Vascular adhesion protein 1) (VAP-1)	1.74521	0.019109	11.4433	11.2591	11.5096	13.1172	12.1693	14.3857	12.8376
P25106	ACKR3	Atypical chemokine receptor 3 (C-X-C chemokine receptor type 7) (CXC-R7) (CXCR-7) (Chemokine orphan receptor 1) (G-protein coupled receptor 159) (G-protein coupled receptor RDC1 homolog) (RDC-1)	1.75828	0.0109281	11.8061	12.1871	11.0402	13.0528	13.9501	13.449	12.0874
P01912	HLA-DRB1	HLA class II histocompatibility antigen, DRB1 beta chain (Human leukocyte antigen DRB1) (HLA-DRB1)	1.94652	0.173673	8.1084	NA	NA	10.0231	9.34193	12.3551	12.4728
P07585	DCN	Decorin (Bone proteoglycan II) (PG-S2) (PG40)	1.96488	0.0323978	10.934	12.9982	11.1932	13.1809	13.4029	14.3528	13.7568
A6NMZ7	COL6A6	Collagen alpha-6(VI) chain	2.15847	0.013063	9.99379	10.6719	9.86338	12.5365	11.4053	13.3773	12.0202
P56199	ITGA1	Integrin alpha-1 (CD49 antigen-like family member A) (Laminin and collagen receptor) (VLA-1) (CD antigen CD49a)	2.17778	0.016899	8.15048	9.66506	9.55137	12.1103	10.5956	11.7617	10.7327
P12109	COL6A1	Collagen alpha-1(VI) chain	2.21853	0.000776271	13.0868	13.7083	13.1745	15.0261	16.2427	15.4336	15.0911
P12110	COL6A2	Collagen alpha-2(VI) chain	2.30385	0.00218845	10.4303	11.4215	10.6508	12.5129	14.2066	12.6884	13.1661
P51888	PRELP	Prolargin (Proline-arginine-rich end leucine-rich repeat protein)	2.34966	0.0438965	8.10013	8.51239	9.76045	11.4581	11.3326	11.0429	10.4504
O43490	PROM1	Prominin-1 (Antigen AC133) (Prominin-like protein 1) (CD antigen CD133)	2.55666	0.0535392	8.58905	7.83505	12.4052	13.5817	10.1012	13.3927	10.6678
P49961	ENTPD1	Ectonucleoside triphosphate diphosphohydrolase 1 (NTPDase 1) (EC 3.6.1.5) (Ecto-ATP diphosphohydrolase 1) (Ecto-ATPDase 1) (Ecto-ATPase 1) (Ecto-apyrase) (Lymphoid cell activation antigen) (CD antigen CD39)	2.58246	0.00290414	10.7507	10.3051	11.0701	12.572	13.6735	13.1995	13.7195
Q13361	MFAP5	Microfibrillar-associated protein 5 (MFAP-5) (MP25) (Microfibril-associated glycoprotein 2) (MAGP-2)	2.6152	0.00983782	10.7704	8.91928	9.36409	12.6761	11.5792	13.0181	11.7445
P12111	COL6A3	Collagen alpha-3(VI) chain	2.61716	0.00220999	10.8278	11.3649	10.8938	13.0356	14.6435	13.081	14.086
P35555	FBN1	Fibrillin-1 [Cleaved into: Asprosin]	2.61753	0.00145731	11.6262	10.7597	10.7034	13.471	13.4923	13.9357	13.6902
Q10589	BST2	Bone marrow stromal antigen 2 (BST-2) (HM1.24 antigen) (Tetherin) (CD antigen CD317)	2.64784	0.0150031	7.78262	9.07538	8.10742	10.6628	10.1334	11.706	11.3764
P10321	HLA-C	HLA class I histocompatibility antigen, C alpha chain (HLA-C) (HLA-Cw) (Human leukocyte antigen C)	2.88174	0.0938033	11.1069	12.181	12.3929	16.382	11.6342	17.2661	13.819

## Sheet: g
Source Data Figure 8g. Scatter plots of mNRA, SureQuant of whole tissue
qRT-PCR -dCT for LSMEM2 normalized to 18S
Non-Failing	Failing
1.011	0.955
0.903	0.953
1.144	0.986
1.018	0.969
1.084	0.987
0.953	0.944
0.935
0.952
SureQuant - for LSMEM2 peptide in whole tissue - log2 intensity values
Non-Failing		Failing
Rep 1	Rep 2	Rep 1	Rep 2
11.7736	11.6134	11.2031	11.097
12.064	12.0332	11.433	11.2793
11.3778	11.3811	11.975	11.8933
11.1815		11.6077	11.4396
		11.3739	11.3723
		12.0311	11.9127

## Sheet: h
Source Data Figure 8g. Scatter plots of SureQuant of isolated CM
SureQuant - for LSMEM2 peptide in whole tissue - log2 intensity values
Non-Failing	Failing
Ave 2 reps	Ave 2 reps
13.1904	12.7054
12.8389	12.5342
13.3784	12.5487
13.0605	12.6437
