# Supplementary material for: Surfaceome mapping of primary human heart cells with CellSurfer uncovers cardiomyocyte surface protein LSMEM2 and proteome dynamics in failing hearts
Source: Nat Cardiovasc Res. 2023 Jan 16;2(1):76–95. doi: 10.1038/s44161-022-00200-y (PMC10030153; doi:10.1038/s44161-022-00200-y)
Supplement: Supplementary file 6 — Excel file with numerical raw data. [file 44161_2022_200_MOESM6_ESM.xlsx]

## Sheet: g
Source Data Extended data figure 1g. Data for correlation analyses among biological replicates
1 mio	1mio	1mio	2 mio	2 mio	2mio	5 mio	5 mio	5 mio	10 mio	10 mio	10 mio
LBL2789	LBL2793	LBL2797	LBL2790	LBL2794	LBL2798	LBL2791	LBL2795	LBL2799	LBL2792	LBL2796	LBL2800
11.745		8.4422	8.39134			9.91628	6.44278	11.1333	12.9152	9.38563
10.5926	7.08552	11.0951	11.473	11.3372	7.59154	16.989	16.6612	13.4077	12.9092	9.33743	8.50584
8.30202	7.16073	5.21659	11.1255	10.9614	8.30392	10.1019	9.3448	6.69	7.94659	4.42297	6.04812
10.9684	8.06276	9.55634	7.76127	5.56598	8.20682	9.73637	9.35462	11.8745	14.8221	11.6198	12.0817
8.88647	6.80805	9.34438	9.86932	9.0433	7.69063	8.81789	11.2017	9.94027	8.04058	11.0742	8.27044
9.60091	10.161	7.59884	11.7355	11.6162	10.0557	12.0129	12.5734	10.487	15.2986	12.0358	13.2111
9.11034	7.41136	10.0054	9.82707	8.90803	8.01595	12.8538	11.1018	10.896	11.6	12.6663	9.74521
12.3768	9.79204	10.673	10.1815	11.6318	9.98699	14.7578	15.0718	13.0796	16.0709	13.3622	14.3907
8.32903	10.5298	9.17643	9.7431	9.71255	11.2814	12.6791	11.1939	10.7213	9.34506	11.6108	11.7645
13.5033	11.4047	12.5219	10.0344	10.0826	8.55555	12.4075	11.3983	10.3702	10.2605	7.81495	9.20091
12.7271	10.8145	12.4618	13.38	13.3588	11.8891	10.4671	12.4142	11.3583	13.3208	11.5926	11.2967
11.99	10.0946	11.7494	8.89545	8.62935	7.38033	8.64915	7.64504	9.54822	12.6057	10.6103	10.9702
11.9111	10.1314	10.1912	12.3557	12.3015	10.956	13.8151	13.4871	12.0478	14.4964	12.4572	13.0537
12.177	10.1765	10.9649	9.025	8.07934	7.63861	11.8395	10.9306	9.97111	9.01041	9.78275	10.9953
10.2349	9.92008	8.40573	11.7327	10.9628	10.3685	10.3694	9.93589	8.68359	13.2422	11.4354	11.8037
12.5814	10.7016	11.6396	10.8503	10.2467	11.6084	14.5696	14.9181	13.2694	10.5537	12.4567	11.6225
11.0308	11.5579	9.7601	8.96962	10.2621	9.93241	12.8114	12.1538	11.1812	12.0106	10.2514	11.0715
14.6048	12.9858	13.1036	13.4882	13.6206	12.4436	13.1425	12.2922	11.5567	12.5578	14.2212	13.7401
12.0723	11.4804	13.2446	9.07892	8.89357	7.98785		8.55407	9.59179	10.769	9.32184	9.45864
12.0533	10.5912	10.4269	9.58931	8.93893	8.44026	13.0593	12.1623	11.6738	11.9567	13.3542	13.2288
13.2112	11.6099	11.7234	12.7953	12.3583	11.6612	12.2992	12.4699	13.5909	13.4123	12.0253	12.1403
9.08219	7.8531		9.9581	9.10514	8.87477	10.5418	9.16974	10.0737	9.5487	9.55956	8.2323
14.6775	12.9424	13.7866	11.2588	10.5107	10.1814	14.1748	13.4417	12.8049	12.1365	10.741	10.9723
10.3697	8.66948	9.23568	10.8943	9.81657	10.2332	10.6603	9.915	9.29788	12.5691		11.5427
11.7818	10.1464	10.649	9.58343	8.54782	8.78928	15.2814	14.5926	13.9417	10.839	9.75405	11.0332
15.0524	13.5003	14.7313	12.6257	12.5271	11.6559	10.1791	8.88714	9.42728	10.9804	9.69019	10.1711
8.90147	8.667	7.38548	9.38908	9.23742	10.2025	10.9996	11.676	10.3802	9.61529	8.85654	8.32561
12.3415	10.8493	12.1593	12.7265	11.9989	11.7426	11.9432	11.1866	10.6736	13.2735	12.0749	12.2797
12.5652	11.6848	10.9458	14.5915	14.4218	13.6414	11.8637	11.802	12.915	15.4597	14.4964	15.699
11.0277	10.0372	9.42647	10.5657	9.62818	10.399	14.6614	13.9512	13.4246	9.89307	10.1403	8.93838
13.5917	12.6149	12.0278	9.7721	9.32588	8.77622	11.8783	12.6786	13.0166	10.2445	11.3266	11.3484
10.3142	9.73667	8.78454	13.8239	13.3923	12.8296	8.34767	7.59055	7.19915	12.8813	11.6799	11.9896
12.4896	11.3864	11.0094	10.7823	11.0166	10.0784	10.7815	10.4513	9.68216	13.3695	12.444	12.2434
11.7909	11.3344	10.3289	7.30988	7.73085	6.75786	13.7321	13.2744	12.6187	10.6931	10.292	11.435
13.2901	11.8695	12.2932	12.3545	12.7574	11.822	8.49589	8.90649	9.59717	11.2304	10.3932	10.1727
11.2587	10.3012	9.85421	10.4648	11.0961	11.3746	8.68981	8.65237	9.61339	16.7619	15.7618	15.9865
6.89106		7.82951	10.9774	10.1557	10.948	14.4568	14.1054	13.4173	13.0911	12.185	12.1834
10.1432	10.7515	9.42625	10.4231	9.92744	10.8528	12.5528	12.3877	11.5664	11.1685	10.1454	10.4834
11.0154	11.2913	10.0691	10.6806	9.87802	9.88513	11.9032	12.3881	11.3354	15.8289	14.9597	14.9163
10.1443		9.25413	10.0315	9.13242	9.43674	14.3503	13.7618	13.3104	10.1931		9.47212
14.2737	13.3073	13.0979	8.67609	8.03905		15.1136	15.173	14.2421	11.7751	11.4161	12.414
11.4575	10.2741	10.5338	9.82619	9.11059	9.0072	12.9344	12.4325	11.9032	12.5877	12.2516	11.6156
9.99103	11.0055	9.87692	13.1349	13.1949	13.9319	12.8026	12.6333	11.8416	8.99805	9.55774	9.97915
10.1115	10.2496	9.11759	9.85641	9.39333	8.97846	13.0297	12.0853	12.2115	14.4315	13.491	13.7294
12.3323	12.7341	11.5432	11.0708	10.2259	10.8269	13.4092	13.236	12.4676	13.3225	12.5395	12.4538
11.5554	10.3483	10.9058	13.2056	12.5971	12.4013	11.0509	10.1649	11.0122	14.3802	14.1345	13.4784
14.124	14.298	13.1788	9.81988	10.4887	10.5915	15.8648	15.268	14.8962	9.50654	9.97254	10.4381
14.0308	12.935	13.0842	10.5807	9.859	10.588	12.4711	12.3698	11.5815	13.6264	14.5156	14.307
10.1141	8.95026	9.54456	11.8337	11.6602	11.0396	12.8226	12.49	11.8668	17.7556	17.0465	16.8929
11.9528	12.0154	12.9887	10.4542	10.1147	9.63817	12.7911	11.8315	12.3674	12.9562	12.1419	12.2304
12.9075	13.2417	12.1154	12.8669	12.5582	12.0763	13.0027	12.6675	12.0669	12.7105	13.0603	13.5966
12.4194	11.6234	11.2997	9.09039	9.87337	9.59937	13.6493	13.4039	12.7418	11.054	10.5927	11.4574
12.1501	12.424	11.3245	15.1776	14.4706	14.5108	10.6506	11.0659	10.1294	12.1202	11.3523	11.4416
13.3353	12.2567	13.123	12.1237	12.0977	12.7942	17.2141	17.2255	16.4139	15.7676	14.9535	15.4998
9.52454	10.6626	10.009	9.69005	10.244	10.4418	11.9833	11.9495	11.1682	9.89926	9.5685	10.3788
15.401	14.2792	14.67	11.4875	11.5698	10.8592	13.6567	13.5741	14.4106	11.6173	12.1473	11.3516
10.5471	10.3133	9.47126	8.59504	9.36325	9.0554	14.8248	14.5864	15.4674	13.2826	12.8878	12.4981
10.7581	10.7304	9.77308	10.7411	10.6561	10.0331	15.5062	15.3598	14.6813	8.90597	9.48575	8.76906
10.0021	10.3094	9.23021	9.71208	9.7216	9.04785	13.0095	12.2381	12.276	11.4141	11.4271	10.7632
8.03511	9.0011	8.96789	10.4942	9.98928	9.76948	10.5115	10.29	9.69655	14.426	14.572	13.8567
12.7027	12.8054	11.8191	9.04725	9.4004	8.65761	12.1535	11.926	11.3438	13.6531	14.2491	14.3353
10.3035	11.337	11.1032	11.4611	10.7746	10.8935	15.9904	15.2897	15.2486	11.579	10.8829	11.0428
12.1887	13.2661	12.777	12.0031	11.2751	11.6784	11.1864	10.3803	10.967	9.05159	8.36544	8.51208
11.1737	12.2215	11.7846	12.4137	12.2724	11.7316	12.3106	12.0065	11.4995	12.421	11.7687	11.8269
10.1423	10.7537	9.70896	12.499	11.7985	12.0236	12.9964	12.7279	12.1932	11.2094	11.9074	11.6715
10.9594	11.5037	10.4915	12.2704	12.6278	12.9807	13.1058	13.056	12.3749	11.8904	12.5794	12.2898
11.7752	10.9747	10.8593	11.3256	10.6197	10.9272	11.1116	10.3024	10.7339	11.8045	11.2557	11.8884
11.018	11.4924	10.4963	11.1494	10.4777	10.9568	10.3219	9.90079	9.51314	10.375	11.0555	10.7875
12.8755	13.1031	12.1573	10.083	10.2455	9.58498	13.8741	13.6227	14.4098	14.1127	14.4625	14.7901
11.7132	10.7714	11.0049	13.1773	13.2059	12.5992	13.68	13.616	12.9547	12.8923	13.4696	13.4603
17.5379	17.9055	16.9351	14.7939	14.5439	14.1197	15.4318	15.2563	14.6739	11.2825	10.9119	11.5616
10.6648	9.91153	9.79354	10.3731	10.3343	9.77682	11.1045	10.8016	10.3197	12.3354	11.7552	11.7957
17.3914	16.4705	16.7473	11.4888	10.9581	10.8743	11.6063	11.4703	10.8679	11.7429	11.733	12.2938
11.2172	10.3293	11.0509	12.9829	13.5987	13.0816	9.66257	9.7568	10.3744	13.6536	13.0322	13.2038
14.2184	14.564	15.1503	8.98396	8.82281	8.36157	13.3862	13.2045	13.9396	8.17606	8.58425	8.80801
9.95022	9.68648	9.04845	13.0645	13.4177	13.7047	12.3401	12.2894	12.9719	11.3303	11.1205	11.7389
10.7464	10.8683	10.0246	12.2222	12.0971	11.6167	10.5124	9.83509	9.89151	15.4955	14.9698	14.9354
12.3714	12.0841	11.49	10.7952	10.5285	11.1601	14.458	14.4652	13.8123	10.6957	11.2206	10.663
11.5896	12.109	11.2325	9.77471	9.73454	10.2875	14.1496	13.9379	13.4273	10.9881	11.5732	11.0983
8.54842	9.3337	9.2876	13.879	13.4041	13.3011	14.3829	14.3259	13.72	10.8912	11.4129	11.4377
10.9547	11.7325	11.0102	15.2994	14.7996	14.7403	9.53007	9.56838	8.91427	13.395	12.7801	13.0799
11.3385	11.6847	10.8349	14.0165	13.7639	14.3696	12.5285	12.561	13.1694	12.2914	12.7285	12.8826
13.2924	13.7126	12.8606	13.9301	13.5707	13.3278	10.3036	9.59009	10.018	8.45946	8.41012	8.96375
12.2202	11.8315	11.3849	10.8156	10.7348	11.2924	11.4103	11.3769	12.0112	10.3314	10.2659	9.77312
10.2569	11.0667	10.8002	15.3148	15.4116	14.8512	12.5742	12.0235	11.9076	11.3529	11.3355	11.8725
11.7076	11.1191	10.9149	11.581	11.0604	11.5614	10.2352	9.54004	9.99334	8.62825	8.05534	8.48537
12.1495	12.4385	11.6314	10.5777	10.3842	10.0059	13.2998	13.253	12.6877	14.7815	15.3369	14.8721
10.6024	9.84294	9.97336	9.56768	10.014	10.1122	16.1047	15.8559	15.4311	14.0715	14.3768	14.6662
13.0822	12.6391	12.2804	12.1343	12.0123	12.5637	13.0055	12.8413	12.3626	13.3963	13.924	13.8912
10.7383	10.8686	10.1298	12.4928	12.0924	12.6526	12.0043	11.8454	11.3685	11.7423	11.8688	11.3167
15.6224	16.2395	15.5058	10.4319	10.0266	9.87587	12.8966	12.7059	12.2544	13.2697	12.7668	12.7839
13.5278	14.3102	13.8737	16.4082	15.9415	15.8852	11.2167	10.6749	11.2674	11.3171	11.6421	11.073
13.1541	12.6095	12.4065	13.1678	12.8646	12.5976	14.3614	14.5401	13.9153	10.5607	10.0026	10.2408
14.9648	15.5197	14.7986	11.1378	10.7723	10.5785	11.9025	11.2752	11.7027	11.1333	11.6385	11.5948
12.6068	12.8788	12.134	11.0346	11.3072	11.5867	12.6001	12.4516	13.062	10.7013	10.6825	10.2124
12.9268	13.4336	12.6974	13.0515	13.0303	12.5655	11.9846	11.6044	11.3588	11.6975	12.1275	12.2023
13.1156	12.7772	12.3831	13.1445	12.6042	12.85	14.2234	13.9708	13.6038	10.3277	10.866	10.6688
11.7074	12.4388	12.1035	12.443	11.9314	12.0584	13.1878	12.9421	12.573	12.1433	11.6002	11.8413
9.50887	8.97666	8.81167	10.7501	10.3847	10.9012	11.4607	11.0748	10.8493	11.0152	11.5475	11.1979
13.7961	14.0668	13.3507	10.5845	10.0762	10.2046	12.7908	12.8717	13.3605	12.508	11.9783	12.3157
12.66	11.94	12.2896	11.8365	11.4408	11.339	12.5998	13.0932	13.1631	11.2435	11.6575	11.7431
13.685	13.9214	14.3865	9.12347	8.80039	8.61023	13.5219	13.8313	13.2175	15.4762	15.0188	15.0211
11.5799	11.6319	10.9941	11.6187	11.5846	12.049	13.8742	13.6729	13.274	12.9832	13.4731	13.0657
10.7457	11.4153	10.9149	13.008	12.6032	12.5269	12.5809	12.3467	11.981	11.9446	11.7186	12.2408
14.3479	14.7859	14.0999	13.129	13.038	13.5207	11.7304	12.1405	12.3128	12.2642	11.9488	12.4624
13.9346	14.2296	13.5387	13.8725	13.7836	14.2619	15.5818	15.2918	15.8743	14.5345	14.0267	14.3538
11.3591	10.7624	11.3241	11.9221	11.5977	11.421	12.6522	12.4223	12.0788	11.9331	11.4268	11.7567
12.3251	12.7075	12.0651	13.0972	13.2247	12.7371	13.1763	13.2494	12.7205	10.875	10.653	11.154
12.0063	12.1805	11.5563	13.0887	12.7976	12.5886	15.9982	15.9164	15.4709	10.6246	10.6874	11.0831
11.5112	11.652	11.0391	10.1853	10.598	10.1471	12.8661	12.6492	12.3038	12.6917	12.2826	12.2525
10.693	11.3316	11.0383	12.5421	12.8097	12.3195	13.2396	13.3265	12.8001	12.0153	12.4909	12.3536
13.6525	13.5829	13.0696	13.0496	12.5795	12.7153	12.036	11.4769	11.6976	12.7697	13.2256	13.1251
12.4514	13.0566	12.6227	9.91137	10.0719	9.59795	14.7218	14.8254	14.3023	11.587	11.1713	11.1766
12.3937	12.3536	11.835	11.0206	11.2012	10.7249	12.4981	12.0255	12.0115	12.6513	12.2256	12.2625
12.1562	11.6667	11.5873	13.0549	12.8195	12.5745	11.2009	10.6505	10.9156	12.1422	12.3671	12.6131
14.4746	13.9185	13.9689	13.1175	13.2011	12.7514	11.3169	11.2386	10.809	11.1273	11.5655	11.4958
10.8512	10.8566	10.3214	13.0185	13.4605	13.0818	11.9064	11.694	11.3681	11.5885	12.0171	11.9715
10.6069	10.77	10.1775	13.6048	13.6256	14.0269	11.8333	11.7548	11.3309	14.7155	14.5981	14.2625
13.5725	13.5866	13.0578	12.429	12.1198	12.5855	13.7388	13.5272	13.2063	11.1625	10.7036	11.0188
11.9132	11.8119	11.3576	10.122	10.011	9.66915	12.061	12.0197	11.5822	9.91077	10.3797	10.1253
12.5664	12.497	12.0233	11.5133	11.0448	11.3278	12.0396	11.5983	11.5702	12.7076	12.2485	12.5506
12.5341	12.0314	12.0157	14.9359	14.4682	14.6877	11.2905	11.762	11.7102	10.7778	11.1511	11.2028
12.1194	12.0699	11.5863	12.0426	11.8978	12.355	12.0272	11.613	12.0854	13.9884	13.9174	13.559
8.2106	7.84443	7.63084	13.2265	12.7916	13.1494	10.6998	10.2566	10.6925	13.8717	14.1177	14.3282
10.3685	10.9536	10.6764	14.5074	14.3714	14.059	13.753	13.2845	13.6857	14.7962	14.6547	14.3526
12.3598	11.9083	11.8267	12.3503	11.9076	12.2301	15.269	14.8673	14.8018	11.2419	11.1173	11.5553
12.7831	13.0319	12.4645	11.9606	11.5278	11.8694	14.7041	14.5772	15.0629	14.1029	14.181	13.7588
10.8406	11.1703	10.607	7.59229	7.27121		12.5905	12.4784	12.1112	11.9404	11.9021	12.2963
11.0254	10.6148	10.4851	11.0715	10.9335	10.6281	11.7253	11.3562	11.2535	14.8128	14.381	14.6238
12.039	12.1992	11.6523	14.0847	13.9586	14.3983	13.0289	13.0645	13.473	13.0663	12.6461	12.8933
11.1201	10.8621	10.5584	12.5463	12.13	12.4866	10.708	11.0424	11.1877	12.5686	12.1546	12.2997
9.99647	9.47116	9.58092	12.9472	12.6485	13.0855	15.3114	15.1393	14.8311	11.3618	11.4024	11.0227
13.3384	13.1965	12.8047	12.3735	11.9284	12.1237	14.0389	14.1219	13.6658	12.3538	12.4619	12.0598
9.91671	10.2636	9.7191	12.0059	11.749	12.1933	12.7633	13.1621	12.7319	15.6208	15.8957	16.0284
14.2288	14.6779	14.178	16.1235	15.6899	15.8338	12.8623	13.0112	13.323	14.3146	13.9017	14.0918
9.82602	10.1282	9.58152	12.3781	12.1764	11.9377	13.863	13.5439	13.4102	13.8321	13.423	13.6541
13.7798	14.1999	13.6914	13.3176	13.6517	13.7312	12.4904	12.9322	12.8223	14.96	15.2696	15.3472
13.9098	14.1094	13.5771	11.4818	11.2164	11.049	12.8167	12.7124	12.3769	9.10185	9.16741	9.48441
13.3744	13.132	12.8381	14.3476	14.5011	14.0707	12.1123	12.0369	11.6821	13.8457	13.6758	14.0749
14.8062	15.1411	14.6172	10.8912	10.4616	10.6512	13.2451	13.5026	13.0448	9.68319	9.28703	9.45828
10.2113	9.70349	9.84183	12.4322	12.027	12.349	14.9917	14.8634	14.5461	12.471	12.411	12.1021
13.4034	13.5465	13.0426	11.7476	11.3307	11.6058	14.47	14.4593	14.0683	11.6933	11.3821	11.7486
13.2356	13.04	12.7276	14.8387	14.4284	14.7134	12.4873	12.9333	12.7976	13.3653	13.7536	13.504
12.7482	13.1938	12.765	11.2201	10.9582	11.3712	12.8303	12.4613	12.8791	13.1445	12.7813	12.8325
14.2789	14.3979	13.9191	13.9867	13.9045	14.3	15.6651	15.2496	15.2934	13.5531	13.5862	13.9036
12.6019	12.7466	12.2614	12.4718	12.1784	12.0683	15.5733	15.368	15.1177	11.047	11.1028	11.4029
14.2898	14.5652	14.0705	13.5411	13.3513	13.1264	15.8425	15.3951	15.6868	14.3811	14.605	14.7614
13.9822	13.8433	13.5013	12.6342	12.3438	12.7394	10.9525	11.0966	10.6541	11.2098	10.8548	11.1424
14.5935	14.4062	14.1045	16.7592	16.554	16.3495	10.9958	10.5584	10.8606	14.5273	14.3214	14.6978
12.7254	12.8492	12.3751	15.3755	15.096	14.9782	14.926	14.6771	15.1233	16.4569	16.6542	16.8329
14.3707	14.7707	14.3265	14.1458	13.8339	13.7662	13.6241	13.6305	13.2449	11.7528	11.8461	12.1119
12.7005	12.8666	12.385	13.4132	13.5195	13.7975	16.3913	16.3663	15.9974	12.8785	12.7287	12.5107
13.085	13.2478	12.7713	12.0264	11.8295	11.6308	11.1914	11.0845	11.5045	12.8284	13.1394	13.1535
12.2117	12.5703	12.1091	15.4605	15.0659	15.2577	11.6158	11.1954	11.3159	15.6678	15.9336	16.0184
14.977	14.5585	14.5595	11.9884	11.714	12.0894	12.2823	12.3265	11.9315	8.42112	8.26241	8.0592
13.0729	13.491	13.0916	13.156	12.7902	12.8624	13.3028	13.2265	13.6291	14.2547	14.0938	13.8935
13.5668	13.6037	13.1777	14.0855	13.7762	13.733	11.725	11.433	11.8484	14.7608	15.1209	14.9406
15.7211	15.5486	15.2545	14.1455	13.8036	13.8243	9.5699	9.80252	9.99451	14.8462	14.4944	14.7358
12.4191	12.7689	12.3301	13.0685	12.7678	13.1227	14.6348	14.4292	14.2101	14.1471	14.1295	13.8296
12.5272	12.3078	12.0654	12.7676	12.4621	12.4193	13.3863	13.1275	12.9676	18.7261	18.9377	19.0764
10.5793	10.5315	10.9506	14.2483	13.9967	14.3606	14.365	14.4711	14.7711	13.2517	13.0632	12.9016
9.4396	8.98673	9.26958	14.4991	14.2925	14.6614	13.7069	13.4261	13.8378	13.6503	13.3096	13.412
12.2565	12.3196	11.9059	11.6864	11.3485	11.3972	14.5608	14.8422	14.967	13.368	13.0346	13.1117
12.3883	12.362	11.9901	11.0035	10.6921	10.6833	10.8903	11.2948	11.0592	12.3469	12.466	12.6853
13.8085	14.163	13.7532	12.7934	12.5325	12.8807	13.8044	13.6648	13.4045	13.7256	14.0645	13.8584
12.0749	12.0928	11.6998	13.7093	14.0681	13.929	12.762	12.6148	13.0136	12.5862	12.6266	12.8976
13.4013	13.4593	13.06	13.4055	13.6826	13.3429	14.204	14.0544	14.4502	13.291	13.4272	13.6275
10.9846	11.4073	11.1462	11.3059	11.1649	11.5236	13.154	13.0509	12.7745	17.1046	17.2867	17.442
14.5218	14.4276	14.1232	13.1389	12.8704	13.2125	14.1623	13.996	13.7751	13.3085	13.2813	13.5859
11.8186	11.8974	11.5047	13.7209	13.3884	13.4357	13.754	13.8112	14.1151	11.5534	11.2176	11.3609
12.2401	12.3983	11.9868	12.2844	12.318	12.6063	12.0542	12.3354	11.9676	15.4644	15.2536	15.5849
12.6988	13.068	13.033	14.6414	14.2891	14.4441	12.6518	13.0089	12.9507	12.2606	12.2696	12.5525
13.2298	13.2331	12.8805	14.3925	14.3932	14.0883	14.6034	14.2601	14.2864	13.375	13.289	13.6092
13.2286	13.1899	12.8618	16.5224	16.3127	16.1751	14.1563	14.3067	14.5335	12.0716	12.3515	12.3614
14.8307	14.8362	14.4858	13.827	13.5225	13.527	9.8306	9.86235	9.51911	12.3775	12.1547	12.473
13.9252	14.2086	13.8273	19.0464	18.7732	19.0969	14.5969	14.7511	14.3753	13.3318	13.0143	13.2398
12.5358	12.7919	12.4044	12.4782	12.3296	12.1323	13.6673	13.375	13.7256	12.247	12.0002	12.3048
12.9882	13.2918	12.9239	13.8033	13.6303	13.9764	10.933	10.7072	11.077	12.5173	12.7838	12.8053
10.4515	10.6684	10.2786	11.5055	11.8132	11.7953	11.7891	11.5602	11.9268	13.0272	12.7851	13.0879
12.975	13.3139	12.9821	12.2774	11.9542	12.0185	11.8364	11.7497	12.1044	11.684	11.6081	11.915
13.872	14.0616	13.6795	12.8316	12.6234	12.4929	15.0398	14.9431	14.6824	11.1512	10.8321	11.0024
13.4346	13.7277	13.376	15.4295	15.1325	15.1355	11.3773	11.2815	11.6373	11.3212	11.4504	11.6344
11.7899	12.0637	11.7052	13.0448	12.8158	12.7112	12.2919	12.2938	11.9779	13.6066	13.2976	13.4003
12.3979	12.5589	12.1858	10.5888	10.2511	10.4413	15.3341	15.3145	15.0114	12.3147	12.1226	12.4334
11.5316	11.7607	11.3923	10.7693	10.7281	11.0367	16.4644	16.1876	16.1261	14.5331	14.5984	14.8313
13.5115	13.1441	13.3085	12.6409	12.4369	12.3104	14.1254	14.3879	14.4635	12.6841	12.6455	12.9337
13.4896	13.7382	13.3801	15.6709	15.5771	15.3477	10.6741	10.5245	10.8775	12.6645	12.8909	12.5908
13.1866	13.442	13.0869	12.78	12.4717	12.7334	13.5329	13.4969	13.2098	12.0076	12.0019	12.2702
13.3254	13.454	13.1039	12.3347	12.0108	12.1134	15.9249	16.0762	15.7261	17.3366	17.4868	17.642
12.5066	12.7332	12.3905	14.3583	14.0653	14.3439	12.489	12.437	12.1648	12.8672	12.5747	12.7939
12.7847	12.9773	13.1306	11.2368	11.0324	11.3581	11.8981	11.8646	12.1802	11.8605	11.7986	12.0856
12.0532	12.2002	11.8609	14.0575	13.7516	13.8024	11.6469	11.4136	11.3127	12.2365	12.2208	11.968
13.1035	13.4375	13.2461	13.9621	13.6484	13.7256	16.6018	16.2739	16.4961	13.8007	13.6169	13.5025
13.2841	13.4359	13.1158	14.3052	14.2974	14.5826	14.1824	14.2024	13.9037	12.4073	12.5976	12.3042
9.77069	9.92112	9.60205	14.4488	14.2315	14.5472	18.7614	18.6532	18.4349	15.9379	16.1161	16.2333
13.3858	13.3756	13.1095	12.6088	12.6931	12.9201	11.0235	10.7101	10.9635	13.3138	13.5843	13.5554
12.0448	12.0187	11.7618	11.8753	11.6309	11.9337	13.173	13.0261	12.8414	12.8305	12.8326	13.0882
12.9444	13.1342	12.8242	14.1965	13.8784	14.0573	12.9667	12.8512	13.1761	14.6153	14.7212	14.9066
12.2133	12.4016	12.1002	12.7098	12.7416	12.4535	16.1767	16.0541	15.8519	12.3982	12.6626	12.4235
13.6629	13.8951	13.9482	11.3677	11.6795	11.4827	18.783	18.646	18.4571	13.5773	13.3565	13.3032
12.9439	12.8135	12.6454	12.4949	12.2528	12.2011	13.8591	14.0546	13.7346	11.5293	11.3023	11.2609
13.3783	13.5501	13.2545	10.8702	10.8706	11.1416	14.8414	14.6431	14.5231	12.9712	13.1807	13.243
14.0857	14.1614	13.8751	11.5453	11.671	11.8555	14.2829	14.3087	14.571	12.1995	12.4708	12.4068
10.5084	10.7642	10.7649	12.4364	12.1275	12.3137	12.2933	12.1869	11.9798	12.166	11.8986	12.1136
12.8285	13.0943	12.8615	13.6798	13.3955	13.4348	12.2837	12.4098	12.6001	14.5544	14.2807	14.3568
13.4604	13.6713	13.4182	13.1538	12.8738	13.1186	14.2955	14.0422	14.0062	14.6993	14.4429	14.4687
15.4006	15.616	15.3673	13.8405	13.6006	13.5576	14.8451	14.6529	14.5341	14.2359	14.3954	14.1147
11.5068	11.4998	11.282	13.8358	13.6806	13.9846	11.6842	11.8238	11.9967	13.6329	13.6829	13.8978
16.2059	16.1602	15.9714	14.0242	13.8672	14.1699	15.2504	15.0511	14.9421	15.6437	15.4982	15.7791
13.467	13.6316	13.3901	14.9497	14.715	14.994	13.3011	12.995	13.0952	13.4941	13.7452	13.7223
13.9245	14.1478	13.9679	13.2062	12.9468	13.2062	13.1731	13.0653	12.8656	12.5845	12.7458	12.8596
12.4306	12.2004	12.2831	12.7837	12.5908	12.4913	14.8762	14.9419	15.173	15.7136	15.4377	15.5902
15.2415	15.2656	15.0529	12.1723	12.2453	11.9606	14.2742	14.4474	14.5807	14.9049	14.6364	14.7202
12.6303	12.5543	12.4053	13.0285	12.7359	12.8501	11.964	11.8059	11.6599	14.0415	13.8793	14.1512
11.2391	11.0712	11.0228	12.6417	12.3747	12.4009	12.3755	12.1562	12.0848	12.9725	12.7168	12.9249
9.22564		9.0664	13.3343	13.0448	13.1976	10.8362	10.9443	10.6454	11.7891	11.7305	11.989
11.661	11.8586	11.6726	12.1544	11.8821	11.9349	11.0686	11.3458	11.3067	9.51887		9.3275
13.5739	13.6367	13.4251	15.4003	15.5331	15.2455	10.9975	11.2313	10.952	11.985	12.0002	12.2243
13.2647	13.4636	13.2908	12.1234	12.4048	12.214	13.1758	12.9002	12.9365	11.0006	11.1359	11.2677
12.61	12.7887	12.8028	12.4589	12.6309	12.7417	13.3407	13.1821	13.4804	13.5433	13.287	13.4802
13.0418	12.8341	12.8911	11.3605	11.1105	11.3534	12.6097	12.4966	12.3157	13.3936	13.623	13.6267
12.4076	12.6137	12.4708	11.2402	11.1221	11.405	13.092	12.9299	13.2237	15.8179	15.8954	16.0779
13.5776	13.6425	13.4418	10.6075	10.4261	10.3305	14.9112	14.6858	14.6379	15.0182	15.2295	15.2593
12.8004	12.8624	12.6639	14.3227	14.0697	14.0945	11.3487	11.0687	11.1381	13.1008	13.0538	13.3008
12.9174	13.0922	12.9334	8.92521	8.83629	9.10872	11.4198	11.2699	11.1288	12.2899	12.2279	12.4791
12.4043	12.339	12.2161	15.4009	15.2011	15.1341	11.6901	11.7829	11.9754	14.0627	14.183	14.3234
10.2636	10.0852	10.183	15.2584	15.1712	14.9866	12.8331	12.5667	12.5984	15.2944	15.4299	15.5549
11.4396	11.5779	11.553	12.9846	12.8903	13.1622	11.4075	11.21	11.1273	13.54	13.3099	13.5305
11.9561	11.8919	11.867	13.8837	13.6166	13.7997	14.051	13.8862	13.7651	15.3255	15.3674	15.5672
			13.4817	13.225	13.4179	13.2888	13.2015	13.0085	11.9237	11.7147	11.9488
			13.0338	12.7695	12.888	12.7159	12.5625	12.849	13.8996	13.6716	13.8843
			12.039	11.9192	11.7753	15.0432	15.0707	14.8117	12.5493	12.7715	12.7669
			13.616	13.4321	13.6846	12.0699	11.9068	11.7882	14.3402	14.2249	14.4784
			11.0054	10.8761	10.7466	13.0805	13.0009	13.2747	14.0744	14.0182	14.2605
			13.2517	12.9941	13.1388	13.1415	12.8993	12.8966	10.0608	10.2761	10.0555
			11.1017	10.9626	10.8445	14.3266	14.5477	14.2881	13.4014	13.2241	13.4637
			12.4685	12.3349	12.5914	13.793	13.7306	13.5263	11.4483	11.2159	11.2579
			14.5945	14.8394	14.6518	12.833	12.5565	12.7162	12.1158	12.2098	12.3582
			11.8297	12.0834	11.9294	15.5235	15.3457	15.2507	14.2139	14.3896	14.447
			13.7248	13.7723	13.9653	14.1406	13.8652	13.9809	15.3302	15.0942	15.2618
			12.1218	11.872	11.9946	9.90774	10.064	10.1792	14.0552	14.1952	14.2956
			12.5838	12.7844	12.8113	12.3721	12.2312	12.1015	12.9244	13.1582	12.9908
			16.12	15.8925	15.9199	16.2671	16.257	16.0278	15.8204	15.7942	16.0144
			12.6152	12.7385	12.8626	12.369	12.0994	12.2392	9.62351	9.42362	9.63932
			12.2872	12.1452	12.041	11.9703	11.8803	11.7068	11.9358	11.8731	12.1049
			13.2882	13.5236	13.4618	14.088	14.0628	13.8446	15.7989	15.627	15.8575
			12.3874	12.302	12.5392	14.1325	14.0008	13.8651	9.60901	9.8194	9.8133
			11.9272	11.9365	11.7294	12.7952	12.6034	12.5389	15.337	15.5752	15.4772
			11.6846	11.4553	11.5517	11.5592	11.3273	11.5548	13.0569	13.1492	13.2937
			15.3078	15.105	15.1142	13.0785	12.8164	12.9793	11.7662	11.9965	11.8271
			11.0565	10.8699	10.8483	12.8026	12.7354	12.5491	12.8997	13.136	13.039
			12.1366	11.9141	12.0649	14.68	14.666	14.9001	11.9143	11.9658	12.1379
			10.6481	10.775	10.874	13.1654	12.9947	12.9087	12.6514	12.6007	12.8239
			14.5819	14.4124	14.3699	14.0645	14.325	14.209	10.0689	10.038	9.85306
			13.3022	13.1202	13.3216	11.0966	10.9687	11.2288	17.4568	17.2355	17.286
			11.5564	11.3542	11.3754	9.67541	9.91197	9.70031	13.6217	13.4891	13.3913
			11.5398	11.3227	11.4662	13.0698	13.1165	12.8748	13.1764	13.2499	13.4009
			12.2644	12.0605	12.2012	13.2817	13.0343	13.2096	13.2731	13.0494	13.2024
			14.6318	14.4245	14.5374	12.6862	12.9267	12.8786	14.7168	14.7271	14.9191
			13.1129	12.9816	13.1856	17.1514	17.0009	16.9017	14.7481	14.5285	14.6839
			13.6307	13.4432	13.4655	11.0976	11.0002	10.8488	13.8622	13.8817	14.0663
			13.1139	13.0594	12.9182	13.1022	13.2081	12.9595	10.2278	10.4313	10.4125
			11.1065	11.1171	10.9414	15.312	15.1719	15.4204	14.0657	13.8457	13.9802
			10.1835	10.237	10.0468	13.7151	13.7146	13.9302	13.947	13.9761	14.1509
			12.9692	12.7773	12.8399	14.6352	14.6508	14.4286	12.2169	12.021	12.0327
			13.4845	13.4793	13.6511	11.925	11.9626	12.1556	12.2747	12.4053	12.4917
			12.4626	12.3557	12.268	15.1266	14.9538	14.8889	13.3912	13.1988	13.2059
			12.109	12.2788	12.2718	13.109	13.001	12.8645	14.9795	14.9686	15.1616
			11.8769	11.7375	11.6931	10.9148	10.8561	11.091	12.5957	12.4581	12.3835
			11.0492	11.0202	11.1988	13.0115	12.8856	12.7689	12.1059	12.2037	11.9887
			12.2583	12.091	12.2525	13.3847	13.1448	13.2835	11.9723	11.9089	12.1179
			14.6209	14.469	14.643	14.8203	14.6921	14.5818	14.4913	14.5391	14.6958
			13.3447	13.2394	13.1569	11.487	11.3982	11.251	13.9986	14.1201	14.2105
			12.1151	12.0851	11.9404	14.9032	14.8058	14.6682	15.0679	15.1731	15.2804
			11.6701	11.5653	11.7499	13.0145	12.8579	12.7835	13.6891	13.5613	13.7717
			11.964	12.1061	12.135	11.4557	11.5291	11.6863	13.0912	13.0573	13.2554
			14.3565	14.4518	14.2707	17.5815	17.4157	17.3542	14.5231	14.3252	14.4877
			13.9933	13.8206	13.861	13.6247	13.4448	13.6645	16.0138	15.9466	16.1531
			12.3614	12.5282	12.5037	14.3515	14.3515	14.1492	11.6776	11.8268	11.8791
			12.3982	12.5448	12.3814	14.7882	14.9066	15.0209	14.7981	14.7019	14.5896
			13.8354	13.6737	13.8209	12.8119	12.6531	12.8783	14.8099	14.8413	15.0043
			12.334	12.2808	12.4536	12.8901	12.6658	12.7307	12.5882	12.7186	12.5133
			12.4282	12.2813	12.271	14.2276	14.2574	14.0458	11.318	11.4965	11.4992
			13.555	13.468	13.38	14.7797	14.5539	14.6798	13.3362	13.1951	13.3976
			12.2049	12.0306	12.1266	11.4167	11.3141	11.5394	14.008	13.9828	14.1732
			12.9467	12.9132	13.0753	14.1719	14.1627	14.3591	13.6035	13.6625	13.8046
			13.2983	13.1531	13.1497		7.40162	7.2456	10.9532	10.7591	10.9177
			12.9376	12.9398	12.7958	14.41	14.3073	14.1906	14.227	14.0276	14.1726
			15.7566	15.5991	15.7178	12.2683	12.0582	12.2166	12.8364	12.631	12.722
			14.3389	14.1808	14.2247	14.4908	14.4314	14.2791	10.8888	11.0272	11.0892
			13.8988	13.8256	13.7366	13.8346	13.8736	14.0396	15.7758	15.7367	15.93
			14.2654	14.1286	14.1217	15.0149	15.0663	15.2238	10.1288	9.9709	10.1603
			12.4558	12.3322	12.3059	15.0961	14.9291	14.8927	15.3235	15.4432	15.5252
			7.61759	7.50596		15.8346	15.8287	15.6444	12.5424	12.6497	12.7431
			14.9339	14.7873	14.9072	14.0177	13.8627	13.8124	18.1441	18.1868	18.3345
			13.8112	13.7188	13.6632	13.762	13.5861	13.5695	16.4305	16.5059	16.6284
			13.7055	13.5629	13.653	14.6309	14.4307	14.4761	14.1765	14.1466	14.3313
			8.6029	8.46264	8.50488	13.3048	13.1396	13.1159	13.0554	12.8696	13.0204
			14.0213	14.0431	13.9124	13.8284	13.7777	13.9745	13.406	13.3572	13.2169
			13.4745	13.4089	13.3375	12.4779	12.3405	12.2812	14.1588	14.2077	14.3479
			14.213	14.3279	14.3335	12.0073	12.1291	11.9292	11.831	12.0251	11.9184
			16.7787	16.6482	16.7308	12.8847	12.7848	12.6845	11.3081	11.2374	11.4295
			13.0573	13.1839	13.0894	13.5259	13.5479	13.7081	14.505	14.5536	14.6918
			12.671	12.5495	12.5775	13.7619	13.74	13.9198	15.5436	15.6619	15.7353
			12.5798	12.6669	12.6958	11.1919	11.333	11.3777	10.2501	10.0645	10.1123
			13.8824	13.8047	13.9228	14.0189	14.0198	13.8524	13.5679	13.6577	13.7604
			13.146	13.1646	13.0531	10.8636	11.0546	10.9806	14.8244	14.9795	15.0008
			12.4259	12.3768	12.3086	14.1643	14.0685	13.9721	12.7148	12.8347	12.9041
			14.1562	14.1312	14.2411	13.6251	13.4367	13.56	14.6695	14.5823	14.7732
			13.5724	13.4834	13.467	14.2206	14.1468	14.0321	13.4535	13.5965	13.6335
			13.0137	12.9268	12.9116	12.5784	12.7315	12.7514	13.3341	13.2029	13.3865
			13.8419	13.7892	13.896	12.7829	12.7939	12.6254	14.5693	14.5979	14.7453
			13.8437	13.8877	13.9483	12.4324	12.2714	12.4363	13.6074	13.6825	13.7937
			13.2361	13.2946	13.1955	15.4	15.3591	15.2206	14.111	14.0247	14.2118
			10.1749	10.1562	10.0822	12.3899	12.2039	12.2744	13.1051	13.0034	13.1894
			13.0744	13.1118	13.1711	11.3351		11.2024	14.5877	14.6076	14.757
			12.2681	12.1715	12.2122	13.8945	13.783	13.7117	12.239	12.2282	12.3933
			13.6407	13.6018	13.6865	13.5451	13.4604	13.3625	18.9455	18.762	18.869
			13.4913	13.4271	13.4999	15.4248	15.4447	15.2794	11.6314	11.4612	11.4853
			9.81339	9.83322	9.88568	12.0364	11.8829	12.0405	10.3774	10.1934	10.2906
			13.3641	13.311	13.3828	14.2663	14.2153	14.3898	11.4859	11.5521	11.6677
			10.9741	10.9904	10.9196	14.7991	14.6213	14.7147	13.8177	14	13.887
			12.2552	12.1885	12.1951	17.0502	17.1979	17.2056	13.9032	13.8698	14.0431
			13.9761	13.9231	13.9197	10.5901	10.6154	10.7525	13.4501	13.5032	13.6286
			10.0567	10.1004		13.3216	13.2174	13.1485	10.7584	10.6682	10.8513
						13.7764	13.6921	13.6025	14.4114	14.4675	14.5902
						11.7804	11.8403	11.6695	13.212	13.0502	13.2031
						14.0286	14.1573	13.9941	14.2748	14.1449	14.3199
						12.2856	12.1734	12.121	12.5031	12.3899	12.5689
						13.8632	13.7592	13.9248	9.59904	9.77815	9.70922
						14.0226	13.888	14.0413	13.3912	13.4579	13.5699
						14.8403	14.8926	15.0035	12.666	12.5736	12.7539
						15.2607	15.1327	15.1086	15.4257	15.3311	15.5112
						14.404	14.2425	14.3046	14.7395	14.7735	14.9069
						13.9763	13.8332	13.9716	12.651	12.8109	12.7949
						13.8544	13.843	13.7101	11.243	11.3709	11.4105
						14.3896	14.3721	14.5177	14.5531	14.7226	14.6748
						12.6192	12.6297	12.7605	14.2316	14.4061	14.3212
						14.3409	14.3377	14.2032	13.1298	13.2149	13.3039
						16.9139	16.9423	16.7945	11.8413	11.6928	11.6891
						13.9535	13.8748	14.0293	12.6878	12.5607	12.7257
						12.8923	12.7657	12.7531	13.3914	13.302	13.4749
						16.5459	16.6551	16.5065	14.1113	14.0896	14.2483
						14.4127	14.3866	14.5296	12.7427	12.7113	12.8731
						13.8537	13.7194	13.8483	13.9086	13.836	14.0069
						13.717	13.6245	13.5679	15.1487	15.1477	15.2966
						18.6954	18.6678	18.5537	13.9507	13.8517	14.0218
						13.7901	13.6422	13.6992	11.8782	11.7433	11.7204
						14.4695	14.5892	14.6059	14.0253	13.8631	13.989
						17.1053	17.0265	16.9577	14.1952	14.249	14.3617
						13.8042	13.661	13.7107	14.408	14.4489	14.2867
						14.0436	14.0003	14.1411	14.392	14.4349	14.5548
						14.0508	13.91	13.9803	15.0861	15.0548	15.213
						10.3262	10.4291	10.2954	11.9677	11.8009	11.879
						15.9792	15.9281	15.8423	14.4525	14.4092	14.5704
						12.3628	12.3101	12.2283	12.0662	11.9055	12.0245
						15.3973	15.2813	15.3982	15.0527	14.8946	15.0135
						14.2191	14.334	14.221	13.1823	13.3302	13.3169
						16.8567	16.9402	16.8106	13.0849	12.945	12.9432
						11.9404	11.9967	11.8659	12.2851	12.1549	12.3039
						12.7134	12.632	12.5839	15.8739	15.9285	16.0326
						13.669	13.5685	13.5475	14.5416	14.6691	14.6908
						15.4539	15.5821	15.506	11.5266	11.3682	11.4682
						15.3231	15.4017	15.4502	14.1205	14.1886	14.2771
						14.1716	14.1121	14.2397	12.6212	12.768	12.6465
						14.1054	14.0086	14.1267	14.0141	14.0629	14.1674
						14.868	14.7948	14.743	16.2014	16.0593	16.0735
						13.8477	13.8845	13.7641	13.3256	13.1831	13.3079
						9.94886	9.88217	9.82564	11.4039	11.5496	11.5217
						14.2405	14.181	14.12	16.427	16.378	16.2755
						15.5479	15.4365	15.5259	12.4646	12.6176	12.5501
						15.6647	15.5702	15.6778	13.5865	13.456	13.5906
						14.8316	14.718	14.7511	13.1015	12.9579	12.9842
						12.5505	12.5122	12.4364	12.9152	12.8464	12.9986
						14.4685	14.4556	14.5594	15.547	15.3966	15.4525
						13.9002	13.8175	13.794	16.1467	16.007	16.1279
						13.4985	13.6061	13.567	17.2819	17.1967	17.3466
						12.4876	12.4208	12.3797	12.6094	12.5356	12.6851
						12.7254	12.7101	12.8104	14.5204	14.3939	14.5181
						13.7584	13.6764	13.6577	13.0995	12.9812	13.1116
						13.6267	13.5196	13.5751	14.8271	14.684	14.7633
						12.2663	12.2056	12.16	15.3574	15.3819	15.4908
						12.4743	12.4064	12.3694	15.5001	15.4646	15.6012
						14.0834	14.0079	14.1105	11.8977	11.9474	11.8087
						14.6042	14.5452	14.4998	10.9234	10.9722	11.0608
						13.2463	13.3461	13.3146	15.0814	15.1883	15.0575
						12.3567	12.4106	12.4577	15.4192	15.5558	15.4649
						14.449	14.5302	14.4387	12.8793	13.0152	12.9731
						13.9573	13.9317	13.861	16.4298	16.488	16.5677
						13.1138	13.0403	13.0191	13.4773	13.6101	13.5184
						15.5268	15.499	15.4305	13.9519	13.9859	14.0826
						14.5591	14.4674	14.4879	13.5292	13.4361	13.5675
						13.4311	13.3646	13.3378	12.9193	12.8049	12.9229
						12.6907	12.7672	12.7787	14.2138	14.3261	14.333
						14.6792	14.5858	14.6485	12.6851	12.5948	12.7252
						15.6505	15.5569	15.6182	14.9299	15.0523	15.0347
						13.3405	13.3837	13.29	12.5121	12.4182	12.5455
						12.6879	12.7117	12.627	16.2994	16.3105	16.4176
						11.1302	11.0549	11.0577	12.8021	12.8777	12.9321
						12.6512	12.7363	12.6911	14.7908	14.8316	14.9185
						14.056	14.1311	14.1256	13.2233	13.2067	13.3269
						15.6222	15.6779	15.7021	12.572	12.641	12.5114
						12.3137	12.3325	12.3917	12.6052	12.5671	12.6934
						12.7861	12.7205	12.7209	13.2702	13.1521	13.2569
						15.8217	15.7899	15.7471	15.6018	15.6085	15.717
						13.6463	13.6171	13.6909	13.7908	13.8321	13.916
						15.0176	15.0514	14.9775	14.887	15.0048	14.9866
						13.499	13.5303	13.4568	13.6433	13.5349	13.6455
						12.3677	12.4398	12.3934	16.25	16.2888	16.3735
						12.9989	12.9545	12.927	14.2156	14.3411	14.2837
						12.0199	11.9716	12.0386	17.9157	17.801	17.815
						14.9156	14.955	14.9843	12.9261	12.8476	12.971
						13.0978	13.1657	13.1229	14.5933	14.6731	14.7155
						14.9955	14.9462	14.9328	14.7277	14.6659	14.7896
						14.5337	14.5402	14.5918	16.3085	16.2243	16.1893
						13.99	14.043	14.045	13.775	13.7292	13.8489
						13.893	13.9543	13.914	13.5857	13.7048	13.6489
						12.0687	12.1271	12.1161	13.594	13.6067	13.4986
						10.5868	10.6097	10.5529	14.7329	14.6805	14.7981
						13.056	13.0141	13.002	14.4988	14.3818	14.4463
						11.4018	11.3892	11.3536	11.4939	11.5031	11.5996
						15.1143	15.0732	15.0729	15.8561	15.8548	15.9566
						13.9526	13.98	13.9329	13.8089	13.8374	13.9209
						15.0814	15.0371	15.0515	13.8112	13.7154	13.8195
						14.6725	14.6278	14.6456	14.2777	14.2795	14.3788
						12.725	12.7541	12.7104	13.2715	13.2656	13.3671
						11.6026	11.5884	11.6246	15.5116	15.6178	15.5296
						13.6052	13.622	13.5928	14.837	14.7351	14.7432
						12.9703	12.9977	12.9903	14.3602	14.4727	14.4242
						15.7413	15.7346	15.7158	15.2151	15.1615	15.2739
						11.8397	11.8578	11.8647	13.4345	13.5446	13.479
						13.6826	13.6578	13.6705	11.242	11.297	11.3521
						14.59	14.5778	14.5687	13.8618	13.7904	13.8975
						13.0029	12.9899	13.0084	15.2904	15.3679	15.3954
						14.4437	14.4408	14.428	12.5573	12.616	12.6596
									13.2814	13.357	13.2597
									14.7558	14.7031	14.8043
									14.7607	14.8605	14.797
									13.6496	13.6192	13.7171
									12.7923	12.7289	12.8274
									14.5236	14.6034	14.6118
									13.1172	13.1155	13.2005
									13.7547	13.6845	13.7769
									13.672	13.737	13.6432
									11.2244	11.3172	11.2904
									15.3332	15.3782	15.4279
									13.6833	13.771	13.7561
									13.3564	13.2674	13.3293
									13.6135	13.6167	13.6912
									13.7955	13.8786	13.8618
									12.6545	12.6164	12.7039
									14.3869	14.4592	14.4637
									11.67	11.6231	11.584
									13.8017	13.7634	13.716
									13.9661	13.9219	14.0069
									13.6268	13.5524	13.625
									14.6695	14.5857	14.6156
									13.1934	13.2616	13.1846
									14.5852	14.6162	14.6676
									14.8896	14.9388	14.9717
									13.1588	13.2254	13.1506
									12.0702	12.0647	12.1374
									14.3956	14.4598	14.464
									14.2079	14.1709	14.2475
									12.4868	12.4543	12.4111
									11.7693	11.8426	11.7977
									13.6741	13.7035	13.7463
									14.2911	14.2432	14.3143
									13.0061	13.0481	12.9763
									12.3966	12.4665	12.4258
									13.2181	13.2329	13.2831
									13.017	12.9543	13.0084
									13.8694	13.8908	13.9342
									14.1513	14.1217	14.1841
									13.5414	13.4881	13.5353
									14.0202	14.0435	14.0768
									12.1376	12.0904	12.1408
									12.8582	12.869	12.9113
									12.8379	12.8319	12.8824
									13.3647	13.345	13.3148
									12.6087	12.577	12.5603
									14.4585	14.4388	14.4805
									14.3267	14.3591	14.3606
									15.1917	15.1727	15.1535
									13.9145	13.8989	13.9322
									12.4017	12.418	12.4295
									15.1343	15.1607	15.1437
									14.1703	14.1789	14.1965
									13.3943	13.3865	13.3796
									12.6889	12.6875	12.6991
