# Supplementary material for: Surfaceome mapping of primary human heart cells with CellSurfer uncovers cardiomyocyte surface protein LSMEM2 and proteome dynamics in failing hearts
Source: Nat Cardiovasc Res. 2023 Jan 16;2(1):76–95. doi: 10.1038/s44161-022-00200-y (PMC10030153; doi:10.1038/s44161-022-00200-y)
Supplement: Supplementary file 7 — Excel file with numerical raw data. [file 44161_2022_200_MOESM7_ESM.xlsx]

## Sheet: 2a-2b
Source data for Extended data figure 2a-b. Correlation analyses between runs and Pearson correlation coefficient
		1 mio	1 mio	1 mio	1 mio	1 mio	1 mio			2 mio	2 mio	2 mio	2 mio	2 mio	2 mio			5 mio	5 mio	5 mio	5 mio	5 mio	5 mio			10 mio	10 mio	10 mio	10 mio	10 mio	10 mio
	Protein	LBL2789_001	LBL2789_002	LBL2793_001	LBL2793_002	LBL2797_001	LBL2797_002		Protein	LBL2790_001	LBL2790_002	LBL2794_001	LBL2794_002	LBL2798_001	LBL2798_002		Protein	LBL2791_001	LBL2791_002	LBL2795_001	LBL2795_002	LBL2799_001	LBL2799_002		Protein	LBL2792_001	LBL2792_002	LBL2796_001	LBL2796_002	LBL2800_001	LBL2800_002
1	O00461	13.0486	13.1584	13.4558	13.4191	13.3531	13.1391	1	O00461	13.0382	13.0987	12.8352	12.7003	13.1811	13.0642	1	A1A5B4	9.95287	9.86262	10.1293	9.99874	10.3891	9.96939	1	A1A5B4	11.3696	10.7244	10.9084	11.2971	11.4515	11.3542
2	O00469	12.2995	12.4201	11.2757	12.5409	11.7259	11.9275	2	O00468	11.0449	10.7375	10.7134	10.2098	10.6876	10.6149	2	A8MVS5	12.1041	12.4796	11.9501	12.6375	11.0295	12.9264	2	A8MVS5	12.3188	12.6548	12.5758	12.3328	12.2429	12.5792
3	O00567	8.5096	9.94169	NA	NA	NA	9.0664	3	O00469	12.5047	12.439	11.9219	12.4348	11.9647	12.1718	3	O00220	14.2127	14.0685	13.8227	13.9078	14.1688	13.793	3	A8MVW5	11.2586	12.226	11.6477	12.0899	10.7949	11.8384
4	O00754	11.3692	11.3077	11.6333	11.7362	10.7706	10.8992	4	O00533	12.3866	12.2815	12.3693	12.1923	12.394	12.5131	4	O00299	9.50614	9.63366	9.45243	10.1526	10.1117	9.87732	4	O00220	14.5022	14.4027	14.4452	14.3733	14.5632	14.5775
5	O14495	9.36843	9.68065	10.673	10.6522	10.062	9.95596	5	O00587	10.9799	10.3813	10.2935	9.46256	9.45	10.3203	5	O00461	12.9088	12.7571	12.4684	12.6446	12.6518	12.7806	5	O00299	11.2912	11.4325	11.2466	11.5583	10.8923	11.153
6	O14672	11.1936	11.0465	10.7973	10.9268	10.2541	10.8627	6	O00754	11.9587	11.7142	11.5535	11.328	11.32	11.358	6	O00468	12.8089	12.8572	12.7062	12.4273	12.7119	12.4849	6	O00398	10.5801	10.1698	10.9145	11.1965	10.5739	11.0011
7	O15031	13.0452	12.8437	13.0771	13.1913	12.9377	12.7106	7	O14495	12.0381	12.2305	12.1798	11.8448	12.6116	12.5157	7	O00469	14.11	14.1892	13.8807	13.9951	13.0455	13.8091	7	O00461	12.6873	12.6905	12.68	12.695	12.5919	12.8063
8	O15118	12.5028	12.2401	12.0498	12.1185	11.6491	11.3309	8	O14672	14.1494	14.0217	13.8782	13.6742	13.6699	13.7961	8	O00533	13.7596	13.7644	13.6175	13.5546	13.7498	13.3892	8	O00468	13.1671	13.0674	13.1263	13.1046	13.1509	13.2501
9	O15321	10.6615	10.497	10.5864	10.4765	11.1402	10.761	9	O14773	11.8399	11.6255	12.1902	9.73545	9.3185	11.4185	9	O00567	11.1914	11.6292	11.2744	11.4794	10.7349	13.2875	9	O00469	14.4098	14.699	14.1325	14.4288	14.3705	14.3431
10	O15394	11.0141	10.8952	11.7516	11.7134	11.0626	10.9577	10	O15031	13.22	13.1924	12.9993	12.8944	13.253	13.1594	10	O00587	11.9619	11.7048	11.8694	11.6403	11.5811	11.0807	10	O00478	8.44714	11.9391	NA	NA	9.47212	NA
11	O43567	9.2602	9.61901	9.07271	8.90076	9.45741	9.08174	11	O15118	12.7016	12.6404	12.6492	12.4498	12.6654	12.4896	11	O00754	12.5411	12.4369	12.4464	12.4276	12.3863	11.9433	11	O00533	13.7815	13.8002	13.8518	13.8124	13.8387	13.9934
12	O60449	12.597	12.804	12.9901	12.7431	12.4468	12.3231	12	O15321	11.8717	11.7956	11.7087	11.6117	11.0617	11.0176	12	O14494	12.1313	11.9907	12.0378	12.0016	11.5993	11.5652	12	O00567	12.1185	14.3659	11.1161	11.7547	12.0144	11.5929
13	O60486	11.8408	11.7964	11.8591	11.9357	11.5719	11.4375	13	O15394	12.0005	12.0114	11.8275	11.6705	12.3046	12.082	13	O14495	12.5901	12.7824	12.8836	12.9698	13.0859	12.6713	13	O00587	12.0846	11.8508	11.677	11.9247	11.9295	11.8285
14	O60637	10.289	9.69301	11.5509	10.4601	10.3981	9.3557	14	O43157	11.2291	11.0464	11.0633	10.4814	10.8938	10.2633	14	O14657	11.8164	11.8626	10.3574	11.5038	8.02907	11.9132	14	O00754	12.4371	12.3181	12.1386	12.1707	12.5201	12.4259
15	O75019	12.6869	12.533	12.7832	12.7943	12.8998	12.7059	15	O43556	12.2089	12.0999	12.019	11.7451	11.9807	11.8891	15	O14672	14.8107	14.872	14.635	14.6512	14.5866	14.4596	15	O14494	11.922	11.799	11.8602	11.7369	12.086	12.0852
16	O75054	11.1003	10.3912	11.3848	11.4458	11.4762	10.3536	16	O43567	10.7103	10.5047	10.6131	10.239	10.3551	10.3058	16	O14773	10.1479	10.7863	12.2266	12.6019	10.2611	12.4554	16	O14495	13.8156	13.7754	13.906	13.8511	13.8497	13.8739
17	O75144	14.229	13.9424	14.2314	14.0914	14.0281	13.7221	17	O43854	9.95474	10.2893	10.4733	9.54871	9.82665	9.51165	17	O14786	11.9654	12.0432	11.8194	11.8714	10.9431	11.7938	17	O14657	9.33499	11.3277	10.0118	10.5201	9.26486	10.2814
18	O75326	13.8429	13.7168	14.1855	14.2143	13.7581	13.6247	18	O60449	13.8826	13.7984	13.7066	13.4946	13.6336	13.4816	18	O14817	13.2927	13.0588	12.9678	12.8325	13.3467	12.5262	18	O14672	13.9708	13.9305	13.8004	13.903	13.9621	14.0814
19	O75509	10.0761	9.75732	10.2543	10.273	9.86409	9.57411	19	O60486	12.9997	12.9387	12.8891	12.6655	12.848	12.8319	19	O15031	14.6531	14.7052	14.5804	14.5911	14.7201	14.5769	19	O14773	10.367	10.7404	11.9633	12.95	12.7485	10.4965
20	O75882	11.2407	10.8209	11.5444	11.5714	9.83408	9.68611	20	O60637	12.2586	12.2775	12.297	12.0459	12.2602	12.1643	20	O15118	13.7744	13.7784	13.6985	13.6857	13.7396	13.4653	20	O14776	12.3052	12.2776	13.0978	12.3591	12.9227	12.8424
21	O75976	10.507	10.5099	10.8078	10.7206	10.8027	10.7271	21	O60779	NA	7.30988	6.92312	8.53858	NA	6.75786	21	O15321	14.6819	14.7617	14.8165	14.8343	14.3865	14.2182	21	O14786	11.3416	11.4661	11.6418	11.4574	11.452	11.5915
22	O95297	17.387	17.3959	16.1357	16.8053	16.2726	17.2219	22	O75054	12.7402	12.795	12.5259	12.3984	12.5562	12.2824	22	O15389	10.0077	9.05246	9.36417	9.77258	9.55359	8.27495	22	O14817	13.6361	12.9914	13.7024	13.4663	13.5913	13.5195
23	O95498	11.9479	11.6157	9.02696	11.2659	10.295	11.003	23	O75144	15.3871	15.2284	15.2491	14.9608	15.2837	14.9447	23	O15394	12.7791	12.745	12.593	12.6366	12.9594	13.0677	23	O15031	14.6395	14.5308	14.638	14.5945	14.6363	14.6989
24	O95977	13.5233	13.4996	12.7684	13.5198	13.1486	13.4683	24	O75326	14.5523	14.4459	14.4775	14.1075	14.727	14.5958	24	O43157	12.8058	13.4123	12.8962	13.1058	13.1433	12.5858	24	O15118	13.9382	13.6843	13.7217	13.709	13.8065	13.8326
25	P01033	9.52242	10.0189	10.0505	9.79177	9.59736	9.60673	25	O75509	11.7434	11.6259	11.5578	11.3528	11.5855	11.518	25	O43493	7.9277	8.76764	7.40421	7.77689	7.30897	7.08933	25	O15165-6	NA	12.9092	9.15604	9.51883	8.92189	8.08979
26	P01591	13.3899	13.1395	13.4826	13.4446	13.4375	13.1442	26	O75882	11.5959	11.4838	11.3759	11.2695	11.5	11.4324	26	O43556	13.7509	13.7659	13.7184	13.6344	13.874	13.4415	26	O15321	14.5708	14.4838	14.2836	14.3591	14.6788	14.7167
27	P01730	11.1509	10.8184	11.4259	11.3886	11.1854	11.107	27	O75976	12.3735	12.1812	12.0953	11.813	12.1067	11.9304	27	O43567	11.1831	11.2006	11.2605	11.4056	11.6805	11.075	27	O15389	9.17426	9.86348	NA	NA	8.91766	9.73735
28	P01861	9.63579	11.5493	7.08552	NA	9.141	13.0492	28	O76082	10.0229	9.7998	10.4543	9.68961	9.98117	9.21473	28	O43854	12.5384	12.4362	12.9955	12.871	13.192	12.4032	28	O15394	13.4968	13.4577	13.6053	13.6149	13.4834	13.5534
29	P01871	13.4297	13.2471	13.2475	13.1455	12.8868	12.7227	29	O95297	12.3653	12.2035	12.4964	12.1396	12.7097	12.5029	29	O60449	14.7785	14.7808	14.5494	14.5584	14.7826	14.5771	29	O43157	13.1681	12.9646	12.4657	12.8265	12.8391	12.9474
30	P01889	15.7791	15.4656	16.1951	16.2839	15.6499	15.3618	30	O95498	12.2436	13.4197	11.9278	13.3189	12.1311	12.8546	30	O60486	13.516	13.5743	13.4255	13.4953	13.3155	13.4096	30	O43493	8.41168	8.43055	8.29913	8.22569	7.81632	8.30208
31	P01903	14.5307	13.9269	14.7336	14.6222	14.3772	13.9788	31	O95977	13.8323	14.6985	13.6205	14.6368	13.816	14.4273	31	O60512	13.8584	13.6653	13.7961	13.6839	14.0882	13.7514	31	O43556	14.2008	14.1167	14.2259	14.1896	14.3255	14.3703
32	P01909	16.2758	16.1359	16.1673	16.1531	16.147	15.7957	32	P01033	10.5563	11.1842	10.9631	10.7782	11.1264	11.1567	32	O60637	13.9783	13.9363	13.9703	13.8931	14.0443	13.6776	32	O43567	11.5511	11.4367	11.5788	11.4274	11.6155	11.5838
33	P02786	13.5041	12.9554	13.3266	13.1396	13.0671	12.6938	33	P01591	14.7012	14.5815	14.4469	14.1313	14.5733	14.3148	33	O60779	14.7114	14.8042	15.0203	15.1232	12.4363	13.7229	33	O43854	13.8715	13.4357	13.112	12.9523	13.3323	13.0752
34	P02790	13.9345	13.4355	13.8255	14.0173	14.5512	14.2218	34	P01730	12.4672	12.4698	12.5025	12.1672	12.6125	12.5702	34	O75023	12.0865	11.7199	12.257	12.5192	11.3589	11.3119	34	O60449	14.2091	14.1316	14.167	14.1908	14.163	14.2299
35	P04004	12.8841	12.6852	12.9985	12.9561	13.2876	12.9736	35	P01871	13.1155	13.0619	12.9631	12.632	12.6285	12.5486	35	O75054	14.032	14.1348	14.1141	13.9017	14.1568	14.0641	35	O60486	13.9099	13.8965	13.8629	13.8768	13.9977	14.0885
36	P04062	10.3271	10.0955	9.1158	10.2912	9.87174	9.81193	36	P01889	13.2292	13.0487	13.0154	12.7254	13.2829	13.1421	36	O75144	15.5471	15.5065	15.4914	15.5066	15.5468	15.3141	36	O60512	13.6719	13.5428	13.7503	13.6147	13.7745	13.8129
37	P04156	12.9352	14.0715	11.2843	11.5252	11.6876	13.3561	37	P01903	14.7521	14.4369	15.0539	14.6249	14.8015	14.5021	37	O75326	12.6991	12.7326	12.5573	12.5676	13.0246	12.6733	37	O60568	12.9891	13.2099	12.9146	13.0478	13.0911	13.1322
38	P04439	NA	11.9528	12.0154	NA	12.4738	13.5036	38	P01909	16.1627	16.0843	15.8288	15.5509	15.8747	15.7928	38	O75509	12.7102	12.862	12.7097	12.7314	12.7517	12.6901	38	O60637	14.0564	13.8759	13.961	13.8828	14.0675	13.9462
39	P04440	15.2702	15.5318	14.0224	14.5359	14.1131	15.2268	39	P02786	14.2047	14.0862	14.0265	13.5808	13.98	13.6686	39	O75694	12.9005	12.6811	13.0507	12.6926	13.6126	13.1083	39	O60704	11.0601	11.4237	11.3078	10.9268	11.7112	11.3995
40	P04839	12.9159	12.6504	12.9676	13.0962	12.6588	12.2701	40	P02790	12.0661	11.8551	11.6894	11.3661	11.8712	11.8676	40	O75752	10.2285	10.5102	9.83265	10.0391	7.90822	9.45895	40	O60779	11.837	12.0438	11.8582	11.9461	12.2552	12.3375
41	P05026	12.7728	12.431	12.8396	12.6535	12.3588	12.1639	41	P04004	13.0382	12.9276	13.7228	13.4746	13.1864	12.9768	41	O75882	13.1573	13.1735	12.9535	13.0358	12.9566	12.8607	41	O75054	13.4276	13.361	13.3757	13.3974	13.3611	13.3981
42	P05107	12.1114	11.7149	11.4016	12.2222	11.5148	11.2003	42	P04062	9.70385	11.1424	9.55066	10.3042	10.7447	10.9609	42	O75954	13.0417	13.077	11.8232	12.5013	10.7508	12.5969	42	O75071	NA	14.8221	11.6198	NA	11.541	12.6224
43	P05362	13.0432	12.9069	13.2939	13.3339	13.132	12.8322	43	P04156	9.49875	10.128	9.37519	10.2913	9.8776	9.89375	43	O75976	12.4781	12.1493	12.4963	12.1687	12.924	11.8593	43	O75144	14.2891	13.9336	14.161	14.0183	14.2835	14.2131
44	P05538	13.7248	13.5803	13.4806	13.6852	13.095	13.0442	44	P04180	14.758	14.4837	14.6939	14.2441	14.7998	14.4863	44	O76082	11.9824	11.8984	12.0195	11.974	12.05	11.6818	44	O75197	11.0183	12.2163	12.0642	12.2304	NA	11.3516
45	P05556	12.6937	12.52	12.8453	12.9123	12.2977	11.9703	45	P04233	13.1783	12.9208	12.7644	12.3945	12.8463	12.5843	45	O94901	NA	10.2352	8.86271	10.2174	NA	9.99334	45	O75326	13.427	13.442	13.5557	13.5334	13.4635	13.4945
46	P06213	12.5043	12.8157	11.2945	12.5855	11.4852	13.0941	46	P04439	10.6772	10.8614	10.76	10.6963	11.1242	10.9492	46	O95136	10.0134	9.45931	9.96067	8.74856	11.7927	11.9564	46	O75387	10.2248	10.2307	10.5492	10.3134	10.3753	10.4498
47	P06276	9.93859	10.3459	10.8004	10.7071	9.83571	9.58221	47	P04440	14.1493	14.6357	13.7088	15.0777	13.7215	14.4551	47	O95297	13.9061	13.8204	13.8051	13.7133	14.0715	13.7781	47	O75509	13.2418	13.2048	13.2427	13.1707	13.2305	13.4233
48	P06756	11.0339	10.6686	10.7913	10.922	10.2595	10.3833	48	P04839	14.7127	14.5508	14.5481	14.301	14.6213	14.4535	48	O95497	11.0405	11.1527	10.7217	11.2157	NA	11.2288	48	O75694	14.2331	13.9726	14.3322	14.0298	13.869	13.6486
49	P08174	11.7553	11.4239	12.2501	11.9679	11.6722	10.7929	49	P05026	13.2038	13.0221	13.1372	12.826	13.2553	13.1158	49	O95498	15.2449	15.3179	14.2492	14.9361	12.7701	15.1133	49	O75752	10.7067	10.8489	11.184	11.1182	11.1458	11.2599
50	P08195	12.867	12.5839	12.8841	12.8143	12.5914	12.1588	50	P05107	13.2086	13.0834	13.3421	12.9872	13.1136	12.9926	50	O95977	16.0801	16.1293	15.6557	16.0561	14.614	16.2482	50	O75882	13.821	13.6883	13.6826	13.6864	13.6853	13.8685
51	P08575	14.048	13.8211	14.246	14.2132	13.7428	13.3345	51	P05186	11.7156	11.7795	11.3669	11.2945	11.7154	11.4962	51	O96005	12.9758	12.8088	12.7854	12.746	12.9618	12.5443	51	O75954	13.2971	13.5275	12.0253	NA	11.5797	12.701
52	P08582	10.9604	11.9546	9.9235	10.6246	9.86606	11.2015	52	P05362	14.0255	14.0228	14.0194	13.715	14.2559	14.0838	52	P01033	12.7644	13.1044	12.4343	12.4308	10.9012	12.9052	52	O75976	12.8564	12.7282	12.7831	12.6747	12.8248	12.83
53	P08887	9.61775	9.39999	7.94579	10.0075	8.47086	9.15249	53	P05538	14.4647	14.4328	14.2942	14.1687	14.5799	14.5144	53	P01137	12.8327	12.2244	12.9126	12.2095	13.8943	12.4445	53	O76082	12.1892	12.0425	12.2215	12.1982	12.389	12.3275
54	P08962	9.38763	11.3518	8.7869	8.55206	8.21178	10.2596	54	P05556	13.5525	13.4109	13.3548	13.0952	13.4759	13.36	54	P01591	15.539	15.5568	15.3897	15.4833	15.6379	15.414	54	O94901	11.0529	11.2841	9.96043	10.3305	10.4298	10.5369
55	P09326	14.6431	14.4005	14.4408	14.4144	14.2205	14.0258	55	P06213	11.2321	11.3797	10.7966	11.5332	11.3049	11.7423	55	P01730	14.0075	14.1214	14.344	14.306	14.3498	14.0683	55	O95136	13.0748	12.8915	13.5536	13.3925	13.0342	13.0972
56	P11049	13.8488	13.3347	12.6545	12.5754	11.9279	12.1277	56	P06276	11.0278	11.0706	11.1413	10.899	11.3318	11.0658	56	P01871	12.9596	13.0382	12.9808	12.9282	13.1452	12.7089	56	O95297	14.1349	13.8934	14.1044	14.0214	14.1465	14.1884
57	P11166	14.0796	13.7709	14.2561	14.1611	14.0989	13.5557	57	P06756	11.4021	11.7106	11.3134	11.395	11.3321	11.4187	57	P01889	13.8654	13.8419	13.7073	13.7315	13.9549	13.7418	57	O95461	11.2082	11.1169	10.6759	10.7312	NA	11.0188
58	P11279	12.885	12.7157	12.8597	12.8651	12.8316	12.4961	58	P07339	12.5163	12.4817	11.6771	11.9199	11.7682	12.279	58	P01903	16.6184	16.4734	16.7185	16.5917	16.7187	16.2943	58	O95477	NA	10.769	9.32183	NA	NA	9.45864
59	P11717	11.4575	11.0599	9.99189	10.6106	10.3316	9.37684	59	P07602	10.3997	9.96319	11.6025	11.6611	10.5516	9.42236	59	P01909	17.1407	17.162	17.0007	17.0011	16.9746	16.8288	59	O95497	11.1677	11.4929	11.4262	10.8147	NA	11.7389
60	P11912	13.8223	13.7698	14.0057	14.1279	13.4619	13.2394	60	P07996	9.10946	9.13747	8.96419	8.6366	8.39965	8.82082	60	P02786	15.68	15.6494	15.5948	15.5455	15.8091	15.5465	60	O95498	14.2324	15.1987	14.3843	14.8119	14.0204	14.5045
61	P12259	13.6046	13.5431	13.6409	13.6326	13.5941	13.2562	61	P08174	15.2841	15.0712	14.7242	14.217	14.5596	14.462	61	P02790	15.9074	16.0509	15.8614	15.9949	15.9549	15.7296	61	O95977	16.2395	16.6145	16.1713	16.5848	16.1674	16.3836
62	P12763	14.3625	14.0743	14.5883	14.5396	15.3273	14.9733	62	P08195	13.9381	13.8595	13.9843	13.667	13.856	13.6172	62	P04004	14.2148	14.0979	14.312	14.3014	14.6794	14.3876	62	O96005	13.1921	12.9903	13.1666	12.9479	13.263	13.2478
63	P13473	13.2682	13.1889	13.1445	13.2353	12.9682	12.7554	63	P08238	11.0509	10.4493	10.232	10.5374	10.7131	11.0893	63	P04062	12.7808	12.8244	12.5838	12.6827	11.08	12.6032	63	P01033	13.2398	13.3007	13.1179	13.1863	13.3017	13.2121
64	P13598	13.0869	12.801	12.7877	12.8394	12.8	12.4908	64	P08575	14.3637	14.2817	14.2235	13.9158	14.1736	14.0154	64	P04156	15.1796	15.3583	14.6765	15.0581	13.6265	15.9771	64	P01130	11.8526	10.1777	11.86	11.2351	11.5514	10.8444
65	P13612	13.3747	13.3968	13.3652	13.3859	13.2721	12.9469	65	P08582	12.2225	13.7467	11.9462	13.8345	12.9671	13.3573	65	P04180	14.4436	14.4954	14.6298	14.5487	14.7437	14.4682	65	P01137	13.4786	12.306	13.7569	13.1824	13.6139	13.3067
66	P13747	8.84109	8.25574	9.40836	9.25904	9.41085	9.16435	66	P08887	10.936	11.0188	9.66253	10.6489	11.2636	10.6323	66	P04216	11.4967	11.9641	12.0892	12.1918	12.5243	12.1013	66	P01591	15.396	15.2645	15.074	15.1143	15.2084	15.3153
67	P13760	12.1773	12.2001	13.2723	13.2599	12.9793	12.5747	67	P08962	11.8787	12.098	11.6543	11.7737	12.1079	12.0708	67	P04233	13.757	13.4923	13.4856	13.404	13.8221	13.507	67	P01730	14.2689	14.1588	14.4026	14.3766	14.3977	14.4962
68	P13761	14.4033	15.7014	13.5569	13.4436	13.8383	15.6242	68	P09326	13.9009	13.8639	13.9208	13.6886	13.9876	13.858	68	P04439	11.6749	11.6934	11.8586	11.7889	11.9592	12.0341	68	P01871	13.9518	13.8771	13.8956	13.9023	13.9319	13.9326
69	P13762	14.0451	14.0164	12.6211	13.2488	12.5693	13.5991	69	P09486	9.61491	10.0375	9.48109	8.74009	8.29665	9.71775	69	P04440	15.4654	15.8647	15.2413	15.258	14.51	16.0768	69	P01889	14.1187	13.9916	14.2221	14.1683	14.2397	14.3515
70	P13987	17.7942	17.2817	17.8206	17.9903	16.7669	17.1034	70	P09564	10.9425	10.6887	10.6532	10.8163	11.2817	11.303	70	P04839	14.2247	14.1832	14.0731	14.0356	14.9399	13.9606	70	P01903	16.2907	16.0027	16.1004	15.9137	16.1718	16.084
71	P14151	14.5156	14.0641	14.6115	14.5189	14.294	13.847	71	P09668	12.3842	12.4803	12.276	11.778	12.3091	12.3889	71	P05026	14.373	14.4062	14.383	14.3613	14.7436	14.2918	71	P01906	18.018	17.8134	17.8482	17.7537	17.749	17.881
72	P15309	14.6192	14.5903	12.1617	13.81	11.7513	14.4559	72	P10321	13.5742	13.2521	13.6601	13.3788	13.8937	13.7013	72	P05106	12.6874	13.0202	10.9997	11.204	9.15269	12.6392	72	P01909	16.2774	16.2226	16.2735	16.3042	16.3066	16.4403
73	P15391	12.3632	11.937	12.451	12.3971	11.9097	10.7394	73	P10909	8.36547	8.98671	9.18172	6.89638	NA	NA	73	P05107	14.8053	14.8848	14.6592	14.6466	14.5867	14.4815	73	P01920	14.2601	14.0341	14.1322	14.1268	13.8914	13.7678
74	P15529	11.2841	10.6346	11.6434	11.3639	10.5671	10.4159	74	P11049	13.4361	13.3749	13.8342	13.5311	13.4046	13.2812	74	P05186	12.9568	13.2001	12.7568	12.876	13.1102	12.8483	74	P02786	15.0656	14.9707	15.2555	15.2036	15.2428	15.2759
75	P16070	13.5243	13.3449	13.7385	13.7169	13.5132	13.2389	75	P11117	11.3091	10.8944	10.9215	11.0038	11.2029	10.4861	75	P05362	14.1792	14.1647	14.1484	14.177	14.5117	14.2064	75	P02790	12.6716	12.1217	12.414	12.5189	12.1931	12.6585
76	P17181	10.1315	9.76894	10.0239	9.34905	9.25136	8.84553	76	P11166	15.7544	15.5875	15.7454	15.4087	15.4375	15.2579	76	P05538	15.5087	15.5383	15.3746	15.3169	15.2994	15.202	76	P04004	14.9913	14.605	14.7982	14.6055	14.5794	14.5997
77	P19256	14.7079	15.2461	14.279	14.8379	14.1926	14.9265	77	P11279	12.4188	12.3041	12.6449	12.4116	12.6118	12.3957	77	P05546	11.167	11.2059	9.79699	10.9636	NA	10.967	77	P04062	12.9441	12.7288	12.6065	12.6555	12.5991	12.845
78	P19397	12.4229	12.2272	12.7258	12.6892	12.2655	11.8647	78	P11717	10.5221	10.4662	9.99523	9.98334	9.63916	9.8998	78	P05556	15.2461	15.2548	15.0222	15.08	15.0226	14.8617	78	P04156	12.8224	13.7428	12.73	13.0455	12.3256	12.6706
79	P19440	12.7731	12.7234	13.1964	13.1912	13.0426	12.4873	79	P11912	15.4341	15.3664	15.6436	15.4226	15.2734	15.2177	79	P06213	11.19	11.2118	10.4061	10.8948	10.8458	10.9854	79	P04180	15.3202	15.2607	15.367	15.3688	15.3901	15.4007
80	P20036	14.7195	14.4675	14.3967	14.4156	14.3027	13.9063	80	P12259	15.4692	15.3327	15.4037	14.9985	15.2264	15.0418	80	P06276	13.1219	13.1611	12.9061	12.8925	12.9204	12.8729	80	P04216	9.43407	9.76401	10.0886	9.46766	9.6145	9.80395
81	P20273	13.6422	13.5029	13.6195	13.5538	13.2268	12.8888	81	P12763	14.3035	14.1226	14.4976	14.1583	14.4406	14.2265	81	P06756	12.9031	12.8772	12.6157	12.7159	12.7397	12.7216	81	P04233	13.953	13.8461	13.7092	13.6341	13.9073	13.8613
82	P20645	13.3454	13.2348	10.9699	12.7691	11.5974	12.9891	82	P13473	12.413	12.4435	12.3612	12.2014	12.2844	12.2577	82	P07339	14.1298	13.9481	14.0318	14.212	13.6235	13.7081	82	P04439	12.4493	12.3471	12.6635	12.6617	12.3187	12.5283
83	P20701	14.9345	14.6779	15.1091	15.1731	14.6953	14.5391	83	P13598	13.6803	13.6011	13.7385	13.465	13.7235	13.6495	83	P07602	13.8394	13.9089	13.5532	13.7927	13.1365	13.4115	83	P04440	14.9866	16.0045	14.7507	15.1889	14.9315	14.9393
84	P21163	13.7591	13.5668	13.8291	13.961	14.0892	13.8072	84	P13612	14.3694	14.3258	14.5468	14.4554	14.1436	13.9979	84	P07996	11.8683	12.0723	11.8199	11.9407	11.8662	11.5474	84	P04839	13.7518	13.0407	14.0448	13.8031	13.8853	13.8971
85	P21589	14.5246	14.4246	13.4235	14.4135	13.8333	14.1045	85	P13674	12.1984	11.8796	12.0733	11.765	11.6859	11.8648	85	P08174	16.4818	16.4471	16.249	16.1262	16.351	15.9013	85	P05026	14.6821	14.5044	14.6905	14.6557	14.7376	14.6934
86	P22001	12.1358	11.9709	10.6863	10.4961	10.5876	10.2662	86	P13688	10.3203	10.8111	10.0401	9.21622	10.5817	10.2163	86	P08195	14.2181	14.22	14.398	14.27	14.397	14.0449	86	P05106	11.9948	12.9471	12.1542	12.6679	11.6435	12.5608
87	P23284	10.6237	10.4706	10.263	10.3636	10.1163	8.82618	87	P13747	10.8401	10.7502	10.6243	10.4327	11.2451	11.0751	87	P08238	12.232	12.3355	12.4011	12.4185	12.8208	12.3794	87	P05107	14.7644	14.691	14.6698	14.662	14.7712	14.8081
88	P23470	10.8958	10.7854	11.3719	10.9687	10.8307	10.3833	88	P13760	14.2295	14.4483	13.9668	14.3948	14.2398	14.2096	88	P08575	15.3179	15.3062	15.1646	15.1793	15.5478	15.293	88	P05186	12.5387	12.5759	12.6149	12.6171	12.6682	12.6511
89	P25445	13.4555	13.1294	13.6515	13.7736	13.0494	12.6718	89	P13762	15.934	16.8824	15.1826	16.7004	15.5085	16.2619	89	P08582	15.7864	15.8986	15.3284	15.4618	14.6106	16.7629	89	P05362	14.9841	14.8758	15.097	15.0076	15.0542	15.0152
90	P25942	12.3427	13.0548	13.3355	12.8006	12.9423	13.1237	90	P13987	19.1341	18.9587	18.818	18.7284	19.097	19.0969	90	P08887	13.1749	13.1331	13.0483	13.0534	12.5614	12.9876	90	P05538	16.2852	16.3318	16.1948	16.2537	16.1718	16.2069
91	P26010	14.4223	14.2734	14.8038	14.7681	14.2548	13.9451	91	P14151	15.3582	15.2714	15.5779	15.2453	14.9424	14.76	91	P08962	13.1442	13.0515	13.0613	13.27	13.0406	13.2053	91	P05546	8.56378	9.43232	9.45263	9.66286	9.18623	10.7721
92	P26842	7.93591	10.2848	6.87869	7.94403	NA	10.0054	92	P14384	10.7879	10.3812	9.90205	10.2504	9.97115	10.438	92	P09326	15.0122	15.0229	15.0679	15.035	15.1241	14.831	92	P05556	14.5695	14.4405	14.5794	14.5277	14.6347	14.7488
93	P27487	11.159	9.44804	11.4023	11.2716	11.2931	10.9134	93	P14778	11.4621	10.607	11.6773	10.9371	11.9067	11.2667	93	P09486	NA	9.94886	9.68388	10.0804	9.93407	9.71721	93	P06213	12.8437	12.8172	12.9706	12.6946	12.9643	13.212
94	P27701	10.2691	13.8754	12.6765	10.2844	12.5651	13.924	94	P14784	8.90094	9.14905	8.08087	8.0778	6.95511	8.32212	94	P09564	12.643	12.8078	12.6654	12.7549	12.8808	12.74	94	P06276	13.5755	13.5111	13.3266	13.2474	13.4525	13.5079
95	P28907	13.1009	12.7141	13.2608	13.2225	12.2992	11.9316	95	P15151	12.001	12.2293	12.2825	11.8877	12.0464	11.8344	95	P09619	8.03922	8.95255	NA	8.90649	NA	9.59717	95	P06756	13.168	13.2682	13.2012	13.2646	13.2048	13.3613
96	P28908	12.4684	14.2022	12.2309	12.2824	12.3726	13.8734	96	P15309	15.0099	15.7411	14.4382	15.7537	14.6066	15.3497	96	P09668	14.151	14.1139	14.0131	13.9884	13.9625	13.7678	96	P06865	13.3705	13.4195	12.8095	12.7507	13.103	13.0569
97	P30825	14.3299	14.2174	13.4564	13.1582	13.3756	12.8202	97	P15391	13.1965	12.9181	13.3591	13.0086	13.2223	12.9565	97	P0DPK3	10.7343	10.6652	10.0407	10.4725	10.7433	10.6418	97	P07339	12.3728	12.6618	12.758	12.8096	12.6113	12.9993
98	P32248	9.4677	9.73412	10.161	NA	7.17676	8.02091	98	P15529	13.324	13.2524	13.5674	13.4798	13.5453	13.3783	98	P10321	14.2065	14.3419	14.5131	14.3816	14.6663	14.4952	98	P07602	12.51	12.506	12.0683	11.8883	12.1533	12.4781
99	P32942	13.3945	13.1737	13.4932	13.3786	13.3061	12.9256	99	P16070	14.9842	14.8876	14.5883	14.3481	14.7543	14.6211	99	P10909	13.7143	13.7916	13.4352	13.1337	13.8297	13.5418	99	P07996	12.0739	11.8153	11.6437	11.7934	12.2637	12.2179
100	P32970	14.4783	14.2631	14.7983	14.7432	14.6103	14.0427	100	P16284	11.4809	11.4967	11.1246	10.7916	11	10.7487	100	P11047	11.2562	11.5589	11.1328	11.2872	10.6853	11.5693	100	P08174	14.8389	14.5597	14.4346	14.4511	14.4996	14.4378
101	P33681	12.5722	12.2044	12.3959	12.3281	12.1596	11.8206	101	P17181	10.5399	10.6154	10.6299	10.1385	10.305	9.70681	101	P11049	15.0203	15.0662	15.1209	15.0205	14.8624	14.761	101	P08195	14.3264	14.1011	14.3586	14.2935	14.3474	14.3185
102	P35613-2	12.9526	13.1311	12.4402	13.228	12.7287	13.0537	102	P17693	12.1526	12.0947	12.2523	11.9432	12.8382	12.7502	102	P11117	13.2684	13.2108	13.3115	13.3416	12.6945	12.9057	102	P08238	12.3559	12.5734	12.6634	12.5717	12.4129	12.6873
103	P40189	10.2421	10.0464	NA	NA	NA	9.25413	103	P19022	12.5534	12.6642	12.9462	12.44	12.9943	12.8459	103	P11166	16.875	16.8384	16.9257	16.9547	16.9004	16.7207	103	P08473	NA	12.6057	11.3641	9.85645	10.9702	NA
104	P40259	12.5021	12.2854	12.2795	12.4276	11.8884	11.7816	104	P19256	12.5223	12.6374	12.7484	12.5853	12.7798	12.6118	104	P11169	12.7791	12.803	12.31	11.353	10.9936	13.7412	104	P08575	15.6011	15.4862	15.6696	15.6542	15.6977	15.773
105	P41217	12.5881	12.4663	12.4116	12.204	12.1979	11.9328	105	P19397	13.3992	13.2361	13.7776	13.5258	13.7989	13.6635	105	P11279	13.4962	13.5018	13.5261	13.5345	13.5554	13.3582	105	P08582	16.0712	17.4527	15.5709	15.9527	16.0565	15.9166
106	P41440	9.99955	9.9934	NA	9.47116	NA	9.58092	106	P19440	13.1196	12.9834	13.1752	12.8853	12.6127	12.5182	106	P11717	12.0585	12.1662	12.0501	12.0237	11.8491	11.515	106	P08887	13.1928	13.5899	13.2886	13.3154	13.4049	13.5449
107	P42892	12.8849	12.7722	13.0605	13.1281	12.9059	12.8171	107	P20023	12.3456	12.4015	12.0734	11.7834	12.1571	12.0904	107	P11912	12.7937	12.8116	12.7435	12.7274	12.6725	12.4258	107	P08962	13.0513	13.0625	13.1129	13.1854	13.1818	13.4057
108	P43007	8.29105	7.77917	9.02138	8.98082	9.08812	8.84766	108	P20036	16.5796	16.4651	16.3856	16.2397	16.2147	16.1354	108	P12259	16.923	16.9049	16.8609	17.0236	16.929	16.66	108	P09326	15.2521	15.1313	15.1813	15.1641	15.1245	15.1826
109	P43308	13.286	13.1853	13.0353	13.0447	12.9466	12.5086	109	P20138	12.694	12.7257	12.7861	12.6971	12.4276	12.4794	109	P12763	14.4677	14.4302	14.5357	14.5246	14.5968	14.2805	109	P09486	9.36929	9.84872	9.76114	9.87766	9.79485	9.83174
110	P46531	11.2409	10.7951	11.5507	11.434	10.8164	10.1762	110	P20273	13.8846	13.7694	13.6863	13.3586	13.605	13.4489	110	P13473	14.2103	14.2706	14.1896	14.1725	14.1842	14.0557	110	P09564	13.3283	13.4541	13.4228	13.493	13.4663	13.6736
111	P46977	13.9903	13.7536	14.0277	14.0954	13.8648	13.4942	111	P20645	10.9333	12.2288	10.0818	12.0391	11.2051	11.9176	111	P13598	15.0713	15.1572	15.0659	15.0804	15.0991	15.0467	111	P09668	14.068	14.015	13.9538	13.8049	14.0658	14.2365
112	P48960	13.5523	13.2546	13.5075	13.5855	13.1253	12.9599	112	P20701	14.4514	14.159	14.525	14.0698	14.959	14.2063	112	P13612	14.2109	14.2443	14.2301	14.2848	14.1051	13.9865	112	P0DPK3	11.2456	11.2413	11.6976	11.6173	11.7362	11.75
113	P49961	14.1622	13.8022	13.846	13.8407	13.6834	13.3192	113	P21163	13.8938	13.7937	14.0436	13.7318	13.9623	13.9344	113	P13674	12.4652	12.4906	12.3521	12.3288	12.5573	12.0051	113	P10321	15.4105	15.2406	15.4291	15.3058	15.5169	15.6175
114	P52569	11.8335	11.5817	11.0823	11.1558	11.074	10.7558	114	P21589	13.0835	13.5131	13.2729	13.0333	12.8594	13.44	114	P13688	11.8192	11.8535	11.8424	11.6569	12.175	12.0337	114	P10909	13.5386	13.7272	13.65	13.7157	13.902	13.8935
115	P53634	10.5023	11.4344	6.84704	9.27848	8.19813	10.9146	115	P22001	12.7967	12.6563	12.1694	11.8283	11.8876	11.5977	115	P13747	12.3221	12.3914	12.4517	12.3695	12.5843	12.331	115	P11047	11.4043	11.6542	11.2633	11.3412	11.3158	11.206
116	P53794	10.5845	10.3185	10.5291	10.8078	10.3651	10.1921	116	P22794	9.22635	7.55634	NA	NA	NA	NA	116	P13760	14.9727	14.708	14.9125	14.8726	14.8993	15.1076	116	P11049	14.8336	14.6778	14.713	14.6932	14.823	14.7855
117	P54289	12.5757	12.4376	12.7567	12.7096	12.5809	12.2001	117	P23284	11.9067	11.9375	11.6768	11.5186	11.4973	11.3447	117	P13761	13.3204	13.2851	13.1393	13.3137	13.6768	13.5815	117	P11117	14.0494	13.6148	13.4242	13.4217	13.7111	13.5972
118	P54709	13.5935	13.3856	13.7022	13.7743	13.4808	13.2795	118	P23470	13.1226	13.0261	13.2207	13.0029	13.2773	13.0649	118	P13762	15.8562	16.1246	15.0771	15.5024	14.1566	16.3406	118	P11166	16.4872	16.4266	16.6909	16.6175	16.7576	16.9082
119	P54762	NA	11.745	NA	NA	8.38835	8.49606	119	P25106	11.389	11.5569	10.9817	11.6927	NA	7.59154	119	P13987	15.6009	15.7001	15.4844	15.6294	15.7421	15.4942	119	P11169	13.9024	14.9496	14.1008	15.0432	13.4299	14.2835
120	P69849	8.51962	8.08442	7.14184	7.17961	5.21659	NA	120	P25445	14.2662	14.1267	13.9908	13.7661	14.112	14.0025	120	P14151	17.0677	17.1429	17.0227	17.0303	17.0908	16.8245	120	P11279	13.8263	13.7771	13.7672	13.7596	13.7084	13.7237
121	P78324	12.0484	12.3055	9.62177	10.7312	10.832	11.0978	121	P25942	14.1932	14.1192	14.1623	14.1001	14.1174	14.3647	121	P14384	10.8488	10.9808	10.8523	10.8599	11.1772	11.0049	121	P11362	10.932	10.8457	11.1954	10.8591	11.1993	10.9791
122	P78504	12.4497	12.3461	12.5	12.6179	12.3869	11.9847	122	P26006	12.707	12.5765	12.4739	12.2755	12.5438	12.2581	122	P14625	NA	10.5124	9.83509	NA	10.1467	9.63629	122	P11717	11.6364	11.2603	11.2446	11.1871	11.2252	11.2906
123	P78536	9.7769	10.4513	8.85808	9.04245	8.75537	10.3337	123	P26010	13.8322	13.8393	13.8259	13.5353	13.8163	14.153	123	P14778	12.0598	11.6968	12.7859	12.5713	14.1912	11.8419	123	P11912	13.9113	13.6901	13.6814	13.5525	13.4441	13.5609
124	Q01151	10.8004	10.4134	10.6281	10.912	10.0775	10.2775	124	P26842	10.0665	11.498	9.67858	12.3546	9.31868	10.8381	124	P14784	11.3558	11.278	11.2758	11.2013	11.1216	10.4963	124	P12259	17.311	17.2529	17.1913	17.2022	17.2226	17.4706
125	Q02223	10.9599	13.7231	11.0369	10.6618	11.0334	13.2853	125	P27487	12.8574	12.7331	12.4555	12.2611	11.7704	11.5521	125	P15151	13.7441	13.6899	13.6639	13.5852	13.7902	13.3456	125	P12763	14.527	14.289	14.4912	14.4067	14.2615	14.3119
126	Q08334	11.5048	11.5176	11.6646	11.6394	11.2015	10.8766	126	P27701	13.9993	13.768	13.8185	13.4148	13.9215	13.678	126	P15260	12.0783	11.8883	11.9802	11.9187	9.83701	12.4993	126	P13473	14.5462	14.4946	14.3773	14.4106	14.4567	14.5795
127	Q08380	12.1513	11.9985	12.1046	12.081	11.6455	11.7541	127	P28907	13.3635	13.241	13.3233	12.9172	13.4174	13.2258	127	P15309	11.6558	11.5757	11.418	10.9729	11.4704	11.1614	127	P13598	15.6717	15.532	15.6276	15.5894	15.706	15.728
128	Q08722	12.4645	12.3441	12.2383	12.4397	12.3145	12.1177	128	P28908	14.0659	13.967	13.701	13.8269	14.3524	14.3867	128	P15391	13.9842	13.921	13.9795	13.9805	14.1272	13.7387	128	P13612	14.8793	14.9305	14.6242	14.6485	14.6965	14.7439
129	Q10589	13.5294	12.6406	13.2397	13.256	13.0876	12.4551	129	P29323	13.2012	13.1109	12.9076	12.6729	12.8698	12.8549	129	P15529	14.3742	14.279	14.5336	14.5618	14.4	14.1762	129	P13674	12.7583	12.4606	12.5594	12.5119	12.6495	12.7206
130	Q12913	13.0649	12.9115	13.2471	13.3364	13.0677	12.7802	130	P30825	13.9079	13.7399	13.5966	13.188	12.9064	12.7527	130	P16070	15.3174	15.3288	15.3731	15.4304	15.4613	15.439	130	P13688	12.6465	12.1681	12.5031	12.6921	12.0762	12.5322
131	Q13291	12.1208	11.8917	12.1888	12.1723	11.6771	11.4356	131	P31785	12.7214	12.5299	12.7505	12.3037	11.7776	11.5342	131	P16284	12.2168	12.3697	12.1698	12.204	11.9449	12.0147	131	P13747	13.009	12.9335	13.1841	13.1774	13.2392	13.2467
132	Q13308	10.7061	13.2738	10.4748	9.71437	10.3303	13.1686	132	P32248	12.0961	11.5632	12.4382	11.7287	12.086	11.7729	132	P17181	12.594	12.6254	12.5479	12.4453	12.4466	12.1848	132	P13760	15.6766	15.6591	15.9188	15.9484	16.0249	16.0119
133	Q13332	9.73511	9.91693	10.1389	10.1175	9.48743	9.67562	133	P32942	13.5697	13.3992	13.6379	13.3206	13.7398	13.5625	133	P17301	11.0198	10.7075	11.011	11.0983	11.2373	10.724	133	P13761	14.3003	13.9251	14.4605	14.4645	14.7265	14.8538
134	Q13433	11.4269	12.1234	10.9109	11.0385	10.328	11.3907	134	P32970	15.8068	15.7064	15.7918	15.4064	15.873	15.5626	134	P17693	14.3936	14.3363	14.5399	14.4023	14.9857	14.5565	134	P13762	14.9415	16.0108	14.8233	15.2143	15.0075	15.0347
135	Q13586	10.9476	10.5686	10.7899	10.671	9.44012	10.106	135	P33681	12.5418	12.31	12.5595	12.1942	12.4033	12.2138	135	P17948	8.33108	8.96722	NA	7.64504	NA	9.54822	135	P13987	13.4747	13.3125	13.5469	13.6991	13.5889	13.6645
136	Q13740	13.3094	12.9217	12.7355	12.819	12.4572	12.309	136	P35613-2	13.1738	14.0358	13.2209	14.0304	14.0071	14.0468	136	P18084	11.1648	11.6389	11.1912	11.5872	11.4879	11.2192	136	P14151	17.4705	17.4432	17.267	17.2039	17.2535	17.3185
137	Q13740-2	12.4584	12.7043	10.169	11.2342	10.7385	12.5409	137	P40189	9.89056	10.8557	8.96456	11.704	9.41806	10.1356	137	P19022	12.6385	12.6652	13.027	12.9907	13.2602	12.6413	137	P14222	10.5905	9.6671	9.87305	10.0688	10.5866	9.73407
138	Q13873	11.1716	14.2825	11.2995	10.3294	11.2234	13.7003	138	P40259	13.0393	13.0503	13.0288	12.6029	12.7564	12.666	138	P19256	14.0326	14.0245	14.1068	14.2078	13.9886	13.9995	138	P14384	12.1934	12.0819	12.0663	12.1145	12.1452	12.1365
139	Q14108	13.5447	13.3762	13.6523	13.6904	13.6317	13.2048	139	P41217	13.9597	13.9005	13.657	13.4844	13.3578	13.2978	139	P19397	14.9027	14.9286	14.9706	14.9394	15.0622	14.9063	139	P14625	16.0822	15.6655	16.0555	15.8014	16.0279	16.0373
140	Q14126	11.7529	11.6736	10.2677	11.2751	10.8294	11.1804	140	P41440	11.1052	11.1078	10.824	11.4101	10.868	11.0147	140	P19438	10.0416	10.3166	8.44803	9.32625	7.5478	11.3068	140	P14778	13.627	11.794	13.2226	12.898	13.8219	13.3714
141	Q15043	10.7555	9.75819	10.5396	11.5937	10.89	10.7103	141	P42081	10.0567	NA	9.6719	10.5289	NA	NA	141	P19440	14.6406	14.6299	14.6207	14.6809	14.4778	14.3795	141	P14784	12.0111	11.8552	11.0368	11.8167	11.9346	11.5789
142	Q15223	13.9975	13.6194	14.2111	14.115	13.9586	13.5477	142	P42892	13.9524	14.021	13.9753	13.8337	14.3697	14.2303	142	P20023	13.8638	13.9367	13.8304	13.8046	13.8727	13.7154	142	P15151	12.7125	12.3723	12.7242	12.5753	12.734	12.7523
143	Q15758	14.0157	13.8333	14.0831	14.2125	14.0811	13.8546	143	P43007	10.5882	10.3414	11.1165	11.0758	11.4245	11.3248	143	P20036	18.767	18.7991	18.624	18.668	18.4992	18.4149	143	P15260	9.74607	14.275	10.2514	NA	10.181	11.9619
144	Q15904	10.4259	10.1013	10.3203	9.85001	10.3343	10.0317	144	P43308	13.0249	13.0121	13.5889	13.3321	13.185	12.9785	144	P20138	12.5258	12.4229	12.4023	12.4104	12.363	12.3758	144	P15309	11.3277	10.9388	11.748	11.529	11.7464	11.4432
145	Q16563	11.1556	10.8999	10.0782	9.99622	9.33628	9.51667	145	P46531	13.3168	13.1362	13.0015	12.5816	13.2768	13.022	145	P20273	14.3113	14.2214	14.2346	14.1959	14.5329	14.2467	145	P15391	13.7514	13.6152	13.7705	13.7715	13.7715	13.7406
146	Q16706	12.3073	12.133	11.8444	11.8185	11.5083	11.2616	146	P46977	14.0254	14.0171	14.1586	13.9276	13.9318	13.8931	146	P20645	14.0479	14.3017	13.0737	13.8098	11.4453	14.1645	146	P15529	14.9622	14.8118	15.0909	14.9188	14.9444	15.0287
147	Q29983	7.9494	9.82354	6.80805	NA	NA	9.34438	147	P48551	13.7018	13.3805	13.5292	13.1733	13.1782	13.0746	147	P20701	12.7004	12.538	12.6756	12.5838	12.971	12.55	147	P16070	15.641	15.6006	15.8991	15.8923	15.9859	16.071
148	Q4KMQ2	12.5902	12.3889	10.5719	12.2009	9.96518	12.0535	148	P48960	13.3305	13.338	13.0281	13.0615	13.2432	13.1521	148	P21163	14.0158	14.0962	14.1288	14.1333	14.1643	14.087	148	P16284	12.3705	12.2588	12.1235	12.1217	12.4193	12.4476
149	Q5VW38	12.961	12.8737	13.0829	13.1016	12.9728	12.8939	149	P49961	12.9628	12.9306	13.0126	12.8138	13.139	13.0116	149	P21589	14.6626	14.5993	14.318	14.5435	14.4267	14.5254	149	P17181	12.9438	12.7726	12.9044	12.8337	12.8923	12.9303
150	Q5ZPR3	12.3055	12.1179	12.5779	12.5626	12.2546	11.9637	150	P52569	13.1184	13.1165	13.2812	13.1209	12.7868	12.7159	150	P21810	11.0377	11.2226	11.085	11.0247	11.2081	10.9073	150	P17301	11.1725	10.0767	10.7306	10.6443	11.1492	11.0171
151	Q6P4Q7	12.2379	12.0745	11.7112	11.6221	11.7348	11.4399	151	P52803	13.2621	13.0269	12.6671	12.5413	12.8017	12.8982	151	P22001	13.8612	13.8647	13.6047	13.4831	13.6324	13.1881	151	P17693	14.6238	14.3588	14.5429	14.5354	14.7199	14.6717
152	Q6PCB8	13.305	13.0681	13.4461	13.438	13.2327	12.9412	152	P53634	10.1198	11.5809	8.47829	12.0151	11.2918	11.9251	152	P22794	10.293	9.91076	NA	9.3448	7.46631	5.91369	152	P17948	7.13603	10.1205	7.46435	8.64634	NA	8.48538
153	Q6UW56	11.0661	10.9647	11.1629	11.4197	10.0646	10.0736	153	P53794	11.5574	11.5332	11.7189	11.6232	11.9055	11.8055	153	P23284	13.9644	14.1376	13.9428	13.8297	13.7907	13.7394	153	P18084	11.8175	11.7914	11.2838	11.2276	11.7226	12.0542
154	Q6ZS10	10.521	10.6838	8.89105	10.7948	9.49739	10.4493	154	P54289	13.6419	13.5028	13.6405	13.3263	13.5387	13.3953	154	P23470	14.0795	14.1314	13.9645	14.0527	14.2054	14.048	154	P19022	14.0741	13.5613	14.0982	13.9018	13.915	13.8589
155	Q7L0J3	8.33342	8.08778	7.49175	8.19711	7.52219	7.73949	155	P54709	13.5083	13.4407	13.5321	13.2857	13.3803	13.2947	155	P25116	12.253	12.9038	12.8051	12.6578	13.091	12.4117	155	P19256	14.0442	13.9962	14.0327	14.0544	14.0438	14.1097
156	Q7LGA3	12.2288	12.5248	9.8715	9.71258	9.00258	12.3434	156	P54762	10.434	11.0482	10.1202	11.192	NA	10.0331	156	P25445	15.2289	15.2925	15.0923	15.1731	15.1633	15.0539	156	P19397	15.4792	15.3591	15.5862	15.5254	15.4232	15.5066
157	Q7Z6A9	12.5066	12.3087	12.659	12.5683	12.6289	12.3127	157	P54852	10.3421	9.39655	9.21469	8.87191	8.60442	6.77685	157	P25942	12.9685	12.7561	13.0788	12.9436	13.5641	13.082	157	P19438	9.91711	12.5437	10.0165	10.77	10.0527	10.2926
158	Q86UK0	NA	6.89106	NA	NA	NA	7.82951	158	P55011	12.5399	12.1606	12.0546	11.7607	12.4727	11.9875	158	P26006	13.923	13.866	13.6659	13.9002	13.6835	13.7399	158	P19440	14.5914	14.4547	14.3382	14.3122	14.4528	14.5226
159	Q86VZ1	9.38503	8.77935	7.8531	NA	NA	NA	159	P55286	10.3371	8.84148	8.8364	9.04146	8.74594	8.13458	159	P26010	12.6138	12.5864	12.4781	12.4252	13.1201	13.004	159	P20023	13.8362	13.8873	13.8047	13.7761	13.8117	13.9833
160	Q86YB8	10.5493	10.7803	9.16835	10.6547	9.94976	9.63732	160	P56199	7.91954	10.175	NA	9.4004	8.49917	8.81605	160	P26842	12.991	13.294	12.1227	12.4617	10.1402	12.9732	160	P20036	18.1806	18.1076	18.223	18.1507	18.2888	18.3802
161	Q8IWA5	13.2249	13.0832	12.5746	12.6445	12.4553	12.3577	161	P69849	8.85707	9.30078	9.0953	8.69184	7.98785	NA	161	P26951	13.3216	12.6837	12.9621	12.3729	12.8904	11.2434	161	P20138	13.2634	13.2827	13.0623	13.0365	13.1341	13.2708
162	Q8IWK6	11.4506	10.8969	12.2536	12.1893	12.0205	11.5487	162	P78324	11.9837	12.3609	12.1255	12.3651	11.9841	11.9371	162	P27487	13.6228	13.6274	13.4596	13.4138	13.7159	13.4041	162	P20273	14.6169	14.4303	14.6595	14.5473	14.6408	14.5828
163	Q8N697	14.3224	14.2354	14.3706	14.4253	13.942	13.8962	163	P78357	9.33637	10.0878	NA	9.7216	9.04785	NA	163	P27701	13.1968	12.9642	13.1109	12.8911	13.607	12.9425	163	P20645	13.4728	14.5039	13.6347	14.2001	13.2899	13.8281
164	Q8N766	12.7586	12.502	12.3834	12.7252	12.489	12.3216	164	P78504	12.881	12.9942	13.1055	12.774	12.9105	12.6811	164	P27930	10.9642	11.0275	10.1612	10.9555	10.2692	11.452	164	P20701	12.7505	12.4185	12.8049	12.6867	12.8653	12.8539
165	Q8N8Z6	12.6913	12.3803	12.8012	12.7827	12.5795	12.2294	165	P78536	10.3012	10.5625	9.9706	10.0825	9.48586	10.2659	165	P28068	13.6424	13.4094	13.5583	13.5376	13.8874	13.5289	165	P21163	14.3265	14.1276	14.0882	13.967	14.1299	14.2153
166	Q8NBI5	12.6382	12.4922	11.4304	11.9392	10.8575	11.034	166	Q01151	12.1489	12.1243	12.0003	11.8279	12.0438	12.086	166	P28907	13.9441	13.9628	13.8631	13.8865	14.0906	13.9679	166	P21589	15.2796	15.3092	15.4407	15.4192	15.5543	15.5555
167	Q8NBJ4	15.4432	15.3579	15.6627	15.5693	15.4888	15.2458	167	Q02223	13.1624	13.5975	12.8798	13.8377	10.7704	13.0077	167	P28908	13.4672	13.3053	13.1177	13.2913	14.7628	13.1164	167	P21810	11.3481	11.1379	11.492	11.2498	11.3156	11.5054
168	Q8NBN3	12.5727	12.2661	11.6917	11.5551	11.5675	11.0319	168	Q03167	12.5528	12.4327	12.2669	11.9179	12.7256	12.5797	168	P29323	14.1705	14.2708	14.1473	14.1463	14.1156	13.9486	168	P22001	13.8157	13.4277	13.5037	13.4745	13.3831	13.3996
169	Q8NC42	13.593	13.1558	13.0246	13.2395	12.9894	12.6867	169	Q04900	8.54389	9.63688	8.46927	11.2775	9.12106	10.0777	169	P30511	15.3648	15.4989	15.2657	15.2469	14.192	15.1558	169	P22794	9.37567	9.72173	NA	9.55956	NA	8.2323
170	Q8TCJ2	12.2002	12.2265	12.3997	12.4035	12.4064	11.794	170	Q06828	9.1433	10.4009	8.70517	9.94659	NA	8.77622	170	P30825	15.3317	15.291	15.1701	15.1086	15.0461	14.6161	170	P23284	13.7521	13.9394	13.6975	13.6542	14.0449	14.105
171	Q8TCT7	NA	11.9112	10.1315	NA	9.59178	10.7906	171	Q08334	12.4386	12.4731	12.4433	12.2211	12.4111	12.2007	171	P31641	12.4564	12.279	12.4913	12.3884	12.6838	12.1031	171	P23470	14.1416	13.909	13.8614	13.8648	13.9761	14.0019
172	Q8TCT8	11.82	11.7617	11.377	11.2918	10.5853	10.0726	172	Q08380	13.1098	12.9473	12.8188	12.6531	12.9175	12.7827	172	P31785	14.704	14.6559	14.6636	14.6683	15.1026	14.6976	172	P25116	13.6017	13.534	13.6771	13.6384	13.8737	13.6471
173	Q8WTV0	11.5749	11.3043	11.5521	11.6038	11.7106	11.3955	173	Q08722	13.283	13.1893	13.3032	13.2859	13.2057	13.1853	173	P32241	11.8645	12.15	12.1431	12.1151	12.091	11.7675	173	P25445	15.1264	15.0094	15.1708	15.1755	15.225	15.3359
174	Q8WWB7	13.5491	13.3849	13.6951	13.568	13.5158	13.2643	174	Q09327	10.0423	9.33783	10.2035	10.2845	10.4042	10.4793	174	P32248	14.0694	13.6488	14.1385	13.9707	13.7904	13.6789	174	P25942	12.7667	12.4757	12.8976	12.6384	12.6966	12.5965
175	Q8WWI5	12.5097	12.155	12.7711	12.697	11.5077	11.5787	175	Q10589	13.8253	13.6244	13.9925	13.5521	14.1383	13.7924	175	P32942	13.8567	13.8125	13.8742	13.8729	14.2831	13.7962	175	P26006	14.1994	14.2164	14.1942	14.1476	14.149	14.346
176	Q92508	11.76	11.8198	12.109	12.0184	11.8445	11.5659	176	Q12866	9.38908	NA	8.13451	10.3403	NA	10.2025	176	P32970	15.4742	15.4337	15.6247	15.5394	15.6032	15.4087	176	P26010	13.3751	13.1877	13.3982	13.3158	13.335	13.1845
177	Q92542	12.585	12.2762	11.9522	12.4486	12.2242	12.3421	177	Q12913	13.2983	13.2051	13.0917	12.8965	13.2122	13.0654	177	P33681	14.0128	13.9672	14.0429	14.0431	14.1984	13.8916	177	P26842	12.7763	13.9626	12.2681	12.6199	12.0878	12.399
178	Q92673	12.1319	12.167	12.3186	12.5585	12.1473	11.1155	178	Q13291	13.117	12.9105	13.0753	12.7784	12.9907	12.8325	178	P35613-2	14.8872	14.9649	14.5665	14.7877	14.7954	15.4512	178	P26951	13.48	12.7229	13.0285	12.8873	13.0844	12.884
179	Q92823	10.5746	9.42951	10.3188	10.3	10.0063	8.45415	179	Q13308	12.7906	12.7695	12.4744	12.4689	12.7681	12.6987	179	P40189	12.6069	12.6974	12.3255	12.519	10.9038	13.2539	179	P27487	13.1852	13.1325	13.202	13.2488	13.1978	13.1035
180	Q92854	11.6806	11.333	11.5402	11.4594	11.4485	11.1154	180	Q13332	11.9562	12.05	11.2013	11.349	11.81	11.5469	180	P40259	15.8262	15.843	15.8445	15.8129	15.6612	15.6276	180	P27701	13.5701	13.1605	13.8735	13.6337	13.5142	13.4939
181	Q92896	14.1565	15.1984	12.7829	13.1019	13.1677	14.4054	181	Q13433	12.0103	12.2334	11.7126	12.0314	12.0611	11.9282	181	P41217	13.7819	13.8042	13.715	13.7461	13.6196	13.433	181	P27930	11.4866	11.8686	11.5702	12.0835	11.9445	11.8137
182	Q969P0	12.5187	12.3196	12.8074	12.7305	12.5499	12.1104	182	Q13478	12.49	12.2663	12.3179	12.0348	11.9368	11.9385	182	P41440	14.5955	14.5438	14.8862	14.9499	13.0986	13.4401	182	P28068	12.9807	12.9643	12.5374	12.8962	12.896	12.9537
183	Q96BD0	13.1151	12.636	13.0036	13.2027	12.437	11.8776	183	Q13586	12.7729	12.7945	12.7503	12.4312	12.3416	12.6411	183	P42081	11.7929	11.768	11.7642	11.9163	11.9896	11.3493	183	P28907	14.4454	14.3387	14.4642	14.4057	14.5168	14.5928
184	Q96DU3	10.4403	10.2968	10.8698	11.0375	10.9844	10.3685	184	Q13641	12.3507	12.1596	12.4462	11.9307	12.3612	12.029	184	P42892	14.0349	14.0103	13.881	13.8949	13.8106	14.272	184	P28908	13.0459	13.4575	13.0054	13.1209	12.7651	13.0381
185	Q96J42	12.149	11.9574	12.1557	12.2447	11.9841	11.7376	185	Q13740	13.4875	13.495	13.4936	13.3605	13.4968	13.503	185	P43007	13.4302	13.4319	13.2607	13.4686	13.3823	13.2934	185	P29320	NA	7.94659	NA	4.42297	8.39957	3.69668
186	Q96JJ7	9.50152	10.7214	10.38	10.1193	9.03565	9.19953	186	Q13740-2	11.7616	12.9474	11.921	13.5939	11.4801	12.164	186	P43121	11.1313	10.9156	10.4866	10.9336	10.9957	10.9314	186	P29323	14.4257	14.2547	14.2356	14.2142	14.4376	14.5191
187	Q96NT5	15.3158	15.1671	15.2513	15.2799	15.1894	14.9164	187	Q13873	10.8836	11.3674	10.3832	11.5396	6.12576	10.4821	187	P43307	12.0508	12.0575	12.2464	12.4244	12.2843	11.6509	187	P30511	14.8142	14.6194	14.776	14.6783	14.8557	14.9824
188	Q96RD7	14.0872	13.7324	14.1063	14.1124	13.7647	13.3894	188	Q14108	14.3923	14.3207	14.6199	14.2836	14.3508	14.1905	188	P43308	14.6333	14.7749	14.5774	14.5769	15.1158	15.0099	188	P30825	16.3502	16.0526	16.1054	16.0133	16.0843	16.0627
189	Q96RQ9	9.58027	7.07778	11.0305	10.0292	9.40162	8.95125	189	Q14126	12.1615	12.7245	11.4025	12.4602	11.7531	12.3637	189	P46531	14.6228	14.5839	14.2808	14.2395	14.3731	14.1996	189	P31641	12.9488	12.5906	13.2694	13.1818	13.1258	13.1245
190	Q96T83	13.1412	13.0045	13.541	13.4409	13.2792	12.9041	190	Q14542	7.48907	7.7461	7.50595	NA	NA	NA	190	P46977	16.1542	16.1992	16.0572	16.051	15.8892	15.8145	190	P31785	15.2026	15.0947	15.1846	15.1108	15.3266	15.2666
191	Q99571	10.7413	10.6447	11.2665	11.3966	11.3724	10.7043	191	Q15043	12.6851	12.3991	12.9266	12.6928	12.5157	12.1233	191	P48551	15.3347	15.3334	15.2867	15.3423	15.1483	14.8745	191	P32241	8.50507	8.41384	8.53904	8.2812	9.25159	8.67591
192	Q99808	11.5308	10.9474	11.19	10.9523	11.239	10.8066	192	Q15116	11.5798	11.7604	11.5622	11.5684	11.6487	11.851	192	P48723	12.1614	11.8079	11.6044	NA	NA	11.3588	192	P32248	13.9109	14.2145	14.1874	14.1786	14.1496	14.4972
193	Q9BVK6	12.4091	12.4936	13.1669	12.9464	12.7818	12.4636	193	Q15223	14.0248	13.9273	14.0385	13.8077	13.8952	13.9443	193	P48960	14.147	14.1962	14.0811	14.1432	14.2677	14.2118	193	P32249	10.7655	11.0169	11.5919	11.234	11.4692	11.4063
194	Q9BY67	12.4482	12.0649	12.2902	12.3489	12.0304	11.7815	194	Q15399	9.92114	10.1419	8.93726	9.32757	9.89459	8.97888	194	P48960-2	15.5928	15.5709	15.2649	15.3187	15.9658	15.7829	194	P32942	14.4722	14.3015	14.4859	14.4325	14.4494	14.478
195	Q9C0H2	14.3416	13.9064	14.4169	14.1791	13.8555	12.502	195	Q15758	14.9576	14.9419	14.746	14.684	14.9976	14.9904	195	P49641	9.91628	NA	6.44278	NA	NA	11.1333	195	P32970	15.9397	15.7725	15.8916	15.818	15.9084	16.0047
196	Q9C0K1	11.4849	11.2332	9.95995	11.565	11.2115	11.4366	196	Q15904	11.4929	11.8799	11.3294	11.3675	11.2459	11.5485	196	P49961	14.3992	14.4207	14.2915	14.3231	14.2576	14.1236	196	P33527	10.2758	5.80537	11.3408	10.8076	8.27044	NA
197	Q9H0X4	13.697	13.4582	13.658	13.627	13.6415	13.2422	197	Q16563	13.4225	13.554	13.7044	13.5368	12.419	12.4681	197	P50443	NA	11.1116	11.0853	9.5195	10.972	10.4958	197	P33681	14.4606	14.3622	14.4793	14.4556	14.5606	14.6198
198	Q9H3R2	10.7409	10.7519	10.364	11.3727	9.96484	10.0844	198	Q24JP5	10.0998	9.53993	10.3964	10.5809	10.6953	10.4877	198	P51790	12.8781	12.8912	12.7894	12.7801	12.9242	12.4449	198	P35613-2	15.0278	15.1351	15.1559	15.2207	14.9799	15.1351
199	Q9H3S1	12.2461	11.9927	12.0613	12.0786	11.7556	11.417	199	Q29983	9.35912	10.7098	9.00949	11.1557	9.63477	7.47632	199	P51795	12.5697	12.536	12.2981	12.4772	10.7241	12.4088	199	P40189	12.5942	14.0509	12.2966	12.7825	12.5059	12.4018
200	Q9H5V8	13.3834	13.2673	13.4622	13.4459	13.2514	12.9565	200	Q4KMQ2	13.3968	14.5274	12.8812	14.4157	13.3834	14.0677	200	P52569	15.9255	15.9242	16.0877	16.0647	15.8228	15.6295	200	P40200	12.6565	11.6278	12.3746	12.3596	12.654	12.5721
201	Q9H813	12.6141	12.5188	12.5205	12.4735	12.2124	11.8342	201	Q5BKX6	10.0787	7.86059	10.5134	10.0109	9.81908	10.0457	201	P52798	12.4005	12.4145	11.2453	11.5514	7.91133	12.829	201	P40259	15.8646	15.7762	15.8071	15.7813	15.9898	16.0389
202	Q9HBG7	12.2637	11.8258	11.6306	12.4067	11.6841	11.8394	202	Q5T3F8	12.4775	12.7909	12.9887	11.6989	12.9646	12.5142	202	P52803	11.9093	12.145	11.8007	11.4254	11.3352	12.8357	202	P41217	13.9454	13.7934	13.9273	13.8544	13.9282	13.9402
203	Q9HCK4	11.1901	10.8607	10.6148	NA	10.5289	10.4413	203	Q5VW38	13.6461	13.5858	13.523	13.3411	13.7701	13.5992	203	P53634	12.9078	13.1515	11.4517	12.7189	11.0934	13.3296	203	P41440	13.2272	13.3897	13.3523	13.2104	13.495	13.6768
204	Q9HCN3	9.81612	10.8122	9.53981	9.93352	NA	8.78454	204	Q5ZPR3	13.7333	13.6778	13.6815	13.4443	13.7661	13.5399	204	P53794	12.6191	12.6833	12.6885	12.7842	12.61	12.7721	204	P42081	12.3666	12.3411	12.5196	12.4041	12.2168	11.9028
205	Q9HD45	15.8065	15.6357	15.5824	15.5149	15.3863	15.1226	205	Q6P4E1	10.18	9.73617	9.33453	8.87576	8.92174	8.82781	205	P53801	10.8447	11.3644	10.6338	10.9694	10.0871	10.5522	205	P42892	14.4498	14.3413	14.4718	14.4478	14.442	14.486
206	Q9HDC9	12.0552	12.0228	12.1744	12.2239	11.5754	11.7291	206	Q6P4Q7	13.1927	13.162	13.3612	13.0505	12.6584	12.54	206	P54289	14.448	14.4395	14.4413	14.4402	14.6189	14.2372	206	P43007	13.9152	13.8281	14.1351	14.1004	14.2619	14.3945
207	Q9NPR2	10.4224	11.0542	10.7742	10.963	10.0612	10.1985	207	Q6PCB8	14.1316	14.0379	14.0698	13.8475	14.5268	14.2698	207	P54709	14.5407	14.5267	14.5372	14.5432	14.6542	14.5295	207	P43121	11.2545	11.388	11.6152	11.2856	11.6243	11.6445
208	Q9NQ25	13.0923	12.7613	13.4911	13.3761	13.1332	12.2616	208	Q6UW56	11.1909	11.53	11.0872	11.1337	11.4511	11.2557	208	P54762	9.04282	8.59296	11.3725	11.0309	10.4374	9.44314	208	P43307	11.6425	11.6976	11.3373	11.909	11.6549	11.5132
209	Q9NRB3	12.624	12.4442	11.285	12.7779	11.6345	12.3969	209	Q6UWB1	12.4619	12.3345	12.7437	12.3458	12.7102	12.0526	209	P54852	13.2566	12.955	13.2695	12.8424	13.1953	11.5545	209	P43308	15.7358	15.7993	14.9274	14.9796	15.4701	15.5295
210	Q9NRM6	8.739	9.06394	8.59091	8.7431	NA	7.38548	210	Q6ZQN7	10.9148	12.3226	11.3164	11.8527	12.1073	11.9908	210	P55011	12.9734	12.6599	12.8139	12.6109	12.7919	11.9619	210	P46531	14.7237	14.5069	14.723	14.7194	14.8373	14.9759
211	Q9NV96	12.1923	11.7198	11.9817	11.8022	12.0268	11.7071	211	Q6ZRP7	10.5211	10.6403	9.50889	10.2091	10.588	NA	211	P55286	11.4122	11.4274	11.3761	11.1638	11.3654	10.8923	211	P46977	14.285	14.2972	14.2375	14.2489	14.2212	14.4075
212	Q9NX62	11.7025	11.6196	11.689	12.0282	11.8981	11.447	212	Q6ZS10	12.2615	12.1483	12.0797	11.9815	12.0754	12.1778	212	P56199	11.9255	11.9609	11.0106	11.3625	10.3118	11.0354	212	P48509	14.5107	14.2497	14.2357	14.0332	13.4783	13.4784
213	Q9NY35	11.7309	11.3322	11.7987	11.7228	11.5787	11.2059	213	Q7KYR7	13.4624	13.2269	13.5191	12.9597	13.345	12.9689	213	P58166	13.322	13.3211	13.14	13.2947	13.1333	13.1638	213	P48551	15.6283	15.6591	15.4293	15.5672	15.7325	15.8257
214	Q9NY97	11.5844	11.5753	11.4545	11.8092	10.9449	11.0434	214	Q7L0J3	11.1148	11.0281	11.003	10.8641	10.7889	10.4673	214	P69849	12.9743	13.0366	12.7665	12.9161	12.2987	12.4265	214	P48960	14.7998	14.8545	14.6845	14.6836	14.7274	14.7992
215	Q9NZQ7	12.5042	11.976	12.3591	12.4376	12.0817	11.8919	215	Q7LGA3	11.2411	12.2299	10.5998	12.6326	8.78593	11.3255	215	P78324	13.2397	13.3237	13.0791	12.9895	13.0539	13.3653	215	P48960-2	15.5611	15.4621	15.6701	15.5655	15.4691	15.5901
216	Q9P2B2	11.0515	12.0593	10.8017	9.89489	10.5176	11.294	216	Q7Z6A9	13.7604	13.6582	14.16	13.9761	13.9625	13.8954	216	P78325	11.4471	11.4744	11.107	11.0427	10.7429	10.9557	216	P49281	11.0044	11.7014	11.6313	11.0398	11.8337	11.9113
217	Q9UBV2	13.7487	13.3849	13.5701	13.6373	13.1471	13.2083	217	Q7Z6M3	8.88713	9.08079	9.3917	8.25392	8.36157	NA	217	P78504	12.7561	12.8097	12.8057	12.7821	12.6836	12.5672	217	P49641	10.3214	11.6395	NA	9.69019	NA	10.1711
218	Q9UH99	11.3949	11.0395	10.1439	10.5146	11.2058	10.8959	218	Q7Z7H5	13.8816	13.7892	13.7934	13.5539	13.8896	13.7521	218	P78536	12.888	13.131	12.1144	12.3617	12.0675	12.4845	218	P49961	14.3586	14.2948	14.3477	14.3706	14.3208	14.4004
219	Q9UHP7	15.1182	14.8114	15.5409	15.4985	15.06	14.5371	219	Q7Z7M0	9.02606	8.82437	8.91319	8.7594	9.10872	NA	219	P79483	16.9838	16.9941	16.4968	16.8256	15.4483	11.3672	219	P51790	12.7041	12.3944	12.797	12.746	12.8464	12.6874
220	Q9UHX3	13.2776	13.1449	10.984	12.2358	11.7342	11.7126	220	Q7Z7N9	9.31908	8.47181	8.64963	8.60906	6.18785	8.5728	220	P98153	12.5029	12.4933	11.8953	12.1558	12.3372	11.6858	220	P51795	12.7515	12.5505	12.8557	12.7661	12.5467	13.0431
221	Q9UIQ6	10.3271	9.95931	10.7992	10.7038	9.29327	9.55923	221	Q86SQ4	9.82707	NA	8.82725	8.9888	6.96046	9.07142	221	Q01151	13.7638	13.8447	13.6157	13.7063	13.6791	13.7422	221	P52569	15.902	15.9738	16.1191	16.1132	16.2542	16.2123
222	Q9UIW2	13.6066	13.449	14.3788	14.2415	14.0536	13.6938	222	Q86UF1	12.5739	12.7079	12.6073	12.2666	12.3913	12.2296	222	Q02223	14.7638	14.3577	14.8378	14.8467	14.1587	15.7753	222	P52798	12.0083	13.3752	11.993	12.5721	12.1132	12.3918
223	Q9UN70	11.8325	11.5823	12.4987	12.3788	12.3252	11.8818	223	Q86VZ1	9.80165	9.91117	9.33709	9.44957	9.05049	8.90643	223	Q02809	10.6342	11.4675	9.50357	10.8263	NA	11.0123	223	P52803	14.6769	14.9718	14.984	14.975	14.8312	15.1703
224	Q9UN71	10.6135	9.85636	10.0542	9.786	7.90478	8.90667	224	Q86YB8	11.4791	11.0386	NA	10.5107	10.5168	9.84606	224	Q03167	12.758	12.9026	12.5816	12.341	12.4553	13.303	224	P52848	10.5413	9.95902	10.2386	9.8904	10.3007	9.92397
225	Q9UQV4	13.4458	13.3108	13.5432	13.557	13.4554	13.0536	225	Q8IWA5	14.5234	14.4913	14.5156	14.2271	14.0784	14.0397	225	Q04900	12.5075	12.8508	10.5067	11.8812	8.6594	12.7832	225	P53634	13.7418	15.1213	13.4165	13.5655	13.8429	13.616
226	Q9Y4L1	14.873	14.7883	14.8587	14.8136	14.6103	14.3614	226	Q8IWK6	12.861	12.7257	12.6761	12.389	13.0146	12.7468	226	Q06481	12.5259	12.6358	12.2903	12.4031	11.7344	12.2276	226	P53794	12.9635	12.8853	13.1736	13.1428	12.9329	13.0487
227	Q9Y639	13.2666	12.8978	12.8046	12.4736	12.1765	12.3842	227	Q8IWT6	12.0915	11.9937	11.9985	11.797	12.5294	12.1805	227	Q06828	NA	10.3036	9.0598	10.1204	NA	10.018	227	P53801	11.8084	11.7417	11.0896	11.7425	12.294	12.5341
228	Q9Y6M7	12.8151	12.5903	12.8635	12.7473	12.2202	11.4181	228	Q8IZA0	11.3252	11.115	11.0434	10.8731	11.3981	11.3444	228	Q07108	14.1325	14.2323	14.2254	14.1794	14.0649	13.7425	228	P54289	13.7609	13.5383	13.671	13.5675	13.7219	13.7122
229	Q9Y6N7	13.5854	13.2171	13.3689	13.5497	13.2873	12.8326	229	Q8N697	14.9805	14.8873	14.8523	14.7222	14.9345	14.88	229	Q08334	13.7022	13.7281	13.724	13.7053	14.0326	13.8277	229	P54709	14.807	14.7143	14.8806	14.8404	14.7806	14.8135
								230	Q8N766	13.6911	13.5703	13.5765	13.3099	13.477	13.454	230	Q08380	12.9958	13.0272	12.8622	12.909	12.7868	12.751	230	P54762	12.0508	13.8616	12.1996	12.0843	12.2459	12.215
								231	Q8N8Z6	11.8307	11.92	11.7464	11.5154	11.9602	11.9073	231	Q08722	14.3214	14.3816	14.3081	14.395	14.1921	14.1062	231	P54852	13.6957	12.3164	13.2555	12.8407	13.1439	12.8086
								232	Q8NBI5	14.8471	14.7408	14.6829	14.4048	14.2356	14.0038	232	Q09327	11.9188	12.1539	11.9491	11.8167	11.9092	12.1718	232	P55011	13.2568	12.5425	13.2663	13.0057	13.1076	12.9705
								233	Q8NBI5-2	12.2251	12.2193	12.1308	12.0634	11.6003	11.6331	233	Q10589	14.8591	14.7174	14.9507	14.8625	15.248	14.794	233	P55286	12.0121	11.7442	11.8668	11.6199	11.7595	11.6813
								234	Q8NBJ4	16.1854	16.0546	16.024	15.7609	15.9779	15.8618	234	Q11201	10.7229	10.4508	10.7783	10.4412	10.8532	10.2527	234	P55899	11.2896	10.5572	11.3615	10.5829	11.2456	10.8759
								235	Q8NBJ9	11.4322	10.7093	10.2097	10.2422	10.6943	10.9596	235	Q12797	11.4843	12.1951	11.8799	11.8357	11.8425	11.887	235	P56199	11.5828	12.0793	12.0272	12.0229	12.0019	11.8348
								236	Q8NBN3	12.9605	12.7733	12.6768	12.4396	12.0803	12.0723	236	Q12866	12.4912	12.451	12.3841	12.3556	10.8082	12.3549	236	P58166	13.6278	13.7203	13.6288	13.7781	13.666	13.8266
								237	Q8NC42	15.3559	15.503	15.0727	15.1923	15.1494	15.1215	237	Q12913	13.6528	13.6852	13.5586	13.5783	13.5357	13.5593	237	P69849	12.97	12.7644	12.6332	12.5162	12.803	12.7848
								238	Q8NFP4	9.37224	10.114	8.38305	11.0421	NA	11.2814	238	Q12999	11.3856	11.1954	12.0123	11.5117	12.7217	10.6986	238	P78324	13.1593	13.3802	12.7855	12.748	12.7813	12.7864
								239	Q8NFQ8	12.5363	12.5563	12.1744	12.0856	12.6256	12.3475	239	Q13291	15.0369	14.9929	15.0917	15.0409	15.4709	14.9767	239	P78325	11.9811	11.8905	11.9295	11.8168	12.0578	12.152
								240	Q8NHL6	12.1828	12.0353	12.4176	12.1401	12.4334	12.1101	240	Q13308	14.0775	14.0097	14.0236	13.9771	14.1271	14.1551	240	P78357	12.3156	12.2642	12.2625	12.1933	12.2974	12.6609
								241	Q8TCJ2	13.6163	13.4938	13.5999	13.3362	13.4459	13.314	241	Q13332	13.5895	13.6639	13.5316	13.5076	13.4816	13.6686	241	P78504	13.3665	13.3695	13.0716	12.9976	13.0712	13.1522
								242	Q8TCT7	12.2192	12.4922	11.9908	12.6122	NA	10.956	242	Q13433	14.2009	14.4998	13.6279	13.8957	12.7178	13.9029	242	P78536	12.7504	13.0066	12.5569	12.9005	12.5008	12.5206
								243	Q8TCT8	10.5532	9.81738	10.6931	10.5028	9.99563	10.2986	243	Q13478	12.4941	12.3707	12.298	12.2448	12.5904	12.2821	243	P79483	17.755	17.7561	16.8212	17.2718	16.8738	16.912
								244	Q8TEM1	10.8793	11.1618	11.3736	11.0287	10.9151	10.5346	244	Q13510	11.682	11.6983	11.77	11.7958	11.9769	11.9738	244	P98153	12.6937	12.609	12.2413	12.2098	12.4053	12.1197
								245	Q8WTV0	12.7978	12.3698	12.993	12.5758	13.0126	12.61	245	Q13586	13.8096	13.7991	13.6412	13.6883	13.5226	13.2864	245	Q01151	13.9451	13.9588	13.9567	14.0151	13.9922	14.1729
								246	Q8WWB7	14.408	14.3085	14.2065	13.924	14.3929	14.2949	246	Q13641	12.5574	12.9693	13.1867	13.1375	12.863	12.6008	246	Q02223	14.7719	17.37	12.6742	14.0503	14.9051	13.8763
								247	Q8WWI5	13.9318	13.752	14.0402	13.5381	13.9922	13.7999	247	Q13651	12.2572	12.3074	12.4314	12.2216	12.1786	11.6843	247	Q02809	11.3569	11.2773	11.5905	11.6938	10.4732	11.6728
								248	Q92508	12.9668	13.1008	12.7471	12.7918	12.9316	12.8444	248	Q13740	14.8242	14.774	14.6413	14.6012	14.7826	14.6468	248	Q03167	13.7089	13.6694	13.5052	13.6174	13.8776	13.6657
								249	Q92542	11.4769	11.5342	11.8973	11.7291	11.8747	11.7158	249	Q13740-2	15.7031	16.0265	15.0669	15.469	13.5714	16.221	249	Q06481	12.6317	12.7836	12.1168	12.3801	12.3551	12.7461
								250	Q92673	13.7473	13.6946	13.5797	13.197	13.5456	13.3258	250	Q13873	13.055	12.1445	13.1324	13.054	12.594	13.7321	250	Q07108	12.69	12.6127	12.6233	12.5781	12.7569	12.8908
								251	Q92823	12.6105	12.3458	12.5576	12.1016	12.1384	12.1263	251	Q14108	15.4028	15.4468	15.43	15.4594	15.3593	15.1994	251	Q08174	10.0121	10.6432	10.9955	10.7365	10.5726	10.7649
								252	Q92854	12.5266	12.4633	12.4107	12.095	12.2485	12.1536	252	Q14118	12.68	12.7468	12.6213	12.6426	12.6639	12.504	252	Q08334	13.9167	13.8078	13.9576	13.8059	14.0524	14.0802
								253	Q92896	14.2703	14.9127	13.8371	15.0065	13.2265	14.0563	253	Q14126	13.6993	13.7648	13.1033	13.4455	11.648	13.5893	253	Q08380	13.3092	13.4035	13.2818	13.2531	13.2629	13.3956
								254	Q92956	9.33994	10.2095	10.305	9.16405	10.6249	9.95018	254	Q14242	11.8104	12.0024	12.0003	11.3877	11.9152	10.8209	254	Q08431	9.62351	NA	9.37703	9.4702	NA	9.63932
								255	Q969P0	14.1154	14.1762	13.9978	13.67	13.8691	13.6634	255	Q14314	11.4176	11.4158	11.3592	11.269	11.7065	11.3724	255	Q08722	14.7192	14.6198	14.5756	14.5958	14.5759	14.6553
								256	Q96AP7	12.95	13.1789	13.2868	13.5485	13.5311	13.8784	256	Q14542	NA	NA	8.30793	8.8002	11.6642	7.51937	256	Q09327	12.1265	12.2054	12.0063	11.7909	12.0924	12.1349
								257	Q96BD0	13.8645	13.7421	13.7497	13.5109	14.0469	13.9058	257	Q15043	13.8599	13.7968	13.7871	13.7684	14.009	13.94	257	Q10589	15.2158	15.0527	15.2258	15.0956	15.1861	15.1014
								258	Q96DU3	11.4582	11.2771	11.7954	11.5636	11.6058	11.3597	258	Q15116	13.7688	13.9266	13.8315	13.9376	13.8329	13.6952	258	Q11201	12.5173	11.9557	12.4013	12.0402	11.5945	12.3415
								259	Q96F46	11.6327	11.3309	11.1514	11.2815	11.0446	11.0534	259	Q15223	15.37	15.4247	15.2434	15.3192	15.4392	15.3571	259	Q11206	NA	11.6	NA	12.6663	10.1793	9.31108
								260	Q96HA4	11.9101	12.018	12.4782	11.7339	12.1143	12.1556	260	Q15399	10.3069	10.3456	10.4031	10.455	10.4434	10.1473	260	Q12797	13.0405	13.0704	13.0526	12.6866	12.8464	13.1943
								261	Q96J42	10.3015	10.6069	10.3123	9.91708	10.0706	9.2057	261	Q15758	13.5183	13.5476	13.4858	13.508	12.8811	13.5385	261	Q12866	12.5233	12.4829	12.4062	12.3736	12.5071	12.6308
								262	Q96JJ7	11.5864	11.3887	11.6839	11.4557	10.865	10.8533	262	Q15904	14.2415	14.3495	14.0849	13.9996	14.1559	13.8566	262	Q12891	12.0118	11.5205	11.6473	12.3457	11.7913	11.8629
								263	Q96K49	14.3383	14.1582	14.1367	13.8567	14.4631	14.2582	263	Q16394	13.421	13.0691	13.519	13.4862	13.08	13.0096	263	Q12907	13.4847	13.1835	13.2149	13.1908	13.4412	13.3318
								264	Q96NT5	16.8657	16.6917	16.7746	16.5219	16.7599	16.7016	264	Q16563	15.0752	15.1519	15.1115	15.2345	14.2729	14.2113	264	Q12913	13.4226	13.2498	13.205	13.1853	13.3745	13.4206
								265	Q96RD7	15.3623	15.2365	14.8952	14.704	14.7836	14.697	265	Q16706	14.394	14.5459	14.4276	14.4909	14.2057	13.9309	265	Q12999	12.1241	11.2708	12.2209	12.0342	12.3401	12.0645
								266	Q96RQ9	10.8842	11.4147	10.7194	10.236	11.1469	10.7668	266	Q24JP5	12.5026	11.5231	12.7962	12.3506	8.29655	12.6774	266	Q13291	14.5994	14.4837	14.6942	14.6439	14.7045	14.677
								267	Q96T83	15.3212	15.1956	15.3489	14.9935	15.0879	14.8854	267	Q29983	12.4291	12.7193	11.851	12.196	10.5542	13.2609	267	Q13308	13.9408	13.9532	13.9516	14.0006	14.1404	14.1613
								268	Q99571	11.1015	11.0115	11.0473	10.6924	10.9197	10.7769	268	Q3T906	9.5678	9.75733	9.80384	9.70975	10.5576	10.1913	268	Q13332	13.6544	13.6896	13.7625	13.7115	13.5887	13.6976
								269	Q99808	13.2342	12.9602	13.4155	13.0338	12.8824	12.5918	269	Q4G148	10.7598	10.8032	10.0764	10.8262	9.35557	10.0088	269	Q13433	14.051	14.0805	13.8064	13.885	13.9005	14.06
								270	Q9BRN9	13.2636	13.1477	12.5017	12.6925	12.3948	12.4077	270	Q4KMQ2	14.5864	14.7364	13.6941	14.2083	12.2699	14.5794	270	Q13478	12.9456	12.8131	12.9978	13.0325	12.9503	12.9959
								271	Q9BU23	11.133	10.8151	11.3328	10.6479	11.1956	10.6437	271	Q4ZIN3	13.4012	12.9743	12.9795	12.9047	12.7678	12.3782	271	Q13510	12.3196	12.1585	12.1584	12.2981	12.3787	12.4079
								272	Q9BVK6	14.1369	13.9781	13.878	13.6252	13.8446	13.7602	272	Q5BKX6	13.2532	13.3464	13.2346	13.2713	12.5831	12.7923	272	Q13586	14.3035	14.2462	14.1079	14.182	14.3518	14.288
								273	Q9BX74	11.9925	11.7613	11.7888	11.6861	11.8887	11.4975	273	Q5T3F8	12.2033	12.7775	13.1077	12.7566	13.0751	12.5695	273	Q13635	11.5808	11.0355	11.1518	11.3231	11.319	11.54
								274	Q9BY67	13.4432	13.285	13.4746	13.1475	13.4664	13.2992	274	Q5VW38	14.7663	14.8744	14.6597	14.7244	14.5605	14.6031	274	Q13641	12.6319	12.5444	12.6949	12.7423	12.5951	12.4315
								275	Q9C0C4	12.6515	12.2736	12.3897	12.3218	12.3227	12.2133	275	Q5ZPR3	15.0107	14.9802	14.9496	14.9428	15.0065	14.859	275	Q13651	11.9308	12.2095	12.0698	12.0596	12.1236	12.1511
								276	Q9C0H2	12.3915	12.1251	12.3258	11.8563	12.3297	12.1753	276	Q6P4E1	12.4122	12.3388	12.3058	12.0066	12.106	12.0636	276	Q13740	14.9038	14.7702	14.7744	14.6958	14.7176	14.7687
								277	Q9C0K1	11.7784	12.7624	11.9349	13.3206	12.7901	13.1712	277	Q6P4Q7	14.5492	14.6446	14.7138	14.7884	14.5	14.2506	277	Q13740-2	15.1458	16.512	14.7478	15.1715	14.8416	14.9911
								278	Q9H0X4	13.7479	13.6117	13.5351	13.2559	13.489	13.3806	278	Q6PCB8	15.0586	15.1336	14.8722	14.9859	15.0447	14.7408	278	Q13873	13.8549	16.7423	11.2858	12.7858	14.1079	12.3143
								279	Q9H330	9.57617	9.59068	8.55937	8.53628	8.35302	9.22554	279	Q6PJF5	9.71379	9.94741	9.51972	10.205	9.94999	9.08824	279	Q14108	15.77	15.6572	15.4134	15.4621	15.5429	15.6375
								280	Q9H3R2	12.3072	12.2216	12.1608	11.9603	12.2334	12.169	280	Q6UW56	13.1097	13.0947	13.1967	13.2195	12.9348	12.9841	280	Q14118	13.3327	13.0318	13.3073	13.3531	13.2918	13.3421
								281	Q9H3S1	13.0504	12.9656	12.7364	12.47	12.5751	12.4787	281	Q6UWB1	13.2874	12.3365	13.2412	12.0651	15.0941	10.6624	281	Q14126	13.2228	13.5891	13.3348	13.3796	12.9524	13.4814
								282	Q9H5I5	10.7235	10.4542	10.3959	10.1063	10.4413	NA	282	Q6YHK3	8.76358	8.61603	9.21187	8.09288	9.92863	9.29814	282	Q14242	NA	11.7428	11.9122	11.5538	11.9334	12.6542
								283	Q9H5V8	13.1198	13.2158	12.9749	12.7544	12.5037	12.6915	283	Q6ZQN7	15.511	15.5015	15.4177	15.3019	13.8244	15.5382	283	Q14314	11.8843	11.4836	11.5742	11.642	11.7862	12.0438
								284	Q9H741	9.71142	10.6556	10.0188	10.4552	9.99208	10.1016	284	Q6ZRP7	12.3517	12.3862	12.1538	12.0451	12.2325	12.2459	284	Q15043	14.2011	14.1015	14.1569	14.0865	14.1554	14.2128
								285	Q9H7M9	12.5323	12.3257	12.2611	11.9785	12.6373	12.5337	285	Q6ZS10	13.8719	13.8369	13.8277	13.8583	13.7557	13.6644	285	Q15116	14.0122	14.0038	13.8856	14.0799	14.0137	14.3328
								286	Q9H813	12.3779	12.1966	12.2925	11.998	12.1628	11.9192	286	Q70UQ0-4	11.3568	11.3407	10.9804	11.157	11.19	11.0862	286	Q15223	15.4368	15.2781	15.408	15.3557	15.4384	15.5432
								287	Q9H8M5	11.3152	11.1583	11.0888	10.976	11.451	11.2652	287	Q7KYR7	14.8312	14.9048	14.8586	14.731	14.9148	14.5711	287	Q15262	11.6823	10.9537	11.6131	11.3798	11.4185	11.58
								288	Q9HAV5	11.0711	10.9358	10.8288	10.5554	10.688	10.6785	288	Q7L0J3	12.9924	13.1196	12.9671	13.0612	13.2679	12.7362	288	Q15293	11.036	10.4807	10.457	10.8794	10.8806	10.822
								289	Q9HBG7	10.9832	11.4972	10.8574	11.3869	11.3612	11.4488	289	Q7LGA3	13.4523	13.2291	13.2003	13.1639	12.1561	14.8047	289	Q15399	11.8714	11.9573	11.8063	12.1252	12.2535	12.0222
								290	Q9HCK4	10.6073	11.1812	10.2811	9.352	NA	10.2332	290	Q7Z3C6	NA	NA	7.40162	NA	NA	7.2456	290	Q15758	12.8639	12.7404	12.8307	12.9246	12.8713	12.9929
								291	Q9HCN3	11.3947	11.5275	10.5033	11.0458	10.7405	11.0465	291	Q7Z6A9	14.0254	14.0761	13.8507	13.9692	14.0343	13.9263	291	Q15904	12.2007	12.3277	11.9199	11.9778	12.458	12.4667
								292	Q9HD45	16.7968	16.7216	16.6773	16.4307	16.4078	16.2913	292	Q7Z6M3	10.6923	10.9801	10.9942	10.8945	10.2864	11.0045	292	Q16394	13.4485	13.3543	13.1787	13.2694	13.4554	13.4719
								293	Q9HDC9	13.1588	12.9509	12.8631	12.7759	12.5328	12.6161	293	Q7Z7H5	14.875	14.8775	14.9682	14.9157	15.2281	15.118	293	Q16563	14.8692	14.8231	14.4903	14.4984	14.6672	14.8044
								294	Q9NPH3	8.72959	8.46048	9.45725	9.26924	8.6396	9.47119	294	Q7Z7M0	9.66269	9.68813	9.80374	10.0202	9.60528	9.79533	294	Q16706	15.4704	15.4583	15.1781	15.3291	15.5749	15.5949
								295	Q9NPR2	12.191	12.4784	12.0472	11.9744	12.0987	12.1281	295	Q7Z7N9	13.5838	13.46	13.9195	13.7431	13.8084	12.6267	295	Q24JP5	12.8159	12.5523	12.4234	12.8675	12.6968	13.1706
								296	Q9NQ25	12.6796	12.5509	12.9659	12.5111	12.959	12.7661	296	Q86SQ4	11.5356	11.5829	11.6054	11.0492	11.5072	11.6024	296	Q29983	12.3409	13.8413	11.9229	12.447	12.2236	12.1432
								297	Q9NR96	11.6154	11.4111	11.0772	11.0125	11.4839	11.1718	297	Q86UF1	14.0291	14.0063	13.9014	13.824	13.8573	13.7676	297	Q3T906	11.0874	10.819	10.6266	10.8916	10.9589	10.8764
								298	Q9NRA1	11.0179	10.2783	10.8857	10.6643	10.8144	10.9337	298	Q86VZ1	10.9603	10.9447	11.0972	11.096	10.8577	10.4505	298	Q4G148	11.3367	11.2283	10.9119	NA	11.6049	11.5182
								299	Q9NRB3	12.4356	13.4589	12.1976	13.0993	12.7775	13.3936	299	Q86YB8	12.6343	12.5468	12.4171	12.5397	11.7322	12.4902	299	Q4KMQ2	14.3784	15.2139	14.3866	14.9227	14.1789	14.5264
								300	Q9NRM6	9.98117	10.1848	10.2299	10.261	10.0343	9.13563	300	Q86YC3	12.0642	11.7409	11.7523	10.7981	10.133	13.2726	300	Q4ZIN3	13.2729	13.3907	12.8864	13.1423	13.1477	13.3319
								301	Q9NU53	8.40208	8.80372	8.46264	NA	8.59631	8.41344	301	Q8IWA5	15.9736	16.0228	15.8847	15.9482	15.4386	15.5032	301	Q5BKX6	13.4986	13.2513	13.3091	13.269	13.4843	13.7341
								302	Q9NUN5	12.2357	12.011	12.6191	12.1905	12.214	NA	302	Q8IWK6	12.9502	12.9832	12.7984	12.904	13.1104	13.2417	302	Q5JS37	11.8579	10.5609	12.4428	11.372	12.4717	10.8713
								303	Q9NV96	12.519	12.3989	12.7769	12.4849	12.859	12.6244	303	Q8IWT6	15.4011	15.3989	15.368	15.3503	15.3286	15.1127	303	Q5JU69	12.2095	12.6326	11.8261	11.7113	11.7531	11.9007
								304	Q9NX62	12.4668	12.406	12.1961	12.0589	12.3924	12.235	304	Q8IXL6	11.8855	11.9644	11.935	11.9903	12.3633	11.9478	304	Q5T3F8	11.3952	12.8452	11.3376	11.367	11.4233	11.4599
								305	Q9NY35	13.2278	13.0001	13.1949	12.9239	12.9439	12.8925	305	Q8IZA0	11.7562	11.822	11.6856	11.4349	12.0044	11.8491	305	Q5VW38	15.1112	14.9942	14.9241	14.8651	14.9203	15.1066
								306	Q9NY97	11.0377	10.9731	10.9994	10.7527	11.1353	10.3579	306	Q8N697	16.4059	16.3767	16.3354	16.3973	15.7978	16.197	306	Q5ZPR3	15.1041	15.0682	15.0645	15.0451	15.1944	15.2317
								307	Q9NZQ7	13.8876	13.8704	13.5644	13.2437	13.4719	13.1302	307	Q8N766	15.5445	15.6021	15.3535	15.3825	15.042	15.1935	307	Q6EMK4	NA	12.5691	NA	NA	11.7575	11.3278
								308	Q9P055	13.2125	13.0573	13.3826	13.0072	14.043	13.8208	308	Q8N8Z6	13.4263	13.3431	13.1783	13.1113	13.3681	13.1989	308	Q6P4E1	11.4958	11.6111	11.2414	11.1938	11.2331	11.4887
								309	Q9P2B2	12.4111	12.4163	12.3051	12.2398	11.6577	11.8055	309	Q8NBI5	17.2059	17.2223	17.1955	17.2556	16.4116	16.4161	309	Q6P4Q7	14.7298	14.7665	14.5283	14.5288	14.6469	14.7209
								310	Q9UBV2	11.983	12.0699	11.9811	11.678	11.6253	11.6362	310	Q8NBI5-2	14.4357	14.4804	14.4366	14.4938	13.8657	13.7588	310	Q6PCB8	15.3313	15.3157	15.4975	15.3888	15.4793	15.5712
								311	Q9UH99	11.4597	11.1915	9.82117	11.4183	11.6009	10.2535	311	Q8NBJ4	17.6073	17.5557	17.4334	17.3979	17.4098	17.2985	311	Q6PJF5	10.5057	10.2492	10.2071	10.1798	10.2722	10.309
								312	Q9UHP7	14.978	14.6994	14.5623	14.2945	14.8831	14.5437	312	Q8NBJ9	12.1514	11.5761	12.2933	11.3106	14.2759	11.5541	312	Q6UW56	13.0997	12.9547	12.8224	12.7479	13.0412	13.1346
								313	Q9UHW9	9.64783	10.702	8.69645	11.6159	9.36963	10.7948	313	Q8NBL1	11.1343	10.6463	11.1694	11.4201	11.1554	10.9631	313	Q6UW63	12.3878	12.2829	11.5978	11.9125	11.8072	11.7842
								314	Q9UIQ6	12.056	11.7984	12.1171	11.7559	11.9723	11.4865	314	Q8NBN3	13.9443	14.0084	13.875	13.7914	14.289	13.6542	314	Q6UWB1	14.3987	12.8542	14.6978	14.3333	14.6908	13.9231
								315	Q9UIW2	15.5343	15.3867	15.209	14.9228	15.4014	15.114	315	Q8NBW4	10.8773	10.9888	10.7979	10.6165	10.7733	11.3807	315	Q6UWJ1	9.05159	NA	NA	8.36544	8.52107	8.50308
								316	Q9ULF5	8.04818	7.47435	NA	5.56598	8.20681	NA	316	Q8NC42	14.3563	14.4096	14.2569	14.3948	13.2657	14.1742	316	Q6UWK7	NA	12.9152	NA	9.38563	NA	NA
								317	Q9UN70	13.2206	13.087	13.0376	12.7099	13.1631	13.0741	317	Q8NE01	13.7853	13.6285	13.5329	13.3194	14.3789	13.2967	317	Q6ZQN7	15.7929	15.8429	15.9534	15.8374	16.0204	16.1353
								318	Q9UQV4	14.0521	13.9346	13.9449	13.6964	13.9526	13.7694	318	Q8NFP4	13.1144	12.5084	11.7784	12.5292	9.67206	12.6903	318	Q6ZRP7	12.2529	12.146	12.7118	12.2297	12.4073	12.4062
								319	Q9Y487	12.3581	12.4168	12.4361	12.1679	12.6545	12.4239	319	Q8NFQ8	13.7553	13.8249	13.6059	13.6784	13.7663	13.6321	319	Q6ZS10	14.2409	14.1495	14.2759	14.222	14.3273	14.396
								320	Q9Y4L1	14.5725	14.5913	14.5105	14.3143	14.3007	14.4391	320	Q8NHL6	14.2244	14.0265	14.3913	14.3846	14.7035	14.2234	320	Q70UQ0	11.1109	11.1914	11.0853	10.5789	11.3004	10.7044
								321	Q9Y624	10.5972	8.53819	10.7222	9.3059	10.8272	9.39725	321	Q8TB96	10.3456	10.6774	10.3782	10.2017	9.87078	9.52233	321	Q70UQ0-4	12.0183	11.8292	11.7633	11.6661	12.0725	11.8251
								322	Q9Y639	13.8172	13.9277	13.8684	13.6987	14.3165	14.2072	322	Q8TBP5	11.947	12.1249	11.3336	11.6202	NA	11.6976	322	Q7KYR7	12.7435	12.4668	12.6288	12.5054	12.655	12.7317
								323	Q9Y6M7	13.8358	13.7866	13.8151	13.6225	13.758	13.5684	323	Q8TCJ2	14.8898	14.9166	14.8406	14.7709	14.7262	14.6102	323	Q7L0J3	13.4554	13.4447	13.4902	13.5163	13.633	13.6241
								324	Q9Y6N7	13.2043	13.0538	13.1668	12.9092	13.7815	13.2599	324	Q8TCT7	11.5012	11.2535	11.3668	11.1962	11.8337	11.4409	324	Q7LGA3	13.5693	15.4235	11.9761	12.9382	13.3477	12.7596
								325	Q9Y6X5	NA	7.59229	7.39275	7.14966	NA	NA	325	Q8TCT8	13.1243	13.0152	13.1277	13.1054	12.7759	12.9737	325	Q7Z6A9	14.1946	14.2773	14.3084	14.4825	14.0489	14.1805
																326	Q8TEM1	14.1342	13.9035	14.1062	13.9335	14.0302	13.6745	326	Q7Z6M3	11.2776	11.1713	11.351	11.2834	11.3226	11.2582
																327	Q8WTV0	14.3374	14.2284	14.4011	14.2162	14.8955	14.2466	327	Q7Z7H5	15.8282	15.7233	15.7462	15.7272	15.9261	15.9339
																328	Q8WVQ1	14.2618	14.1851	13.8836	14.058	13.5292	13.6784	328	Q7Z7M0	10.4437	10.6778	10.0279	9.9773	9.97301	10.5087
																329	Q8WWB7	15.671	15.8116	15.7505	15.7186	15.8123	15.6192	329	Q7Z7N9	13.908	13.1982	13.606	13.5663	14.0782	13.729
																330	Q8WWI5	15.1253	15.128	14.9455	14.962	14.9247	14.853	330	Q86SQ4	11.6697	11.5044	11.0582	11.2844	11.1014	11.2517
																331	Q92508	13.1329	13.2131	12.9962	13.0561	12.5881	13.0946	331	Q86UF1	14.2015	14.1516	14.1628	14.1303	14.295	14.3676
																332	Q92542	13.0137	12.9921	12.9766	13.0031	13.2223	12.7944	332	Q86VZ1	11.2372	11.2468	11.224	11.3701	11.3736	11.3305
																333	Q92581-2	11.1929	10.8022	11.41	11.0526	10.9966	10.9074	333	Q86X52	10.9825	10.4201	10.7721	10.593	10.4789	9.9459
																334	Q92673	12.9405	13.0524	12.6887	12.7671	11.5618	12.8246	334	Q86YB8	13.6342	13.4242	13.4462	13.4261	13.5474	13.5876
																335	Q92820	12.2374	12.3339	12.1182	12.2286	12.3233	11.9186	335	Q86YC3	12.1636	14.3833	NA	12.0749	12.5169	12.0425
																336	Q92823	13.2922	13.2855	13.2469	13.156	13.214	12.8029	336	Q8IWA5	15.5254	15.4747	15.4589	15.4702	15.5547	15.6477
																337	Q92854	13.0903	13.1373	13.0348	13.0459	13.1188	12.9194	337	Q8IWK6	12.7791	12.6506	12.8325	12.837	12.9357	12.8724
																338	Q92859	12.0605	11.9793	12.0321	11.911	12.3709	11.7063	338	Q8IWT6	15.056	14.903	14.9784	14.9588	15.1373	15.1858
																339	Q92896	12.3708	12.3094	12.4063	12.1724	13.056	12.8878	339	Q8IXL6	11.2313	11.1884	10.9669	10.7427	11.0951	11.1897
																340	Q92956	12.4759	12.4993	12.4514	12.3901	12.4645	12.2949	340	Q8IZA0	12.1554	12.3386	12.0077	11.9927	12.2265	12.3831
																341	Q969P0	14.6527	14.5273	14.7005	14.4552	14.7436	14.3938	341	Q8IZY2	12.2007	11.9317	11.862	11.9489	11.9376	12.1114
																342	Q969V3	13.5876	13.711	13.4082	13.3997	12.1781	13.3056	342	Q8N441	7.3684	8.98372	8.32008	8.84841	NA	8.80801
																343	Q96AP7	14.8038	14.8459	14.8297	14.3431	15.2885	15.6462	343	Q8N697	16.4542	16.4067	16.4948	16.517	16.5935	16.6632
																344	Q96AQ6	11.4106	11.2596	NA	NA	11.534	10.8709	344	Q8N6Y1	NA	9.50654	NA	9.97254	10.4544	10.4219
																345	Q96BD0	12.7119	12.7382	12.7468	12.7614	12.8287	12.5922	345	Q8N766	15.8111	15.7868	15.5927	15.6612	15.7945	15.9204
																346	Q96DU3	13.2448	13.2478	13.4202	13.2721	13.5817	13.0475	346	Q8N8Z6	13.3836	13.3458	13.316	13.374	13.3187	13.311
																347	Q96F46	13.6738	13.6861	13.608	13.6239	12.8657	13.0437	347	Q8NBI5	17.356	17.3173	17.4741	17.4995	17.5836	17.7004
																348	Q96HA4	13.929	13.8571	13.9289	13.9796	13.9798	13.8482	348	Q8NBI5-2	14.5844	14.4818	14.6255	14.5713	14.7814	14.8812
																349	Q96J42	11.698	11.752	11.4036	11.4624	12.2193	11.4777	349	Q8NBJ4	15.4803	15.6138	15.3657	15.4274	15.4429	15.462
																350	Q96JJ7	11.4973	11.708	11.6365	11.5403	11.5481	11.7012	350	Q8NBJ5	10.3855	11.0007	10.292	NA	11.435	NA
																351	Q96K49	13.8485	13.8997	13.6236	13.6219	14.4745	14.3451	351	Q8NBJ9	13.2184	10.6951	13.7319	12.9766	13.5975	12.8601
																352	Q96NT5	18.6335	18.7572	18.6412	18.6945	18.5954	18.5119	352	Q8NBL1	11.6539	11.8847	11.9144	11.7708	11.8147	11.7806
																353	Q96PD2	10.5256	10.7755	11.3778	10.754	10.1294	NA	353	Q8NBN3	14.2675	14.1637	14.3203	14.3619	14.2315	14.3359
																354	Q96RD7	14.9689	15.0145	14.8829	14.8439	14.6366	14.4556	354	Q8NBW4	10.2741	12.5542	11.1004	11.7539	10.2242	11.3022
																355	Q96RD9	12.0581	12.0212	11.3017	11.895	11.7677	11.3727	355	Q8NC42	14.5071	14.4904	14.2908	14.4727	14.4027	14.4899
																356	Q96RQ9	12.8743	12.8579	12.6158	12.6826	12.5218	12.0858	356	Q8NE01	13.0269	12.6298	13.3146	12.9641	13.2263	13.0807
																357	Q96S52	12.8115	12.8337	12.3871	12.5929	11.9971	11.7366	357	Q8NFP4	10.8881	11.3666	11.4516	11.6794	11.3618	11.6298
																358	Q96T83	17.0407	17.0598	17.1792	17.2166	17.2576	17.1536	358	Q8NFQ8	14.091	14.1309	13.989	14.0604	14.1684	14.2552
																359	Q99571	12.3761	12.3495	12.3084	12.3119	12.2736	12.183	359	Q8NHL6	15.3506	15.3234	15.643	15.5073	15.4887	15.4658
																360	Q99808	14.5761	14.1467	14.711	14.3691	14.5634	13.2672	360	Q8NHS3	13.287	13.002	12.8161	12.7465	12.8655	12.7996
																361	Q9BRN9	14.3176	14.3641	14.3647	14.3107	14.2838	14.1226	361	Q8TB96	13.052	12.7106	11.4033	11.9565	11.8945	12.0847
																362	Q9BU23	12.9562	12.9845	12.9755	13.0199	13.1566	12.824	362	Q8TBP5	12.6712	12.5043	12.4468	12.0563	11.6156	NA
																363	Q9BVK6	15.6047	15.6396	15.651	15.7049	15.75	15.6542	363	Q8TCJ2	13.7293	13.8206	13.7454	13.713	13.7896	13.9082
																364	Q9BX74	13.1628	13.1834	13.1099	13.0208	12.9798	12.7515	364	Q8TCT7	12.1868	12.0998	11.7199	11.4804	11.9169	11.7656
																365	Q9BXB1	12.0135	11.7827	11.9409	11.7882	12.3841	11.9762	365	Q8TCT8	12.2431	12.3063	12.3211	12.4895	12.5112	12.4721
																366	Q9BXP2	10.5502	11.4489	11.5073	11.8446	10.5016	10.2589	366	Q8TEM1	13.061	12.4244	12.7956	12.6271	12.903	12.8432
																367	Q9BXR5	13.3315	13.441	13.2929	12.9622	12.9095	13.0257	367	Q8WTV0	14.8628	14.6587	15.2707	14.9711	14.9873	14.894
																368	Q9BY67	14.4431	14.3822	14.4298	14.3434	14.6775	14.3817	368	Q8WVQ1	14.5726	14.4964	13.968	14.0854	14.5979	14.1097
																369	Q9C0C4	13.5919	13.6184	13.629	13.615	13.6818	13.5038	369	Q8WWB7	16.0406	15.9869	15.896	15.9972	16.1117	16.1946
																370	Q9C0H2	13.7229	13.5697	13.6773	13.5569	13.9748	13.4071	370	Q8WWI5	15.4628	15.3886	15.3333	15.3289	15.4683	15.554
																371	Q9C0K1	13.5623	13.6859	13.4525	13.8085	12.8669	13.6229	371	Q92485	10.2006	9.92108	10.5263	10.0258	9.94413	10.1669
																372	Q9H0X4	14.7763	14.8869	14.695	14.7411	14.7437	14.7586	372	Q92508	13.5397	13.6734	13.2728	13.3223	13.4776	13.3231
																373	Q9H330	12.1818	12.1251	11.7312	12.1209	10.9005	11.787	373	Q92542	13.6806	13.4908	13.7606	13.6491	13.6627	13.6352
																374	Q9H3R2	13.3049	13.3761	13.3662	13.4013	13.351	13.2291	374	Q92673	12.9561	13.2138	13.0177	12.8723	12.8964	12.9901
																375	Q9H3S1	14.8644	14.958	14.6409	14.7306	14.6829	14.593	375	Q92820	12.7999	12.3372	12.1793	12.1299	12.3254	12.2741
																376	Q9H5I5	13.6553	13.8222	13.5338	13.5206	13.313	13.0995	376	Q92823	13.6746	13.5524	13.6331	13.6002	13.6912	13.6912
																377	Q9H5V8	14.6205	14.5879	14.542	14.5485	14.5458	14.4538	377	Q92854	13.2128	13.14	13.256	13.2437	13.3869	13.4149
																378	Q9H741	12.4031	12.1296	12.2563	12.1549	12.1843	12.1357	378	Q92859	12.5494	12.1445	12.5538	12.3781	12.6026	12.768
																379	Q9H7M9	13.1646	13.0193	12.9709	12.8889	13.3533	13.0941	379	Q92896	13.505	13.2774	13.1786	13.2191	13.3019	13.1099
																380	Q9H813	13.1452	13.2074	13.2611	13.2376	12.7593	12.6817	380	Q92956	12.4631	12.3403	12.4098	12.4262	12.4266	12.4324
																381	Q9H8M5	13.2803	13.322	12.9966	12.9934	13.1284	13.062	381	Q93033	10.8976	11.2104	11.1941	9.99122	11.3667	11.5481
																382	Q9HAV5	12.4234	12.3563	12.234	12.1738	12.3702	12.1786	382	Q969N2	9.86227	7.94966	9.73624	9.23526	9.15482	8.3833
																383	Q9HBG7	13.3807	13.4377	13.2344	13.2377	11.7496	13.1856	383	Q969P0	15.1696	14.3934	15.5988	15.0751	15.0049	14.7394
																384	Q9HC56	11.9146	12.0134	11.909	11.7028	11.9088	11.411	384	Q969V3	13.0572	13.4858	13.2619	13.2693	13.292	13.4423
																385	Q9HCN3	11.5751	11.6374	11.4291	11.5116	10.6617	11.074	385	Q96AP7	15.4638	15.4557	14.2291	14.7637	15.5648	15.8332
																386	Q9HD45	18.7416	18.7812	18.6202	18.6862	18.5305	18.3393	386	Q96AQ6	12.1138	12.0979	12.2037	NA	11.7	12.2775
																387	Q9HDC9	14.5294	14.7402	14.4082	14.4502	14.333	14.0872	387	Q96BD0	14.5066	14.2557	14.519	14.691	14.7155	14.8073
																388	Q9NPH3	11.4787	11.4328	11.6924	11.3658	11.9079	11.4647	388	Q96DU3	13.6019	13.3862	13.8147	13.6757	13.7694	13.6751
																389	Q9NPR2	13.0209	13.0081	12.9312	12.7846	12.8159	12.7511	389	Q96F46	12.3622	12.208	12.1897	12.12	12.3142	12.2936
																390	Q9NQ25	13.5262	13.4708	13.6231	13.5891	13.8	13.3339	390	Q96HA4-2	13.1969	13.0627	13.2078	13.2219	13.2472	13.3605
																391	Q9NR96	12.4957	12.6052	12.4649	12.5595	12.5866	12.2862	391	Q96HE7	10.0789	9.7196	9.55142	9.58558	NA	10.3788
																392	Q9NRA1	12.6194	12.762	12.6555	12.8789	12.7219	12.8355	392	Q96J42	12.9249	12.9136	12.9305	12.6794	12.9182	12.9276
																393	Q9NRB3	14.4444	14.4693	13.8282	14.3827	12.4405	14.394	393	Q96JJ7	12.468	12.7235	12.5652	12.351	12.3476	12.4193
																394	Q9NRM6	12.8172	12.9761	12.6453	12.7666	12.0624	12.4464	394	Q96K49	14.2289	14.2342	14.3988	14.4133	14.2568	14.3856
																395	Q9NRN5	12.2347	11.9028	12.1955	12.0588	12.3737	11.8585	395	Q96KA5	7.56551	11.6651	9.21993	8.49315	7.73756	8.91366
																396	Q9NRX5	11.5214	11.4526	11.1938	11.6027	11.3743	11.1277	396	Q96NT5	18.7416	18.7106	18.9309	18.9445	18.9951	19.1576
																397	Q9NS84	11.9971	12.1426	11.8394	11.9741	11.9977	11.5786	397	Q96PD2	11.1191	10.5589	9.93076	9.57734	11.0024	11.064
																398	Q9NU53	11.4621	9.88615	9.53232	11.5166	NA	10.8775	398	Q96RD7	14.9776	14.9425	15.2881	15.251	15.2702	15.4242
																399	Q9NUN5	14.4182	14.5634	14.3852	14.4776	14.4001	14.1582	399	Q96RD9	11.6634	11.4946	10.8422	10.9235	11.0857	11
																400	Q9NV96	13.7692	13.7387	13.9014	13.721	14.3167	13.9135	400	Q96RQ1	9.89286	9.89327	10.1291	10.1514	7.60313	10.2736
																401	Q9NX62	13.6379	13.7272	13.6372	13.6785	13.8653	13.4758	401	Q96RQ9	13.5125	13.6422	13.3627	13.3503	13.0849	13.5216
																402	Q9NY35	16.2465	16.2878	16.2719	16.242	16.1274	15.9282	402	Q96S52	11.5963	11.7903	11.5288	11.2354	11.6991	11.798
																403	Q9NY97	13.284	13.3256	13.1043	13.1749	13.1786	13.0532	403	Q96T83	17.1236	17.0855	17.2688	17.3046	17.4615	17.4226
																404	Q9NZ08	12.856	12.7343	12.5681	12.6386	12.6771	12.4008	404	Q99467	11.8469	11.6587	11.7965	11.8957	12.1469	12.0769
																405	Q9NZQ7	15.8136	15.8298	15.7782	15.8016	15.8889	15.6054	405	Q99571	12.6616	12.6705	12.5025	12.6448	12.7415	12.7664
																406	Q9P055	13.7043	13.6091	13.6189	13.5292	14.5189	14.3024	406	Q99808	14.5936	13.5494	14.5356	14.218	14.7991	14.5333
																407	Q9P0K1	10.1937	10.4501	9.47001	10.3316	8.72211	10.3042	407	Q9BRN9	13.3304	13.2516	13.4209	13.4335	13.6202	13.6348
																408	Q9P0T7	10.9678	10.3529	9.67154	10.1585	NA	9.29788	408	Q9BU23	13.6392	13.4436	13.4584	13.5179	13.4633	13.6072
																409	Q9P2B2	14.1461	14.1825	14.1479	13.9892	13.9967	13.9475	409	Q9BVK6	13.1169	13.0933	13.0849	12.9219	13.1866	13.1921
																410	Q9UBV2	14.1292	14.1953	13.9705	14.0215	13.9244	13.6258	410	Q9BX74	13.3475	13.3037	13.1676	13.1986	13.3051	13.3108
																411	Q9UGH3	14.6436	14.2933	14.5878	14.3234	15.1585	13.9603	411	Q9BXB1	11.7016	11.2702	11.7184	11.3858	11.6924	11.6431
																412	Q9UH99	13.7042	13.9259	13.2654	13.7089	10.5537	13.5418	412	Q9BXR5	13.7116	13.7397	14.0838	14.0452	13.8122	13.9046
																413	Q9UHP7	16.5871	16.6165	16.2677	16.28	16.6048	16.3873	413	Q9BY67	14.4543	14.2661	14.5343	14.4111	14.4636	14.3848
																414	Q9UHW9	11.6735	11.777	11.1413	11.5712	9.72607	12.781	414	Q9C0C4	14.0201	13.7971	13.7839	13.8881	13.9201	14.0937
																415	Q9UIG8	10.8933	10.5228	NA	11.0424	11.4177	10.9576	415	Q9C0H2	14.2151	13.7821	14.1892	14.051	14.4126	14.0084
																416	Q9UIQ6	12.7535	12.6223	12.7753	12.6479	12.707	12.5469	416	Q9C0K1	12.5135	12.8155	12.7994	12.9824	12.5645	12.617
																417	Q9UIW2	14.532	14.5862	14.4936	14.4411	14.5774	14.3984	417	Q9GZU1	NA	10.0689	10.038	NA	NA	9.85306
																418	Q9UL01	11.0611	11.076	11.4176	11.274	11.738	10.8753	418	Q9H0X4	15.3445	15.322	15.3587	15.3977	15.3816	15.4742
																419	Q9ULF5	10.5	10.5836	8.90147	9.43801	9.02143	11.1259	419	Q9H2H9	10.8186	9.6704	11.6571	10.9962	11.5496	11.1472
																420	Q9UM44	11.2855	11.0973	11.4358	10.7332	12.091	10.918	420	Q9H330	12.1552	12.2786	11.8874	12.1546	11.8175	12.2479
																421	Q9UMF0	11.2571	11.1763	10.67	10.6798	11.5555	10.9793	421	Q9H3R2	12.642	12.502	12.6364	12.6457	12.5155	12.5074
																422	Q9UN70	14.3581	14.45	14.2182	14.2669	14.4101	14.1991	422	Q9H3S1	14.834	14.7476	14.8686	14.7947	14.8497	14.9873
																423	Q9UQV4	15.0593	15.1035	15.0049	15.0693	15.167	14.936	423	Q9H5I5	13.8232	13.7946	13.8268	13.848	13.9098	13.932
																424	Q9Y274	11.631	11.6628	11.5332	11.294	11.2646	11.3608	424	Q9H5V8	14.7296	14.7362	14.6856	14.6754	14.7701	14.8261
																425	Q9Y2T6	11.1378	11.0574	11.0414	10.9589	11.0079	10.6897	425	Q9H741	12.7063	12.6027	12.742	12.4908	12.83	12.5778
																426	Q9Y487	14.6468	14.6982	14.753	14.5026	14.7185	14.5727	426	Q9H7M9	13.0932	12.9409	12.9967	12.912	13.0189	12.9979
																427	Q9Y4L1	13.6672	13.6673	13.4067	13.3433	13.4016	14.0496	427	Q9H813	14.8198	14.8	14.8597	14.823	14.9228	15.0859
																428	Q9Y5F8	12.1956	12.341	11.9537	12.1626	12.3475	12.0856	428	Q9H8M5	13.6797	13.5272	13.6296	13.6954	13.7129	13.8963
																429	Q9Y5G5	11.9275	12.6937	11.6039	12.4092	9.43253	13.5665	429	Q9HAV5	12.6907	12.6794	12.6087	12.5809	12.6054	12.8451
																430	Q9Y624	12.5338	12.0647	12.7078	12.232	14.3957	12.7862	430	Q9HBG7	13.6451	13.6556	13.2705	13.3487	13.3458	13.4783
																431	Q9Y639	14.9835	15.0961	14.8911	14.995	14.3382	15.0266	431	Q9HBW0	11.0652	10.3261	11.2206	NA	NA	10.663
																432	Q9Y6M7	14.0872	14.0887	13.9773	14.1482	13.7631	13.9262	432	Q9HC56	12.0229	11.9216	11.9814	11.8363	12.1055	12.1303
																433	Q9Y6N7	13.0773	12.9805	13.0684	13.0606	14.0517	12.8942	433	Q9HCK4	14.6895	14.6495	14.5753	14.5894	14.7304	14.816
																434	Q9Y6Q6	12.3687	12.3755	12.159	12.3033	12.1978	12.0052	434	Q9HCN3	11.8751	11.703	11.7111	11.75	11.9517	12.0264
																435	Q9Y6X5	10.569	10.6111	10.5034	10.7275	10.2036	11.3013	435	Q9HD45	18.9411	18.9499	18.7678	18.7562	18.8112	18.9269
																								436	Q9HDC9	14.8024	14.8232	14.3989	14.3632	14.5941	14.6536
																								437	Q9NPH3	11.5485	11.6286	11.9011	12.133	11.9828	11.9601
																								438	Q9NPR2	13.6398	13.6139	13.4815	13.6233	13.584	13.6659
																								439	Q9NQ25	13.7246	13.4635	13.6369	13.5764	13.5003	13.497
																								440	Q9NR96	12.8687	12.8072	12.8259	12.8379	12.8077	12.957
																								441	Q9NRA1	13.1624	13.2615	12.9814	13.1191	13.2605	13.1456
																								442	Q9NRB3	14.0259	14.4835	14.0185	14.1691	13.7787	14.0082
																								443	Q9NRM6	13.1422	13.0595	13.0219	13.0857	13.1075	13.4941
																								444	Q9NRN5	12.76	12.4573	12.6895	12.4644	12.569	12.5516
																								445	Q9NRX5	11.9673	12.0633	12.424	12.5577	12.2688	12.4384
																								446	Q9NS84	12.0171	11.998	11.7414	12.2625	12.2854	12.2549
																								447	Q9NU53	10.7982	11.178	11.6771	11.4693	11.415	10.7815
																								448	Q9NUM4	9.30963	11.2114	8.70903	6.92087	9.226	9.17581
																								449	Q9NUN5	14.7473	14.7317	14.7944	14.7525	14.8705	14.9433
																								450	Q9NV96	14.65	14.4561	14.7775	14.6677	14.6273	14.7223
																								451	Q9NX62	14.1014	14.0473	13.9587	14.0776	14.2179	14.303
																								452	Q9NXH8	7.9349	11.8866	10.3797	NA	NA	10.1253
																								453	Q9NXL6	12.114	11.856	12.0533	11.9472	12.2742	12.1743
																								454	Q9NY35	11.8255	11.4374	11.4927	11.4297	11.5578	11.4128
																								455	Q9NY97	13.6556	13.5174	13.4636	13.4485	13.5287	13.6525
																								456	Q9NZ08	13.0474	12.8048	12.9211	12.7742	13.0135	12.9285
																								457	Q9NZQ7	16.344	16.2548	16.3142	16.3068	16.376	16.4592
																								458	Q9P055	14.887	14.8922	14.9717	14.9059	14.9458	14.9976
																								459	Q9P0K1	11.8389	11.8437	11.5602	11.8253	11.6008	11.7774
																								460	Q9P2B2	14.46	14.457	14.3921	14.4854	14.4552	14.5057
																								461	Q9UBV2	13.6841	13.6024	13.5593	13.5105	13.5739	13.7171
																								462	Q9UGH3	13.9659	13.3402	14.3731	14.125	14.4338	14.2369
																								463	Q9UH99	14.3079	14.3213	13.9203	13.8832	14.0142	14.1695
																								464	Q9UHP7	14.6682	14.4705	14.6413	14.5545	14.6933	14.7973
																								465	Q9UHW9	10.8112	13.4617	10.4118	11.0703	11.0603	10.8843
																								466	Q9UIG8	11.4532	7.23694	11.7388	11.4829	11.7645	NA
																								467	Q9UIQ6	12.947	12.8835	12.8615	12.8313	13.0426	12.9547
																								468	Q9UIW2	16.4198	16.4398	16.4512	16.5248	16.4951	16.6402
																								469	Q9UK23	11.8749	11.9206	11.8492	12.0455	11.8789	11.7385
																								470	Q9UL01	12.3644	12.1568	12.3852	12.1541	12.6087	12.4963
																								471	Q9ULF5	13.4882	13.4188	13.5692	13.6238	13.659	13.608
																								472	Q9UM44	12.2583	11.5226	12.834	12.3249	12.3584	12.2213
																								473	Q9UMF0	12.4444	12.5798	12.4662	12.3701	12.6045	12.4864
																								474	Q9UN70	14.636	14.5394	14.6114	14.6038	14.7326	14.7815
																								475	Q9UNW1	8.78441	9.41929	9.2522	9.08262	9.23638	9.73244
																								476	Q9UQV4	15.2503	15.1799	15.137	15.1859	15.2055	15.3424
																								477	Q9Y274	11.5975	11.4558	11.3793	11.3571	11.4591	11.4774
																								478	Q9Y287	8.04986	9.97096	10.0853	9.48022	11.3378	10.6528
																								479	Q9Y2T6	11.2554	10.7459	11.1587	11.1131	11.2953	11.2401
																								480	Q9Y487	12.6287	12.7469	12.5763	12.545	12.5673	12.8842
																								481	Q9Y4L1	13.659	13.4209	13.2837	13.336	13.6418	13.4192
																								482	Q9Y5F8	12.573	12.5994	12.7223	12.531	12.8862	12.909
																								483	Q9Y5G5	12.486	14.1557	11.1166	12.0686	11.7555	10.838
																								484	Q9Y5Z0	10.3061	11.444	10.2805	11.0255	NA	11.154
																								485	Q9Y624	13.6025	11.5132	14.5723	13.8702	14.0172	13.463
																								486	Q9Y639	14.1031	14.1379	14.1493	14.228	14.2153	14.3389
																								487	Q9Y6M7	14.2831	14.2722	14.2817	14.2774	14.3396	14.4181
																								488	Q9Y6N7	13.3402	13.0466	13.2661	13.257	13.1842	13.1851
																								489	Q9Y6Q6	12.1248	12.0184	12.3088	12.3942	12.516	12.2069
																								490	Q9Y6X5	9.70707	9.6593	9.51431	9.05975	9.49277	9.42379

## Sheet: 2c-3g
Source data for Extended data figure 2c and 3g. %Coefficient of variation of peptide levels among 1, 2, 5, 10 million cells. Data for autoCSC in 3g are from published data (van Oostrum et al.)
1	2	5	10
1.2189	1.05646	0.348194	0.542557
0.278601	0.099711	0.01749	0.038782
0.337533	0.152309	0.079867	0.11307
0.294405	0.392236	0.29207	0.155095
0.389408	0.094305	0.051163	0.187614
0.322622	0.117681	0.164106	0.773552
0.341866	0.164762	0.069731	0.007512
0.141782	0.69504	0.075057	0.083953
0.144986	0.172205	1.14878	0.051188
1.38515	0.188939	0.130197	0.246533
0.535906	0.152222	0.266038	0.38245
0.256655	0.161107	0.118256	0.861449
0.27923	0.149007	0.187237	0.051312
0.294465	1.20871	0.192589	0.192479
0.501107	0.947267	0.134733	0.122687
0.620585	0.136874	0.223441	0.176918
0.073619	0.922172	0.626141	0.101327
0.786779	0.073537	0.538962	0.311333
0.512889	0.071838	0.312938	0.279365
0.266874	0.422628	0.127923	0.226263
0.703743	0.003958	0.093088	0.328288
0.333708	0.108962	1.12482	0.849431
0.432907	0.373953		0.068686
0.285898	0.189706	0.104383	0.146125
0.113061	0.042353	0.217173
0.310965	0.040311	0.109503	0.434858
0.238108	0.248088	0.033556	0.643406
0.290196	0.774966	0.03445
0.323308	0.082686	0.029583	0.068751
0.365459	0.042659	0.417167	0.158404
0.777749	0.078912	0.546876	0.080002
0.307868	0.404908	0.226738	0.099213
0.27284	0.527028	0.35368	0.131356
0.421895	0.095662	0.277037
0.51325	0.110711	0.162384	0.158573
0.318789	0.114734	0.095689	0.13537
0.506632	0.109705	0.055702	0.166376
0.427099	0.139018	0.067871	0.256866
0.091628	0.054427	0.251722	0.175111
0.23264	0.136655	0.325748	0.101431
0.103271	0.195558	0.046984	0.02657
0.263309	0.187115	0.205967	0.156194
0.575763	0.131685	0.084005	0.339719
0.321748	0.109361	0.033258	0.099996
0.062414	0.25171	0.225807	0.158449
0.171386	0.097546	0.02183	0.358634
0.486842	0.209177	0.601255	0.16133
0.318021	0.129595	0.063349	0.437496
0.385549	0.36715	0.061982	0.009733
0.331582	0.212418	0.073793	0.735922
0.322745	0.237711	0.068672	0.059998
0.195726	0.196223	0.026564	0.098682
0.236442	0.237973	0.423279	0.00846
0.198307	0.233817	0.157257	0.068873
0.85769	0.822112	0.324193	0.093894
0.482198	0.270321	0.039278	0.101455
0.347019	0.090178	0.15846	0.495896
0.255071	0.110822	0.530775	0.131965
0.222755	0.205177	0.009162	0.1753
0.221701	0.112213	0.286778	0.013017
0.214326	0.37713	0.084782	0.127041
0.148244	0.322989	0.131511	0.165047
0.484771	0.128915	0.173643	0.053223
0.467092	0.175521	0.124965	0.076141
0.341891	0.844979	0.11558
0.392322	0.223753	0.4889	0.077028
	0.087868	0.880864	0.071973
0.447612	0.080058	0.116302	0.170451
0.55192	0.095614	0.086144	0.234253
0.458876	0.319553	0.301154	0.123295
0.273058	0.122266	0.056351	0.267322
0.72191	0.497698	0.103594	0.049344
0.75159	0.179963	0.340643	0.22976
0.611709	0.176092	0.064718	0.332011
0.093479	0.365984	0.114047	0.426059
0.534889	0.827429	0.233266	0.191841
0.431876	0.106056	0.342293	0.250034
0.480952	0.418679	0.114457	0.292675
0.506309	0.166751	0.06308	0.167305
0.384055	0.109727		0.183562
0.305851	0.234075	0.171894	0.091537
0.266033	0.02386	0.06712	0.008287
0.332416	0.093632	0.160701	0.045859
0.68799	0.085748	0.077958	0.050418
0.890959	0.09672	0.305031	0.112561
0.053479	0.23846	0.178858	0.490359
0.137839	0.083082	0.059893	0.092907
0.166212	0.19603	0.375371
0.65559	0.219186	0.01743	0.176012
0.332238	0.213647	0.112739	0.279471
0.462867	0.111515	0.170901	0.060181
0.24753	0.590758	0.1658	0.06497
0.917794	0.349717		0.110074
0.486272	0.051651	0.041887	0.098787
0.567687	0.542064	0.093713	0.20974
0.583473	0.098859	0.922376	0.040867
0.330994	0.077747	0.217612	0.337577
0.575889	0.084611	0.521251	0.22983
0.323998	0.109206	0.094393	0.199389
1.02428	0.57425	0.135642	0.181107
0.202577	0.429406	0.231832	0.125005
0.250274	0.302362	0.451862	0.259509
0.73962	0.112902	0.646911	0.074482
0.228311	0.079451	0.119391	0.152922
0.365411	0.123855	0.040351	0.212891
0.119894	0.127583	0.103068	0.068362
0.053602	0.040066	0.063139	0.229481
0.676978	0.526698	0.084916	0.058188
0.417642	0.280217	0.099816	0.135597
	0.19737	0.113712	0.073151
0.219728	0.267769	0.308552	0.304933
0.411535	0.162465	0.124357	0.050335
0.599016	0.101596	0.659624	0.060483
0.76683	0.129888	0.460347	0.084231
0.520563	0.151121	0.318322	0.160701
0.290331	0.719334	1.02138
0.441211	0.123878	0.35353	0.076929
1.21031	0.227314	0.112977	0.04887
0.34741	0.068993		0.087902
0.409995	0.205711	0.525352	0.073017
0.381335	0.149841	0.153421	0.076178
1.02865	0.058739	0.189952	0.080938
0.912467	0.138257	0.232912	0.04309
0.264399	0.197951	0.108102	0.092203
0.77142	0.206408	0.327613	0.090161
0.708682	0.073784	0.234997	0.033496
	0.158052	0.230008	0.01541
0.810253	0.362328	0.290001	0.169052
0.815184	0.04326	0.743761	0.079262
0.255829	0.109131	0.049411	0.079992
0.386207	0.52179	0.083443	0.137986
0.360375	0.015426	0.044167	0.132644
0.644065	0.14816	0.130068	0.098315
0.325898	0.293669	0.275186	0.198478
0.243324	0.831575	0.039235	0.897894
0.345568	0.087294	0.04578	0.188259
0.340954	0.135048	0.096321	0.134652
0.73117	0.389605	0.109171	0.244279
0.304423	0.205342	0.327001	0.06071
0.860539	0.215857	0.070092	0.118412
0.255789	0.232151	0.154931	0.176015
0.284949	0.123305	0.126795	0.044089
0.372839	0.143713	0.708158	0.636608
0.641924	0.196926	0.081153	0.086963
1.27983	0.236422	0.085547	0.193138
0.51644	0.218441	0.120567	0.150962
0.489136	0.122813	0.739215	0.072177
0.288062	0.031647	0.194166	0.13568
0.345091	0.263806	0.035525	0.11323
0.285801	0.032394	0.131837	0.125565
0.355511		0.219835	0.17192
0.20928	0.051896	0.227602	0.461167
0.641564	0.201667	0.100734	0.059815
1.73043	0.224159	0.24685	0.040779
0.084684	0.21617	0.144617	0.071986
0.441792	0.221219	0.109145	0.080105
0.402629	0.186061	0.183756	0.127744
0.29035	0.302841	0.132762	0.245534
0.919944		0.391276	0.087151
0.276822	0.268783	0.102582	0.916025
0.286292	0.23429	0.261664	0.150223
0.391625	0.282415	0.110033	0.238687
0.34377	0.529495	0.204063	0.111222
0.305732	0.182407	0.267925	0.120885
0.361996	0.02529		0.100357
0.53949	0.560992	0.24529	0.124139
0.575009		0.459375	0.101069
0.216279	0.062114	0.124405	0.15733
0.493657	0.255886	0.58242	0.150218
0.596765	0.178176	0.164208	0.507227
0.314145	0.234673	0.14053	0.026163
0.217193	0.271934	0.025391	0.105597
0.489974	0.448902	0.19255	0.146269
0.438163	0.370236	0.132141	0.098257
0.426371	0.169376	0.111983	1.14701
0.077545	0.04109	0.346812	0.018956
0.172714	0.362481	0.112342	0.34371
0.474918	0.221984	0.310081	0.065304
0.292066	0.095617	0.522719	0.233394
0.649293	0.164804	0.146627	0.209228
0.571116	0.134036	0.671327	0.034335
0.199542	0.30845	0.103231	0.031922
1.08018	0.266334	0.071506	0.121117
0.609514	0.272014	0.118473	0.110881
0.569464	0.836197	0.307546	0.225316
0.261305	0.510048	0.145431	0.062666
0.484519	0.031027	0.406456	0.146492
0.575801	0.181791	0.180998	0.158498
0.66137	0.459929	0.325207	0.109211
0.474298	0.254838	0.272263	0.418594
0.237008	0.296741	0.036315	0.165141
0.085181	0.231787	0.261541	0.844169
0.216193	0.243312	0.101212	0.248211
0.291013	0.301372	0.866287	0.181604
0.346097	0.168039	0.077861
0.568994	0.232523	0.270788	0.142242
0.174116	0.464518	0.285786	0.276235
0.437494	0.358088	0.164629	0.260816
0.310076	0.110302	0.142556	0.195517
0.263276	0.331916	0.221047	0.159677
0.342019	0.119286	0.094414	0.116088
0.290297	0.090495	0.788748	0.188512
0.310929	0.274713	0.158803	0.186537
0.297506	0.207531		0.087183
0.488128	0.300697	0.059244	0.247399
0.345558	0.152335	0.217757	0.953713
0.748097	0.375032	0.250762	0.100907
0.281935	0.388847	0.100111	0.14974
0.247642	0.051843	0.307601	0.066497
0.280107	0.328418	0.077997	0.25439
0.274192	0.401379	0.194963	0.103886
0.430045	0.136977		0.336719
0.287302	0.473131	0.135874	0.302966
0.57683	0.073227	0.097585	0.096493
0.298415	0.12516	0.199509	0.129206
0.270271	0.25833	0.128338	0.046033
0.852093	0.117355	0.172291	0.079182
0.853626	0.305921	0.125115	0.280003
0.293799	0.187932	0.626334	0.048694
0.700075	0.077111	0.129694	0.067674
0.887074	0.208628	0.440505	0.192897
0.243662	0.621239	0.104059	0.158308
0.651731	0.148301	0.20962	0.051844
0.514005	0.476954	0.325071	0.466653
0.29839	0.40019	0.119033	0.15344
0.270212	0.091818	0.52066	0.130436
0.311912	0.135181	0.74379	0.104101
0.295783	0.163096	0.134319	0.058904
0.051432	0.156926	0.166193	0.420214
0.284181	0.169769	0.046928	0.201893
0.32636	0.480971	0.049172	1.16752
0.314017	0.097945	0.121024	0.242692
0.161918	0.076484	0.166851	0.104304
0.132766	1.41357	0.461977	0.101479
0.335476	0.204878	0.265381	0.235079
0.618654	0.216766	0.030136	0.104006
0.232751	0.16852	0.206682	0.043339
0.279102	0.396376	0.15205	0.286968
0.319336	0.132024	0.383997	0.58759
0.410268	0.170726	0.883674	0.125122
0.275645	0.228703	0.108959	0.184714
0.418343	0.649314	0.420736	0.088577
0.370731	0.164463	0.08814	0.047094
0.504003	1.65976	0.369977	0.073853
0.236745	0.157706	0.135792	0.102555
0.483792	0.121632	0.729274	0.132214
0.243944	0.176536	0.084348	0.343644
0.416109	0.104615	0.713537	0.124852
0.219984	0.113832	0.897769	0.230127
0.275854	0.203522	0.865686	0.239256
0.819864	0.100062	0.093328	0.083517
0.253445	0.128148	0.132533	0.153958
0.302032	0.308079	0.165666	0.746582
0.349494	0.178366	1.07199	0.17689
0.659585	0.078392	0.320205
0.25628	0.883071	0.256218	0.085445
0.846973	0.4064	0.139474	0.179769
0.192147	0.124091	0.168327	0.237028
0.438502	0.112928	0.263812	0.132678
0.544301	0.1208	0.136624	0.296758
0.177014	0.402536	0.109459	0.095864
1.07871	0.088356	0.05608	0.060737
0.084873	0.116589	0.062381	0.153346
0.434338	0.139615	0.253768	0.123509
0.3619	0.102799	0.998686	0.106366
0.289611	0.049308	0.081436	0.179662
0.226629	0.463915	0.325292	0.449923
0.509268	0.266564	0.076723	0.092571
0.840214	0.084611	0.391326	0.182488
0.317313	0.177117	0.134514
0.665866	0.186773	0.324289	0.028413
0.028623	0.496027	0.243922	1.33452
1.44633	0.438491	0.06532	0.221348
0.320911	0.226632	0.131081	0.865119
0.143537	1.01228	0.148904	0.175704
0.527494	0.236183	0.07066	0.389481
0.227189	0.117978	0.211828	0.402005
0.600213	0.179466	0.051311	0.488814
0.250958	0.259729	0.124974	0.11577
0.157669	0.016997	0.322097	0.134064
0.490978	0.304364	0.052499	0.11869
0.113747	0.550398	0.271713	1.41385
0.096361	0.141243	0.24738	0.110782
0.509514	0.130964	0.170702	0.105339
0.125052	0.620348	0.096685	0.248904
0.186622	0.148459	0.223619	0.156455
0.238546	0.120385	0.291797	0.020435
0.774992	0.311155	0.073264	0.06632
0.363625	0.214635	0.472253	0.155242
0.12569	0.16473	0.299689	0.161467
0.248266	0.308154	0.114472	0.12895
0.371505	0.052589	0.182186	0.892041
0.312189	0.03778	0.386262	0.130963
0.348127	0.140567	0.11711	0.162783
0.969519	0.164375	0.100091	0.053793
0.310225	0.125534	0.416034	0.061272
0.323379	0.176291	0.089116	0.126725
0.317411		0.10058	0.621874
0.260972	0.131294	0.105603	0.220028
0.171898	0.143416	0.376846	0.138957
0.46305	0.315855	0.106152	0.027661
0.661896	0.179738	0.207139	0.147411
0.210282	0.174551	0.097906	0.180706
0.464119	0.16548	0.086814	0.027961
0.353745	0.248441	0.087807	0.080487
0.233322	0.049705	0.308864	0.145204
0.346496	0.01963	0.184512	0.058305
0.321825	0.171976	0.313092	0.065148
0.431041	0.219872	0.065746	0.032421
0.449001	0.086486	0.058756	0.455814
0.698841		0.232096	0.410149
0.518251	0.42485	0.036359	0.064887
0.320605	0.175372	0.279695	0.175953
0.252143	0.328976	0.050554	0.065093
0.355977	0.161731	0.163261	0.131279
0.49475	0.143055	0.200565
0.419886	0.15407	0.144497	0.037708
0.615366	0.176184	0.04771	0.007292
0.597196	0.101381	0.171546	0.191954
0.347619	0.426701	0.09355	0.099336
0.037284	0.292207	0.064718	0.189657
0.345136	0.103228	1.02519	0.178813
0.474801	0.124741	0.563923	0.112891
0.27037	0.028048	0.276509	0.047039
0.434502	0.144895	0.203697	0.152894
0.427066	0.731876	0.368825	0.154695
1.39742	0.463199	0.219561	0.057381
0.38055	0.203827	0.242034	0.83368
0.369258	0.16783	0.046354	0.236586
0.340559	0.186846	0.298971	0.252216
0.902287	0.435721	0.249799	0.079606
0.423381	0.163279	0.032057	0.081572
0.328569	1.16843	0.344503	0.182147
0.271641	0.169328	0.123403	0.418482
0.194434	0.171752	0.182483	0.252662
0.438632	0.403507	0.047957	0.136784
0.270459	0.201713	0.421715	0.080525
0.221731	0.458817	0.222094
0.357796	0.119214	0.020819	0.092558
0.308986	0.214955	0.110919	0.06966
0.280046	0.130793	0.248685	0.753632
0.269204	0.10156	0.039729
0.259175	0.063665	0.197427	0.133541
0.323218	0.24938	0.639269	0.099225
1.02421	0.209983	0.215969	0.520279
0.578497	0.534221	0.080956	0.065444
0.261583	0.182861	0.303536	0.099277
0.365976	0.057377	0.324195	0.174142
0.358856	0.234809	1.23116	0.080912
0.44156	0.15444	0.33655	0.053684
0.977208	0.164158	0.086491	0.38508
0.305748	0.058235	0.402704	0.055757
0.213237	0.139359	0.068572	0.667367
0.659729	0.156854	0.108764	0.15245
0.339887	0.138557	0.098634	0.216249
0.338742	0.146305	0.286556
0.234924	0.0781	0.139094	0.034262
0.392339	0.254495	0.04838	0.035823
0.3915	0.086351	0.153282	0.114271
1.22518	0.07632	0.358868	0.054031
0.568188	0.039003	0.013582	0.088876
0.263649	0.024756	0.033475	0.634535
0.262845	0.092784	0.233633	0.157007
0.216255	0.037878	0.835042	0.135311
0.40073	0.103088	0.09127	0.226997
0.443059	0.416493	0.162295	0.012128
0.30635	0.107308	0.105013	0.130096
0.266863	0.419906	0.269952	0.221873
0.296422	0.106623	0.458992	0.115391
0.239105	0.634938	0.095419	0.222865
0.291687	0.288878	0.232947	0.409861
0.202398	0.189191	0.393884	0.288081
0.530934	0.05578		0.14216
0.774816	0.156305	0.091926	0.189133
0.387111	0.391335	0.271583	0.11459
0.211783		0.219155	0.090757
0.696419	0.501017	0.286799	0.429127
0.525852	0.663209	0.477438	0.254808
0.342874	0.204062	0.440458	0.13685
0.381562	0.925145	0.100372	0.15284
0.278958	0.260745	0.139403	0.341748
0.291864	0.131177	0.064819	0.139608
0.483795	0.135115	0.335103	0.036408
0.033186	0.534184	0.23624	0.072096
0.364197	0.109909	0.148376	0.019468
0.399989	0.178772	0.0964	0.183535
0.496164	0.091901	0.109811
1.1194	0.165382	0.223756	0.111948
0.488881	0.118257	0.377417	0.935014
0.153532	0.628356	0.147915	0.275663
0.518846	0.179376	0.017017	0.105372
0.400419	0.465938	0.193082	0.138147
1.03664	0.653335	0.331554	0.808638
0.41931	0.459756	0.227642	0.38558
0.317799	0.599057	0.172293	0.254977
0.321794	0.110025	0.375603	0.563815
0.726811	0.125509	0.162438	0.033712
0.234779	0.234533	0.072571	0.076097
0.169436	0.444278	0.072393	0.039789
0.521192	0.436391	0.0499	0.117846
0.448862	0.196742	0.154501	0.192085
0.422047	0.0985	0.060779	0.126605
0.39382	0.144137	0.079017	0.257139
0.392394	0.128186	0.056386	0.083048
0.245482	0.21819	0.360312	0.056544
0.511936	0.090202	0.121287	0.586077
0.192937	0.142022	0.185916	0.209194
0.357471	0.030002	0.128734	0.374027
0.43057	0.079287	0.116371	0.187037
0.270371	0.125548	0.313205	0.047772
0.410346	0.094521	0.010003	0.108047
0.663494	0.243453	0.044554	0.241976
0.474673	0.199932	0.042076	0.092688
0.394319	0.282643	0.134515	0.057324
0.393565	0.088627	0.085586	0.14147
0.291968	0.455586	0.115493	0.711834
0.411699	0.295917	0.219365
0.170174	0.026101	0.138633	0.028249
0.381586	0.077959	0.09617	0.136688
0.314538	0.051333	0.067306	0.388309
0.214793	0.501988	0.058259	0.156884
0.452472	0.302336	0.256665	0.073499
0.685934	0.213942	0.11556	0.143298
0.32639	0.420395	0.789702	0.112797
0.52176	0.141983	0.508834	0.067968
0.306117	0.133698		0.022575
0.282794	0.198899	0.765889	0.217599
0.27179	0.143315	0.352224	0.199277
0.586355	0.159651	0.04217	0.29651
0.244784	0.36823	0.089485	0.095881
0.505136	0.089186	0.062922	0.123161
0.298909	0.251698	0.054417	0.069812
0.475826	0.28214	0.029093	0.152805
0.143151	0.0658	0.055585	0.124713
0.283993	0.137951	0.226287	0.519057
0.280496	0.350333	0.329685	0.643391
0.494935	0.531679	0.127938	0.19862
0.25473	0.328824	0.176742	0.200757
0.764538	1.01078	0.188373	0.095607
0.521698	0.200657	0.337127	0.04117
0.355156	0.255021	0.101186	0.098958
0.518551	0.043411	0.106903	0.076254
0.853097	0.084168	0.534873	0.314471
0.682483	0.429539	0.082074	0.161949
0.464376	0.189621	0.193472	0.050541
0.578019	0.348699	0.188331	0.330467
0.440146	0.113659	0.004916	0.365454
0.486084	0.29612	0.171688	0.079927
0.236526	0.115808	0.181503	0.199576
0.597114	0.094089	0.089247	0.099258
0.341261	0.289808	0.038608	0.196424
0.34876	0.17407	0.21787	0.028432
0.261349	0.311543	0.110148	0.147373
0.466202	0.082234	0.211151	0.102375
0.359633	0.150021	0.458377	0.93202
0.671951	0.477494	0.156802	0.067358
0.100678	0.115301	0.050774	0.027549
0.437962	0.415245	0.304665	0.166836
0.249005	0.100618	0.072224	0.257954
0.045285	0.168774	0.130462	0.068463
0.194577	0.288031	0.195388	0.179988
0.868286	0.119125	0.091002	0.191949
0.368331	0.494895	0.107701	0.085138
0.527949	0.740903	0.06501	0.257085
	0.101603	0.121357	0.160502
0.349978	0.073084	0.155434
0.27697	0.361222	0.189613	0.367306
0.548677	0.148623	0.296854	0.157242
0.123068	0.814066	0.035194	0.297288
0.975892	0.172415	0.610387	0.233238
0.261994	0.503916	0.050806	0.259022
0.420791	0.052075	0.02852	0.293425
0.702755	0.783805	0.170243	0.235198
0.218359	0.082177	0.114504	0.129494
0.975295	0.079657	0.121715	0.282976
0.287886	0.33104	1.14894	0.077079
0.300494	0.114691	0.073194	0.054493
0.415832	0.95646	0.723416	0.201347
0.684463	0.049226	0.06744	0.10646
0.111252	0.269687	0.148984	0.26072
0.359127	0.43978	0.09094	0.094338
0.617636	0.168568	0.23849	0.010902
0.196197	0.116868	0.104646	0.046093
0.324883	1.08496	0.021904	0.383478
0.544184	0.883702	0.093542	0.412907
0.145893	0.132933	0.321181
0.386569	0.103818	0.09307	0.362178
0.789569	0.106621	0.067444	0.495821
0.451291	0.18041	0.174629	0.146123
0.424547	0.128546	0.025984	0.028538
	0.466014	0.06817	0.220345
0.143282	0.236741	0.099199	0.099416
0.213921	0.181031	0.030632	0.068689
0.240597	0.015144	0.1337	0.067125
0.238846	0.150892	0.41396	0.099171
0.636019		0.052385	0.044406
0.417251	0.13677	0.149847	0.074215
0.468277	0.115461	0.482337	0.057766
0.680548	0.119584	0.104214	0.203388
0.584214	0.111567	0.534584	0.156931
0.257018	0.073247	0.126497	0.314126
0.240501	0.01349	0.180138	0.298895
0.832021	0.246863	0.243658	0.126554
0.331038	0.104938	0.10715	0.157643
0.426266	0.09412	0.051873	0.168338
1.16999	0.088507	0.212427	0.031867
0.237273	1.38423	0.176443	0.093886
0.305786	0.115479	0.117512	0.025293
0.249219		0.260094	0.102965
0.680662	0.221083	0.149283	0.097843
0.302277	0.167673	0.253255	0.130567
0.294759	0.545946	0.223583	0.251366
1.51813	0.176441	0.226147	0.296922
0.643318	0.186206	0.606164	0.168065
0.319686	0.385387	0.852481	0.218134
0.302719	0.152557	0.309174	0.162715
0.28563	0.031852	0.839714	0.101852
0.431364	0.175819	0.074903	0.222943
0.28	0.148274	0.361779	0.136352
0.325443	0.173051	0.010449	0.104089
0.710628	0.105438	0.081098	0.170465
0.348927	0.397697	0.089739	0.186326
0.266635	0.310749	0.154716	0.284649
0.599485	0.453095	0.863888	0.106862
0.651015	0.280269		0.08806
0.247894	0.622001	0.405718	0.057173
0.930671	1.41416	0.325581	0.101067
0.201166	0.113732	0.047128	0.169705
0.229695	1.40383	1.41229	0.481384
0.52366	0.252169	0.820073	0.083759
0.290946	0.179229	0.300524	0.628454
1.00142	0.243007	0.293324	0.117191
0.55804	0.100202		0.08314
0.662801	0.299809	0.32367	0.2125
0.397788	0.293651	0.885786	0.105038
0.376356	0.130816	0.071781	0.099671
	0.148063	0.269129	0.080706
0.225806	0.106568	0.0716	0.089558
0.357341	0.152689	0.183568	0.478876
0.907943	0.233486	0.095953	0.136343
0.20607	0.309025	0.30068	0.29832
0.283355	0.072743	0.099158	0.223698
0.348709	0.074578	0.500791	0.015396
0.243426	0.596657		0.603723
0.854511	0.09927	0.18882	0.078809
0.707882	0.472917	0.28655	0.013251
0.312885	0.213259	0.622643	0.017502
0.381471	0.032631	0.124681	0.032391
0.359432	0.035666	0.629088	0.084663
0.321474	0.171803	0.176288	0.14152
0.321316	0.184119	0.078398	0.024785
0.389569	0.000583	0.125116	0.542992
	0.324615	0.38559	0.084954
0.563581	0.318687	0.178379	0.131206
0.443228	0.297403	0.128147	0.054727
0.281799	0.351088	0.177168	0.023071
0.250147	0.216885	0.44161	0.113064
0.321368	0.179776	0.079818	0.327694
0.307597	0.080838	0.119687	0.144559
0.307596	0.07171	0.216482	0.234611
0.234339		0.144189	0.356748
0.997771	0.052764	0.062099
0.73079	0.288536	0.01014	0.102209
0.214311		0.086187	0.054558
0.260995	0.218097	0.092977	0.213857
0.226975	0.062828	0.084303	0.136847
0.261312	0.514414	0.044908	0.261438
0.376481	0.096746	0.234447	0.141522
0.571117	0.034911	0.874092	0.086617
0.378113	0.148163	0.253203	0.086461
0.018476	0.12818	0.093598	0.106321
0.219789	0.177857	0.153717	0.051751
0.28956	0.169934	0.042641	0.044863
0.333759	0.422899	0.117276	0.027422
0.47901	0.16355	0.132401	0.228733
0.262599	0.219942	0.844439	0.460944
0.257831	0.18871	0.54672	0.088521
1.01335	0.188638	0.092624	0.317905
0.499026	0.110334	0.273255	0.032223
0.458076	0.064152	0.222628	0.170547
0.474487	0.225852	0.077468	0.650074
0.042783	0.185098	0.384319	0.16423
0.349302	0.277625	0.199286	0.300063
0.774193	0.104796	0.095678	0.643432
0.158643	0.068645	0.115249	0.104116
0.746103	0.17931	0.34074	0.381113
1.16553	0.105693	0.277837	0.028562
0.331769	0.219176	0.036033	0.024639
0.195874	0.100486	0.044583	0.16855
0.516048	0.081793	0.13809	0.697017
0.262488	0.177109	0.170299
0.889846	0.414694	0.137445	0.033474
0.270517	0.241407	0.182393	0.095572
0.409844	0.064322	0.371569	0.087492
0.08397	0.08218	0.194816	0.128976
0.19664	0.262157	0.309391	0.116007
0.423447	0.072785	0.509553	1.00471
0.646649	0.119821	0.446624	0.026894
0.47508	0.208316	0.200992	0.144925
0.154214	0.072413	0.254621	0.222907
0.193172	0.104164	0.092535	0.024107
0.502551	0.326954	0.194802	0.056308
0.292311	0.171956	0.251163	0.081097
0.705715	0.237641	0.271889	0.244913
0.083129	0.014026	0.073297	0.055617
0.283518	0.106873	0.073191	0.293372
0.849634	0.202184	0.323647	0.094431
0.311271	0.361991	0.036538	0.278308
0.216656	0.20472	0.161091	0.312834
0.811113	0.477504	0.086242	0.528336
0.036839	0.044828	0.130512	0.150713
0.233103	0.135381	0.17576	0.240773
0.273221	0.059406	0.239203	0.235801
0.657968	0.209971	0.269026	0.123257
0.200071	0.131381	0.09516	0.07274
0.347864	0.251649	0.094042	0.060267
0.263776	0.135445	0.17805	0.123642
0.521047	0.378597	0.875285	0.294602
0.21979	0.449768	0.432484	0.419112
0.450447	0.194638	0.0977	0.052255
0.355381	0.122738	0.142013	0.096499
0.267185	0.49815	0.020028	0.087334
1.1846	0.226083	0.0879	0.03835
0.15919	0.161166	0.255286	0.122077
0.283524	0.115967	0.101409	0.178781
0.110622	0.119599	0.262202	0.157595
1.38552	0.175302	0.196344	0.145138
0.251479	0.194771	0.074797	0.087565
0.226106	0.719248	0.263087	0.111347
0.517798	0.036529	0.221587	0.085698
0.233253	0.066658	0.122257	0.103489
0.356655	0.504403	0.332919	0.060388
0.792675	0.25305	0.39323	0.02396
0.231625	0.398726	0.175157	0.093185
0.59117	0.250579	0.054811	0.149637
0.289137	0.211378	0.145001	0.143755
0.266451	0.378761	0.450367
0.421551	0.295271	0.426546	0.277423
0.420548	0.076607	0.058193	0.028303
0.305578	0.205367	0.066028	0.120038
0.863632	0.163854	0.087775	0.175573
0.174112	0.140082	0.205352	0.069606
0.493743	0.137519	0.265763	0.155039
0.680711	0.65922	0.20592
0.22555	0.452902	0.092134	0.352703
0.435835	0.179361	0.435432	0.083023
0.450254	0.096559	1.41326	0.011919
0.226122	0.169243	0.263351	0.024001
0.750453	0.047852	0.095439	0.049804
0.50987	0.208656	0.375635	0.223662
0.827485	0.137729	1.4803	0.143203
0.322777	0.202785	0.061152	0.061889
0.174674	0.088998	0.121621	0.081769
0.219754	0.675682	0.180257	0.127765
0.251692	0.387063	0.272883	0.046691
0.307787	0.240625	0.154299	0.189433
0.229227	0.215232	0.039172	0.177763
0.315617	0.217837	0.132383	0.288403
0.767254	0.122493	0.257762	1.03139
0.266097	0.030918	0.027865	0.291067
0.324932	0.161687	0.079798	0.1041
0.199248	0.09715	0.533009	0.042822
0.407164	0.448313	0.803731	0.071827
0.333847	0.292924	0.081947	0.094884
0.24693	0.142948	0.566421
0.468359	0.478299	0.106398	0.111863
0.462051	0.453929	0.183011	0.081368
0.268248	0.102802	1.46236	0.295185
0.633938	0.019993	0.187053	0.057386
0.619729	0.232118	0.454943	0.108968
0.301711	0.27617	0.147701	0.165274
0.246437	0.39554	0.088949	0.089837
0.315352	0.169057	0.068007	0.066765
0.998225	0.034441	0.366217	0.06651
0.279858	0.148317	0.218741	0.446647
0.191217	0.530795	0.100254	0.267051
0.243614	0.107253	0.029709	0.107347
0.246138	0.193431	0.155312	0.380881
0.206435	0.169558	0.356696	0.522165
0.294631	0.19246	0.133451	0.085436
0.432695	0.190153	0.12364	0.093713
0.333853	0.106437	0.136228	0.127397
0.401081	0.343074	0.122916	0.083173
0.368321		0.062542	0.167944
0.148021	0.066688	0.322144	0.145131
0.417513	0.197213	0.120504	0.202635
0.070965	0.147642	0.012941	0.284649
0.430462	0.194055	0.116215	0.082986
0.74702	0.554008	0.153673	0.182968
0.588278	0.318998	0.148468	0.071907
0.355649	0.204245	0.077932	0.788109
0.316251	0.059803	0.185505	0.18161
0.398969	0.353318	0.1943	0.371287
0.178744	0.131674	0.042553	0.858937
0.764929	0.103381	0.116274	0.119165
0.709036	0.435655	0.379712	0.102662
0.96026	0.238039	0.623246	0.23142
0.351238		0.047139	0.061403
0.316456	0.243184	0.118922	0.164472
0.184702		0.140639	0.256908
0.283919	0.407106	0.061548	0.358501
0.276617	0.335277	0.208215	0.126623
0.329752	0.367787	0.019492	0.091317
0.660924	0.07836	0.304982	0.154047
0.301896	0.187668	0.068781	0.059602
	0.117265	0.295776	0.089053
0.480558	0.223497	0.032806	0.219088
0.423761	0.156109	0.076114	0.110683
1.37752	0.181066	0.196057	0.587239
0.351368	0.087062	0.094995	0.237815
0.347016	0.233439	0.05968	0.383466
0.452116	0.200904	0.438971	0.083246
0.519398	0.101591	0.756538	0.074496
0.870911	0.434823	0.555553	0.076844
0.411105	0.133516	0.07616	0.109596
0.424808	0.204838	0.142757	0.023317
0.317009	0.109062	0.144285	0.181147
0.780439	0.410943	0.136858	0.277614
0.456479	0.029029	0.395989	0.264066
0.373674	0.018205	0.306338	0.111697
0.647334	0.035991	0.44161	0.095425
0.475965	0.122828		0.106668
0.193644	0.130254	0.292102	0.083451
0.338586	0.093201	0.184073	0.075733
0.389521	0.150228	0.102934	0.260724
0.622577	0.20971	0.149194	0.041308
0.613959	0.278429	0.057683	0.215933
0.302767	0.249136	0.183396	0.111834
0.285681	0.598296	0.138904	0.135384
0.307321	0.254809	0.109936	0.113619
0.91641	0.113979	0.046741
0.274596	0.148122	0.221828
0.317821	0.09979	0.487004	0.052244
0.281382	0.349618	0.24815	0.087177
0.315456	0.184815	0.06194	0.157823
0.902496	0.108847	0.094701	1.14904
0.246229	0.061147	0.283409	0.478539
0.246977	0.12567	0.262041	0.081612
0.790034	0.142683	0.296903	0.02117
1.40201	0.347878	0.205744	0.083573
0.315006	0.154663	0.194376	0.285095
0.294905	0.089518	0.071639	0.245414
1.41397	0.106545	0.245348	0.122152
0.712926	0.39483	0.263918	0.108148
0.353683	0.112575		0.432274
0.400773	0.276169	0.839485	0.182836
0.260263	0.031505	0.175603	0.149411
0.358421	0.283276	0.023037	0.09147
0.169915	0.269578	0.258938	1.21345
0.708685	0.421563	0.163293	0.871768
	1.7287	0.067314	0.222138
	0.107984	0.166926	0.236209
	0.595594	0.09768	0.143412
	0.202064	0.062913	0.061012
	0.210314	0.275702	0.176964
	0.205738	0.166151	0.594429
	0.223048	0.734829	0.06461
	0.571277		0.043943
	0.15546	0.082978	0.032263
	0.258492	0.066569	0.413707
	0.27034	0.284292	0.230137
	0.404319	0.335131	0.343006
	0.112806	0.094491	0.109621
	0.015351	0.439047	0.123842
	0.103559	0.197013	0.132326
	0.337283	0.072421	0.070876
	0.235599	0.074073
	0.207876	0.277828	0.21328
	0.188317	0.063114	0.308561
	0.028622	0.020416	0.031217
	0.152383	0.080842	0.139433
	0.138655	0.150359	0.098108
	0.183526	0.164602	0.082815
	0.177305	0.173111	0.196484
	0.644734		0.246158
	1.26289	0.187885	0.254692
	0.514652	0.119917	0.032018
	0.351753	0.212167	0.021752
	0.205532	0.413335	0.064126
	0.325278	0.220626	0.100229
	0.758858	0.156174	0.088035
	0.528019	0.069102	0.223421
	0.244458		0.111882
	0.299683	0.336169	0.064728
	0.22917	0.637145
	0.046424	0.217214	0.17482
	0.243521	0.281565	0.249862
	0.304477	0.752306	0.085736
	0.201938	0.214426	0.162119
	0.086238	0.313619	0.121379
	0.466107	0.282905	0.688008
	0.063455	0.19991	0.021543
	0.244453	0.099157	0.046544
	0.165398	0.264385	0.086255
	0.30297	0.099574	0.137674
	0.346297	0.123577	0.167494
	0.361453	0.05005	0.249239
	0.129947	0.173273	0.11506
	0.044634	0.135611	0.71559
	0.181034	0.104099	0.118255
	0.351181	0.054772	0.127898
	0.465528	0.035917	0.365203
	0.269133	0.228064	0.162707
	0.329196	1.72337	0.160392
	0.625074	0.06648	0.173863
	0.307283	0.256085	0.104876
	1.23227	0.152983	0.164493
		0.23822
	0.09473	0.271706	0.174233
	0.367592	0.116331	1.35912
	0.410146	0.06101	0.176145
	0.032154	0.103737	0.145483
	0.09808	0.244294	0.367802
	0.164822	0.682406	0.078793
	0.398712	0.280867	0.288908
	0.278226	0.09104	0.319189
	0.111632	0.216264	0.083291
	0.057243	0.49557	1.05543
	0.521543	0.298027
	0.862313	0.821758	0.99536
	0.120435	0.332478	0.156558
	0.312256	0.150868	0.240369
	0.130666	0.165194	0.298745
	0.450334	0.323042
	0.208116	0.187496	0.212402
	0.085628	0.138928
	0.870107	0.063037	0.075564
	0.110818	0.055339	0.215028
	0.321291	0.172027	0.145572
	0.463068	0.345601	0.147181
	0.389749	0.294861	0.121549
	0.170021	0.220104	0.07647
	0.091171	0.061339	0.295424
	0.262997	0.102309	0.83147
	0.576336	0.148844	0.204706
	0.106844	0.038458	0.019511
	0.310311	0.130146	0.035368
	0.695834	0.180825	0.358295
	0.147387	0.431544	0.090644
	0.053245	0.132186	0.053117
	0.139988	0.16686	0.120067
	0.467207	0.396515	0.091123
	0.164792	0.21407	0.094783
	0.106283	0.31077	0.037606
	0.344531	0.044046	0.130866
	0.058983	0.421288	0.119863
	0.104369	0.26671	1.56887
	0.705554	0.048818	0.152144
	0.128725	0.050603	0.038538
	0.088721	1.02001	0.057635
	0.195931	0.322376	0.12471
		0.374991	0.09647
		0.63502	0.179411
	0.131024	0.393985	0.077834
	0.435341	0.360377	0.32609
	0.249505	0.154798	0.103968
	0.173941	0.046243	0.175002
	0.15239	0.5259	0.671316
	0.128464	0.750638	0.099056
	0.087183	0.304984
	0.085458	0.252937	0.538
	0.168132	0.063511	0.026015
	0.183116	0.07641	0.07858
	0.088029	0.139978	0.038265
	0.431782	0.051934	0.127031
	0.463223	0.272025	0.250048
	0.490701	0.501889	0.080045
	0.346568	0.307236	0.210265
	0.424727	0.860104	0.375916
	0.269033	0.032934	0.157113
	0.21692	0.020795	0.114927
	0.155995	0.569553	1.02218
	0.041159	0.400391	0.262148
	0.167915	0.042419	0.111047
	0.284754	0.19381	0.014701
	0.264734	0.21858	0.071519
	0.060931	0.166044	0.200378
	0.221971	0.533746	0.076788
	0.175446	0.078948	0.063746
	0.304452	0.140402	0.150517
	0.231754	0.079516	0.182318
	0.06938	0.455662	0.12598
	0.039512	0.182706	0.094469
	0.102204	0.282057	0.493729
	0.17138	0.069755	1.22364
	0.066018	0.281151	0.154771
	0.086179	0.681209	0.091611
	0.100171	0.054779	0.049437
	0.655883	0.290596	0.103192
	0.148391	0.347008	0.261754
	0.148728	0.471857	0.177352
	0.509861	0.312692	0.246037
	0.198583	1.26742	0.086731
	0.174715	0.061586	0.121224
	0.134106	0.092567	0.075175
	0.361946	0.623728	0.065635
	0.224843	0.030406	0.203765
	0.117871	0.073244	0.206786
	0.072231	0.776531	0.087883
	0.099875	0.162807	0.253357
	0.153989	0.378991	0.067031
	0.100384	0.05739	0.030043
	0.236142	0.182563	0.082787
	0.195235	0.090916	0.108877
	0.038075	0.070766	0.444394
	0.562348	0.099139	0.279815
	0.142883	0.089429	0.15272
	0.170188	0.072843	0.072145
	0.249802	0.036846	0.018968
	0.375989	0.160516	0.074503
	0.163072	0.327534	0.091042
	0.069095	0.115335	0.108915
	0.299658	0.235046	0.087447
	0.212832	0.244033	0.175376
	0.101955	0.052468	0.096192
	0.618875	0.082163	0.027067
	0.410823	0.197278	0.126918
	0.027213	0.114713	0.043325
	0.292541	0.275438	0.102119
	0.123538	0.152794	0.122339
	0.200722	0.110388	0.055294
	0.925575	0.116723	0.773466
	0.427273	0.115229	0.332865
	0.275672	0.040448	0.124968
	0.075595	0.052692	0.060018
	0.109693	0.067347	0.257316
	0.08329	0.162125	0.605304
	0.147496	0.127311	0.03827
	0.109213	0.05721	0.312793
	0.258183	0.195809	0.465735
	0.161409	0.226257	0.133476
	0.201824	0.164595	0.29378
	0.107634	0.292605	0.215957
	0.015937	0.371109	0.07608
	0.372787	0.231301	0.066073
	0.125464	0.632363	0.142144
	0.231397	0.179498	0.104231
	0.102445	0.688252	0.05818
	0.404253	0.166799	0.163938
	0.12564	0.091802	0.046621
	0.197691	0.090674	0.160873
	0.0747	0.431254	0.169211
	0.447859	0.533083	0.117959
	0.209488	0.252218	0.187762
	0.18383	0.199473	0.125209
	0.06136	0.097645	0.211755
	0.134148	0.139618	0.119096
	0.204571	0.023107	0.079884
	0.07315	0.081774	0.029897
	0.150595	0.177371	0.046292
	0.190678	0.059137	0.114898
	0.114485	0.035336	0.070028
	0.144034	0.973987	0.063316
	0.093541	0.311749	0.303925
	0.204895	0.35425	0.075228
	0.15466	0.215329	0.080578
	0.133285	0.04301	0.221987
	0.103387	0.045506	0.033716
	0.147439	0.149396	0.051622
	0.490714	1.41338	0.180486
	0.142512	0.338623	0.173191
	0.274178	0.12508	0.766161
	0.169241	0.154695	0.213549
	0.116984	0.034782	0.065957
	0.242208	0.314624	0.32436
	0.137345	1.40577	0.50551
	0.613567	0.109749	0.058894
	0.2632	0.672885	0.038558
	0.251127	0.361865	0.165591
	0.097211	0.189657	0.12792
	0.051772	0.069757	0.088015
	0.218372	0.162994	0.236356
	0.191992	0.354217	0.543377
	0.116945	0.950462	0.261431
	0.164372	0.227466	0.0672
	0.199343	0.057191	1.14034
	0.096379	0.207788	0.194151
	0.09433	0.246109	0.236571
	0.095112	0.215545	0.510078
	0.159288	0.081946	0.086004
	0.070268	0.040345	0.107609
	0.318511	0.184718	0.037862
	1.41131	0.411891	0.089158
	0.421339	0.967041	0.125203
	0.243394	0.029202	0.106562
	0.108965	0.0776	0.211163
	0.307867	0.202472	1.01768
	1.44165	0.334827	0.205503
	0.633306	0.024033	0.172787
	0.44307	0.060889	0.024109
	0.075693	0.366213	0.084212
	0.275862	0.068578	0.09426
	0.16605	0.526249	0.184419
	0.080964	0.161338	0.162347
	0.117519	0.139297	0.195893
	0.108691	0.15244	0.37798
	0.240601	0.062325	0.335758
	0.082043	0.359931	0.074717
	0.104628	0.081975	0.116544
	0.112754	0.103057	0.127359
	0.254683	0.417202	0.319978
	0.193021	0.274856	0.166787
	0.07266	0.041292	0.080098
	0.102769	0.129046	0.303545
	0.096957	0.091967	0.087179
	0.640501	0.050595	0.154085
	0.097758	0.555033	0.815045
	0.064123	0.22222	0.20398
	0.059544	0.001205	0.128043
	0.282106	0.136573	0.179783
	0.298914	0.246919	0.304236
	0.054211	0.017587	0.095269
	0.20199	0.075588	0.138378
	0.145409	0.083916	0.242971
	0.154865	0.419922	0.082341
	0.212428	0.0486	0.132117
	0.331351	0.053458	0.287553
	0.213731	0.153579	0.217511
	0.08423	0.006328	0.296774
	0.134689	0.026623	0.155304
	0.367327	0.261052	0.075789
	0.218325	0.229246	0.306549
	0.148737	0.810167	1.14468
	0.325397	0.062347	1.17826
	0.074727	0.009633	0.12841
	0.056197	0.216291	0.363369
	0.173927	0.338996
	0.810327	0.784732	0.103509
	0.088938	0.070859	0.496863
	0.191259	0.426355	0.086741
	0.090989	0.035168	0.102112
	0.042734	0.148969	0.078214
	0.17942	0.133446	0.114964
	0.078014	0.57862	0.046393
	0.856133	0.03845	0.134186
	0.604862	0.206858	0.043799
	0.225025	0.091111	0.172255
	0.195851	0.159998	0.081774
	0.151488	0.298587	0.045309
	0.109638	0.255062	0.19074
	0.700449	0.358173	0.20591
	0.035661	0.083499	0.080247
	0.459921	0.134228	0.083653
	0.022815	0.645755
	0.784208	0.166921	0.287378
	0.052649	0.103571	0.11468
	0.070798	0.095112	0.195726
	0.174316	0.275806	0.058892
	0.12905	0.218899	0.251974
	0.575088	0.261243	0.131809
	0.210804	0.229222	0.250402
	0.345863	0.181645	0.136514
	0.343196	0.233512
	0.083899	0.061855	0.129902
	0.121132	0.037184	0.090535
	0.152375	0.371941	0.106676
	0.569929	0.045331	0.076062
	0.046089	0.123842	0.185213
	0.210703		0.153307
	0.136296	0.193535	0.029747
	0.330246	0.120869	0.11718
	0.230384	0.110247	0.207177
	0.069354	0.503815	0.075826
	0.086963	0.232784	0.078816
	0.042133	0.451669	0.116106
	0.022857	0.558971	0.100668
	0.08811	0.014048	0.448342
	0.249384	0.029002	0.270115
	0.404002	1.12861	0.204012
	0.689347	0.085189	0.093022
	0.035869	0.141215	0.339187
	0.113067	0.182943	0.319187
	0.155587	0.057679	0.098365
	0.200025	0.252441	0.144801
	0.365306	0.076798	0.068778
	0.383291	0.179769	0.085381
	0.272711		0.267676
	0.420479	0.190764	0.287156
	0.284826	0.014236	0.217039
	0.239541	0.559521	0.268621
		0.419157	0.063008
	0.096927	0.480713	0.137798
	0.087702	0.20502	0.81373
	0.343114	0.254084	0.101495
	0.081358	0.182628	0.08441
	0.171125	0.152248	0.088834
	0.334071	0.205433	0.157495
	0.081134	0.976499	0.139009
	0.13284	0.315278
	0.36842	0.054409	0.126382
	0.060092	0.160636	0.097657
	0.489083	0.35561	0.139286
	1.09224	0.265959	0.286289
	0.871571	0.038013	0.169503
	0.277327	0.223693	0.764785
	0.183169	0.162297	0.250342
	0.074362		0.548677
	0.658894	0.174865	0.071277
	0.100792	0.189117	0.663515
	0.084284	0.086082	0.155187
	0.189689	0.217606	0.183341
	0.275776	0.329857	0.201567
	0.125721	0.1537	0.054969
	0.088762	0.337587	0.054152
	0.109665	0.096736
	0.083634	0.110029	0.066009
	0.353333	0.435029	0.094765
	0.157106	0.069843	0.257602
	0.175866	0.076017	0.13131
	0.269435	0.159956	0.018109
	0.497314	0.336408	0.245438
	0.103935	0.160391	0.160614
	0.039153	0.062376	0.132085
	0.120905	0.200346	0.232247
	0.248326	0.056913	0.050529
	0.076819	0.411496	0.082895
	0.051114	0.204673	0.110491
	0.214047	0.243002	0.186291
	0.249825	0.169964	0.348864
	0.311942	0.230855	0.207163
	0.236089	0.419035	0.453048
	0.587896	0.19777	0.120349
	0.010662	0.114653	0.251851
	0.889118	0.185666	0.238689
	0.137437	0.201254	0.150865
	0.135638	0.20771	0.077867
	0.366919	0.11817	0.144564
	0.079773	0.098464	0.245654
	0.230427	0.107672	0.066784
	0.37639	0.055919	1.35696
	0.051924	0.206428	0.171913
	0.224835	0.185124	0.020144
	0.124798	0.162368	0.160704
	0.045197	0.452961	0.043571
	0.077862	0.119042	0.090572
	0.061261	0.754771	0.117831
	0.159592	0.491504
	0.220595	0.335545	0.056981
	0.078795	0.190555	1.54418
	0.212734	0.073067	0.076367
	0.208071	0.943268	0.635589
	0.025641	0.098442	0.144614
	0.191115	0.899534	0.10191
	0.268928	0.413987	0.072894
	0.052142	0.43765	0.072773
	0.359556	0.098017	0.07109
	0.077369	0.08308	0.052309
	0.633389	0.172866	0.0836
	0.180332	0.32793	0.157305
	0.784225	1.38373	0.125838
	0.541324	0.104106
	0.039832	0.386416	0.132059
	0.062889	0.721148	0.206439
	0.076224	0.160368	0.420207
	0.1355	0.031061	0.082017
	0.279029	0.25844	0.056721
	0.055648	0.151862	0.055981
	0.048484	0.274726	0.016006
		0.035913	1.06961
	0.123904	0.271661	0.266236
	0.207829		0.020383
	0.060402	0.2795	0.150358
	0.109872	0.217893	0.086039
	0.155685	0.445338	0.14498
	0.132629	0.122811
	0.116509	0.1038	0.107369
	0.332884	0.286537	0.144338
	0.248313	0.063509	0.10704
	0.669579	0.144747
	0.270343	0.115724	0.083149
	0.225637	0.146551	0.045974
	0.104493	0.058769	0.054342
	0.151221	0.243164	0.162372
	0.369273	0.132656	0.15106
	0.122061	0.09513	0.100645
	0.178791	0.241789	0.228207
	0.080398	0.222387	0.063231
	0.361816	0.351887	0.256808
	0.11267	0.265625	0.209665
	0.070292	0.068335	0.190861
	0.177036	0.040363	0.565808
	0.521853	0.22207	0.085905
	0.01518	0.094752	0.026277
	0.184763	0.294633	0.101204
	0.458164	0.312915	0.110112
	0.187983	0.183021	0.231305
	0.328315	0.323245	0.311587
	0.166038	0.286287	0.414665
	0.15759	0.357908	0.191203
	0.224443	0.210515	0.116103
	0.129103	0.329349	0.124262
	0.42541	0.431558	0.073784
	0.086842	0.149359	0.062933
	0.061035	0.013293	0.092135
	0.099124	0.279611	0.106859
	0.082003	0.691863	0.120171
	0.087226	0.628861	0.167683
	0.600703	0.204158	0.176696
	0.483598	0.098278	0.129482
	0.097346	0.288793	0.180188
	0.06454	0.104623	0.086161
	0.06815	0.162134	0.066459
	0.09097	0.260477	0.057026
	0.026742	0.300917
	0.095852	0.263435	0.131704
	0.363405	0.110308	0.059389
	0.211952	0.190472	0.064179
	0.253537	0.231397	0.120099
	0.11673	0.141339	1.28933
	0.153031	0.037661	1.28389
	0.241966	0.299581	0.067894
		0.374028	0.051989
	0.20088	0.120541	0.135939
	0.622108	0.058437	0.091912
	0.168268	0.373963	0.06839
	0.117058	0.134568	0.544217
	0.106032	0.067879	0.121316
	0.16071	0.090509	1.12528
	0.066877	0.772381	0.147538
	0.175216	0.176258	0.122462
	0.215414	0.197029	0.052786
	0.101349	0.167623	0.327634
	0.138626	0.124169	0.073893
	0.131103	0.165256	0.009864
	0.188292	0.17819	0.094238
	0.15156	0.082456	0.300486
	0.134418	0.122831
	0.251341	0.133056	0.071658
	0.116129	0.731812	0.636951
	0.654996	0.433624
	0.139172	0.489281	0.162338
	0.427494	0.60029	0.997657
	0.028691	0.227384	0.327032
	0.227232	0.085481	0.825575
	0.130043	0.069782	0.39425
	0.232715	0.071001	0.096767
	0.075053	0.048238	0.042989
	0.479066	0.339032	0.377013
	0.132895	0.10701	0.330387
	0.17962	0.639306	0.162215
	0.093348	0.187305	0.1359
	0.194483	0.073019	0.217067
	0.091599	0.043449	0.362961
	0.146281	0.101484
	0.050269	0.231439	0.643134
	0.81334	0.179623	0.080109
	0.185524	0.042679	0.153282
	0.099058	0.064354	0.584815
	0.9349	0.26353	0.145464
	0.191451	0.604935
	0.141748	0.150624	0.080447
	0.313212	0.104935	0.124511
	0.075876	0.375602	0.112141
	0.362299	0.202964	0.193313
	0.082083	0.068257	0.046528
	0.312854	0.086464	0.241539
	0.280605	0.106334	0.197728
	0.208995	0.10512	0.09549
	0.149248	0.260545	0.163631
	0.765116	0.290835	0.511421
	0.117761	0.208428	0.09348
	0.054779	0.343783	0.14233
	0.114957	0.309502	0.160827
	0.267463	0.237097	0.120859
	0.212149	0.199742	0.157255
	0.200232	0.092659	0.061481
	0.405703	0.098442	0.055196
	0.100899	0.251832	0.216754
	0.072325	1.06718	0.977531
	0.32188	0.089386	0.057245
	0.481188	0.653897	0.179197
	0.085131	0.020287	0.118504
	0.075621	0.654824	0.052954
	0.285896	0.127706	0.348842
	0.071287	0.340071	0.156866
	0.169814	0.098979	0.42323
	0.100046	0.500249	0.36556
	0.134215	0.29802	0.200229
	0.407916	0.367062	0.189143
	0.245616	0.088741	0.095851
	0.993613	0.560887
	0.101017	0.136875	1.14099
	0.062189	0.373467	0.167154
	0.353465	0.058322	0.352082
	0.191927	0.010079	0.080666
	0.106467	0.366285	1.40994
	0.019789	1.73163	0.351001
	0.07037	0.041414	0.224404
	0.136384	0.212109	0.186361
	0.080382	0.144722	0.165142
	0.282	0.086753	0.059485
	0.098339	0.310549	0.342758
	0.509382	0.555218	0.792395
	0.396794	0.186881	0.138585
	1.03992	0.326679	0.151514
	0.172603	0.275088	0.09827
	0.172323	0.158304	0.588515
	1.64409	0.186667	0.151431
	0.131556	0.041498	0.388425
	0.059089	0.226071	0.373139
	0.390045	0.128403	0.080693
	0.881225	0.840459	0.073098
	0.092101	0.074445	0.119522
	0.506048	0.113124	0.937671
	0.259288	0.051788	0.073956
	0.300765	0.150917	0.54601
	0.079829	0.313554	0.380637
	0.086538	0.02407	0.184164
	0.298054	0.235516	0.043473
	0.221983	0.062628	0.492989
	0.206763	0.278328	0.116821
	0.097647	0.241292	0.080126
	0.692655	0.12751	0.125718
	0.070862	0.257852	0.026469
	0.170706	0.328464	0.133
	0.351576	0.225355	0.120461
	0.056874	0.164865	1.1326
	0.219103	0.68144	0.032241
	0.120545	0.242485	0.153461
	0.315597	0.668663	0.227398
	0.113309	0.019559	0.384593
	0.15595	0.072865	0.150974
		0.110911	0.318007
		0.16211	0.086221
		0.234324
		0.266003
		0.31905	0.127961
		0.297835	0.053859
		0.044619	0.256211
		0.114882	0.192207
		0.238554	0.041777
		0.246928	0.277619
		0.214473	0.170214
		0.794425	0.126626
		0.292351	0.045634
		0.493831	0.091647
		0.132814	0.412623
		0.193991	0.254252
		0.079503	0.066512
		0.486874	0.140815
		0.444446	1.1428
		0.073925	0.061593
		0.069341	0.344453
		0.080906	0.118029
		0.137031	0.40645
		0.042909	0.097195
		0.272175	0.971511
		0.089372	0.110139
		0.407615	0.208655
		0.028991	0.08839
		0.467399	0.091366
		0.304318	0.173963
		0.027932	0.081195
		0.215343
		0.035619	0.057956
		0.175012	0.046911
		0.063816	0.213972
		0.111413	0.24947
		0.127447	0.117388
		0.30438	0.114672
		0.195853	0.289065
		0.113259	0.407115
		0.271169
		0.076406	0.42387
		0.191087	0.237737
		0.057818	0.09454
		0.092921	0.324399
		0.099325	0.303572
		0.200661	0.180419
		0.15618	0.23031
		0.204245	0.314582
		0.344329	0.273655
		0.210508	0.269577
		0.084681	0.339497
		0.047013	0.197642
		0.291081	0.261038
		0.062049	0.061453
		0.090097	0.409016
		0.264273	0.22718
		0.409732	0.229212
		0.138411	0.127361
		0.173521	0.339548
		0.206104	0.050955
		0.237118	0.226851
		0.224805	0.182279
		0.017336	0.123257
		1.71799	0.22026
		0.065065
		0.038479	0.023777
		0.350746	0.289415
		0.003226	0.235109
		0.473407	0.158538
		0.639356	0.126371
		0.124498	0.447382
		0.224196
		0.226182	0.124254
		0.078502	0.069771
		0.196436	0.010627
		0.195186	0.068371
		0.376493	0.165069
		0.051572	0.520078
		0.247937	0.234853
		0.007613	0.467478
		0.081736	0.068268
		0.100906	0.630405
		0.145252	0.216069
		0.08335	0.320687
		0.190034	0.048713
		0.164284	0.11264
		0.210705	0.238347
		0.044637	0.074406
		0.113825	0.247149
		0.240367	0.673929
		0.139833	0.209614
		0.346047	0.281122
		0.373632	0.346633
		0.08297	0.100386
		0.126077	0.207186
		0.094605	0.28247
		0.762839	0.127779
		0.999977	0.136406
		0.237486	0.060949
		0.221697	0.084004
		0.107183	0.175609
		0.077585	0.58908
		0.150408	0.921391
		0.008141	0.1138
		0.09045	0.115102
		0.369903	0.102034
		0.059608	0.210761
		0.075561
		0.010153	0.244997
		0.251196	0.01896
		0.075141	0.183023
		0.330787	0.263584
		0.212908
		0.868048	0.098354
		0.160384	0.102947
		0.065566	0.171266
		0.158731	0.036182
		0.121616	0.028658
		0.350999	0.13439
		0.316256	0.22887
		0.015451	0.421103
		0.196748	0.077837
		0.128373	0.043141
		0.701802
		0.055872	0.145107
		0.163489	0.015686
		0.329327	0.088415
		0.031783	0.103129
		0.008421	0.214967
		0.227465	0.128549
		0.334492	0.253219
		0.286581	0.437426
		0.304349	0.130422
		0.117003	0.507955
		0.126208	0.100562
		0.110881	0.865022
		0.289635	0.1006
		0.322416	0.188141
		0.438389	0.319849
		0.021072	0.15255
		0.030301	0.079496
		0.10781	0.080932
		1.73105	0.181027
		0.087811	0.250436
		0.368752	0.049753
		0.140894	0.178702
		0.223459	0.123617
		0.114524	0.27956
			0.07663
		0.116471	0.120353
		0.13393	0.143124
		0.495909	0.264546
		0.088714
		1.41273	0.10145
		0.301825	0.291103
		0.214818	0.078366
		0.276985	0.109375
		0.238178	0.10731
		0.123956	1.1259
		0.337702	0.686711
		0.031303	0.039211
		0.033714	0.033678
		0.119775	0.225449
		0.036127	1.22282
		0.502023	0.363514
		0.017656	0.107366
		0.166878	0.164538
		0.400388	0.064531
		0.221261	0.285751
			0.102245
		0.106877	0.043997
		0.064552	0.191719
		0.495979	0.08989
		0.135762	0.067518
		0.235999	0.153588
		0.086861	0.180909
		0.084178	0.048989
		0.135457	0.088715
		0.015362	0.17429
		0.311177	0.098903
		0.128593	0.028537
		0.398888	0.104809
		0.122389	0.218359
		0.117189	0.111669
		0.081033	0.193258
		0.239676	0.319292
		0.611658	0.353798
		0.03497	0.211722
		0.419819	0.089672
		0.302511	0.080964
		0.235822	0.069493
		0.333884	0.159537
		0.263474	0.055045
		0.206864	0.020576
		0.084084	0.00942
		0.291585	0.080305
		0.223243	0.221928
		0.20534	0.994879
		0.408855	0.204562
		0.165751	0.098732
		0.278809	0.313808
		0.31221
		0.157376	0.607789
		0.441482	0.011543
			1.01477
		0.031541	0.385784
		0.900004	0.133926
		0.115282	0.075168
		0.020617	0.05082
		0.079574
		0.102502	0.109027
		0.493298	0.042604
		0.206748	0.065037
		0.138552	0.105433
		0.070722	0.333301
		0.175622	0.036305
		0.148215	0.072609
		0.031953	0.062271
		0.179061	0.473766
		0.718437	0.180207
		0.322937	0.262104
		0.054573	0.321805
		0.173963	0.099388
		0.520933	0.174013
		0.050579	0.056725
		0.129916	0.162306
		0.058681	0.119015
			0.066669
		0.145612	0.184889
		0.075206	0.257406
		0.142771	0.069276
		0.164546	0.691311
		0.105668	0.055048
		0.231441	0.227074
		0.089674	0.056044
		0.145671	0.045295
		0.18684	0.093657
		0.184898	0.129439
		0.330663	0.09248
		0.225367	0.957031
		0.104015	0.128407
		0.060222	0.208771
		0.046956	0.105167
		0.10791	0.12885
		0.587797	0.629629
		0.042386	0.089354
		0.511429	0.411486
		0.410983	0.369385
		0.436429	0.080593
		0.191284	0.14617
		0.075478	0.134724
		0.442293	0.169862
		0.292724	0.103045
		0.204518	0.027108
		1.01096
		0.278078	0.166415
		0.090864	0.058868
		0.038583	0.350192
		0.146701	0.190796
		0.134578	0.045138
		0.105475	0.028571
		0.211133	0.070085
		0.645749	0.08869
		0.111998	0.331796
		0.039991	0.125806
		0.457011	0.440304
		0.376952	0.184226
		0.073501	0.434415
		0.859456	0.200995
		0.165708	0.171375
		0.199907	0.134909
		0.059652	0.16306
		0.296529	0.207591
		0.049306	0.165878
		0.037256	0.255047
		0.097837	0.342788
		0.308169	0.189178
		0.152421	0.101356
		0.247331	0.058983
		0.160122	0.153589
		0.329638	0.153064
		0.255633	0.089185
			0.286021
		0.224924	0.074658
		0.126785	0.092635
		0.274082	0.069208
		0.193331	0.282518
		0.116826	0.579187
		0.353192	0.115625
		0.260703	0.053315
		0.17396	0.456276
		0.137382	0.12106
		0.05635	0.067133
		0.206329	0.110392
		0.103071	0.096191
		0.194907	0.05609
		0.311559	0.278918
		0.032978	0.079835
		0.212745	0.179332
		0.219259	0.069125
		0.031745	0.114414
		0.28987	0.445471
		0.090668	0.147088
		0.38417	0.131697
		0.612311	0.138112
		0.280971	0.09819
		0.132314	0.892576
		0.476307	0.096977
		0.111432	0.247287
		0.204099	0.394296
		0.038982	0.102666
		0.208886	0.166476
		0.141701
		0.048959	0.489232
		0.344429	0.345676
		0.054982	0.114058
		0.072045	0.116945
		0.11334	0.045208
		0.304447	0.04123
			0.125161
		0.225211	0.176656
		0.269552	0.070962
		0.76172	0.492948
		0.224521	0.231358
		0.704593	0.09546
		0.086511	0.198425
		0.067273	0.164852
		0.120438	0.170718
		0.023147	0.2933
		0.693116	0.173201
		0.086983	0.136693
		0.408113	0.256489
		0.30681	0.395347
		0.381008	0.154759
		0.173642	0.564241
		0.089288	0.084955
		0.267972	0.098209
		0.061889	0.105044
		0.187632	0.029758
		0.542152	0.091544
		0.328699	0.076579
		0.101944	0.224741
		0.076241	0.208981
		0.172732	0.319667
		0.111939	0.343869
		0.061086	0.08004
		0.07004	0.060149
		0.182061	0.262161
		0.95038	0.018481
		0.888485	0.506714
		0.114136	0.207598
		0.466463	0.090184
		0.119009	0.077133
		0.12835	0.151652
		0.204846	0.410446
		0.578093	0.171971
		0.393264	0.067627
		0.189913	0.03383
		0.04801	0.189613
			0.3996
		0.32033	0.992999
		0.038371	0.178079
		0.102175	0.11109
		0.449544	0.402328
		0.354141	0.107207
		0.210409	0.082435
		0.089842	0.212257
		0.260554
		0.186278	0.077631
		0.189621	0.127966
		0.077284	0.337125
		0.194014	0.245462
		0.039046
		0.083367	0.18235
		0.31328	0.083521
		0.071037	1.01533
		0.757998	0.032967
		0.077184	0.975672
		0.179047	1.36185
		0.054355	0.063179
		0.084586	0.128259
		0.029888	0.067447
		0.093191	0.076629
		0.101426
		0.095188	0.307412
		0.079508	0.367111
		0.158517	0.14454
		0.394868	0.108877
		0.066075	0.094186
			0.151859
		0.192617	0.220479
		0.34289	0.067049
		0.335618	1.41091
		0.086867	0.247971
		0.015822	0.214189
		0.687538	0.051609
		0.245717
		0.078322	0.118681
		0.165865	0.115274
		0.106562	0.205598
		0.027644	0.344526
		0.119101	0.194225
		0.182539	0.058081
		0.195586	0.050329
		0.087123	0.375359
		0.164784	0.051873
		0.144039	0.049863
		0.098863	0.140486
		0.304543	0.172234
		0.093982	0.279349
		0.332458	0.016193
		0.251482	0.066596
		0.10108	0.192851
		0.12692	0.21801
		0.283372	0.258461
		0.265473	0.109369
		0.036459	0.143834
		0.040033	0.092552
		0.536924	0.143368
		0.094638	0.021181
		0.198847	0.125643
		0.322778	0.136887
		0.263504	0.055339
		0.191155	0.046204
		0.205648	0.353897
		0.535716	0.006915
		0.143492
		0.262617	0.269872
		0.322124	0.102312
		0.436406	1.01189
		0.534912	0.28038
		0.05531	0.165377
		0.032584	0.306917
		0.159935	0.074358
		0.12631	0.136848
		0.327169	0.215258
		0.068287	0.157868
		0.078171	0.482042
		0.220812	0.529612
		0.068103	0.043537
		0.108973	0.194075
		0.051063	0.10132
		0.710887	0.148958
		0.121233
		0.146463	0.269866
		0.59161	0.189506
		0.147252
		0.093923	0.294627
		0.498216	0.146794
		0.013284	0.191386
		0.256623	1.40044
		0.103599	0.222652
		0.741403	0.354328
		0.3172	0.07909
		0.176945	0.102973
		0.614538	0.053424
		0.101805	0.043822
		0.880869	0.042865
		0.053124	0.297446
		0.761353	0.521278
		0.230384	0.106233
		0.121954	0.195629
		0.403858	0.05605
		0.428746	0.059157
		0.036071	0.363607
		0.727645	0.171018
		0.414336	0.069563
		0.22562	0.410021
		0.198006	0.042276
		0.045525	0.344967
		0.054073	0.088976
		0.13471
		0.097917	0.880929
		0.332149	0.522091
		0.037842	0.047319
		0.425583	0.216888
		0.135371	0.23964
		0.016185	0.726088
		0.188067	0.097919
		0.906	0.076003
		0.110943	0.271854
		0.052591	0.02918
		0.563725	0.141322
		0.292371	0.23784
		0.126079	0.057767
		0.316911	0.190715
		0.558616	0.152056
		0.10018	0.115283
		0.375396	0.194185
		0.11308	0.092599
		0.022757	0.293251
		0.211434	0.071555
		0.905209	0.145146
		0.153621	0.147855
		0.838042	0.137028
		0.152098	0.563053
		0.039004	0.767066
		0.129661
		0.149167	0.072982
		0.103562	0.155224
		0.201613	0.153817
		0.227006	0.216551
		0.064349	0.324248
		0.03553	0.148649
		0.420423	0.383556
		0.134235	0.753869
		0.200052	0.108393
		0.153356	0.296088
		0.409554	0.541493
		0.224764	0.167967
		0.011526
		1.65404	0.103014
		0.032823	0.202204
		0.191519	0.071325
		0.60578	0.976359
		0.174911	0.14609
		0.504472	0.270625
		0.115366	0.230432
		0.962504	0.308154
		0.356431	0.08158
			0.113336
		0.654819	0.227125
		0.088459	0.151802
		0.523403	0.100772
		0.87303	0.156313
		0.188978	0.307021
		0.118468	0.090075
		0.087294	0.240832
		0.158174	0.090038
		0.059713	0.20893
		0.229316	0.193725
		0.129742	0.1743
		0.095896	1.57709
		0.537309	0.010739
		0.037473	0.117137
		0.102524	0.134315
		0.380124	0.046817
		0.213434	0.033372
		0.036344	0.176099
		0.418201	0.102814
		0.053593	0.09186
		0.12888	0.076409
		0.158931	0.189227
		0.263049	0.095784
		0.379668	0.185281
		0.52596	0.172658
		0.252768	0.274821
		0.67338	0.278552
		0.565563	0.035209
		0.140165	0.190585
		0.144981	0.103414
		0.03751	0.106241
		0.086853	0.190498
		0.180161	0.117773
		0.100878	0.164661
		0.336898	1.51524
		0.295005	0.423181
		0.881878	0.046285
		0.022216	0.026554
		0.34181	0.049394
			0.15422
			0.154017
			0.069373
			0.755402
			0.083259
			0.090752
			0.05681
			0.066399
			0.359439
			1.41302
			0.908113
			0.110208
			0.032826
			0.109794
			0.107768
			0.087719
			0.71896
			0.2279
			0.031485
			0.254531
			0.191906
			1.02833
			0.059768
			0.044748
			0.809144
			0.174229
			0.11848
			0.257662
			0.057849
			0.340974
			0.040268
			0.139874
			0.927446
			0.168946
			0.022843
			0.029456
			0.096055
			0.098979
			0.27327
			0.077577
			0.088266
			0.14814
			0.109219
			0.115099
			0.115886
			0.150252
			0.103866
			0.023498
			0.199574
			0.020726
			0.145782
			0.183882
			0.193306
			0.05906
			0.056523
			0.065389
			0.021697
			0.089217
			0.187773
			0.196943
			0.078201
			0.256363
			0.072403
			0.232952
			0.222152
			0.314055
			0.277615
			0.017619
			0.040257
			0.015746
			0.988784
			0.318101
			0.476855
			0.127044
			0.352636
			0.138582
			0.558987
			0.069295
			0.034
			0.073195
			0.088482
			0.079486
			0.187116
			0.028811
			0.032191
			0.196957
			0.065972
			0.107743
			0.019024
			0.829177
			0.055088
			0.48434
			0.097228
			0.02139
			0.631279
			0.086994
			0.121726
			0.1725
			0.152342
			0.092289
			0.230782
			0.067908
			0.162588
			0.228967
			0.217059
			0.172155
			0.368536
			0.760338
			0.043473
			0.179908
			0.13564
			0.084657
			0.041023
			0.262687
			0.087546
[truncated: 188 more rows]
