# Supplementary material for: Surfaceome mapping of primary human heart cells with CellSurfer uncovers cardiomyocyte surface protein LSMEM2 and proteome dynamics in failing hearts
Source: Nat Cardiovasc Res. 2023 Jan 16;2(1):76–95. doi: 10.1038/s44161-022-00200-y (PMC10030153; doi:10.1038/s44161-022-00200-y)
Supplement: Supplementary file 8 — Excel file with numerical raw data. [file 44161_2022_200_MOESM8_ESM.xlsx]

## Sheet: a
Source Data Extended Data Figure 5b.
LSMEM2
	LA	LV	RA	RV
Donor 1	10.2112	11.5166	13.6194	10.4971
Donor 2				11.671
Donor 3		11.078		11.5549
SCN5A
Donor 1	8.74823	9.24443	7.82334	8.0668
Donor 2		9.77248		9.31051
Donor 3		8.89534		7.0922
CACAN1C
Donor 1	11.7807	12.5051	12.2432	11.7961
Donor 2		12.9126		11.8507
Donor 3		12.0916		12.5381

## Sheet: b
Source Data Extended Data Figure 5b.
LV	RV
13.1763	13.3455
48.0643	42.8302
39.2302	71.6088
61.5778	36.1699
56.0658	12.1695
81.5078	50.6225
22.4783	22.4341
9.81868	33.9651
52.328	32.7424
39.6464	37.3457
86.4132	25.9431
32.9455	68.7262
59.7267	43.6911
58.2864	28.7228
91.3764	35.7109
20.2278	34.3021
18.1933	43.8098
22.9813	4.89704
23.9583	17.4608
81.5363	25.0577
29.2071	35.4752
41.1539	32.7685
27.555	41.3836
38.6825	41.9318
23.4734	11.3425
135.891	9.46266
85.2527	89.3116
13.3748	71.2027
27.3613	31.9368
41.876	14.6678
101.517	57.735
63.6023	42.6585
38.3331	41.3826
42.2051	31.9064
31.707	43.0176
25.106	13.0952
41.2701	26.1346
65.3682	59.9005
16.188	10.9627
59.0436	20.2097
46.1131	84.5353
30.1811	64.2799
6.59817	35.7136
59.2311	61.4724
43.2424	48.6273
95.0221	21.5855
47.316	29.8581
65.9083	42.0199
29.8163	39.5331
47.7115	32.0827
21.018	27.1268
68.6633	23.9467
39.5403	11.9184
20.4701	86.1472
29.4824	51.9294
12.9803	51.0014
32.3973	12.4619
7.20434	54.3223
70.6873	7.98047
35.4422	10.4167
45.5146	22.2531
59.915	28.7332
10.0857	41.1112
101.476	52.8543
8.58423	21.1336
23.689	42.0432
25.7708	28.3032
21.8764	45.3189
73.8528	53.8246
22.1847	8.86088
37.9718	82.1007
19.996	15.8179
29.9828	140.808
28.016	72.2943
37.9339	43.1513
31.1625	27.2355
78.3376	21.6237
16.6716	35.6092
82.9305	29.7937
68.4065	28.6231
26.3514	35.5472
16.8614	53.5004
29.8971	38.4302
36.0407	22.6737
84.2648	29.2031
32.569	56.9062
76.8275	83.9359
75.3682	12.7645
67.8324	17.4581
52.4197	60.0182
23.0723	39.5422
34.5172	8.0477
70.2301	30.9398
63.7749	17.3204
27.3125	32.769
31.9735	67.6307
53.7224	40.7358
18.453	20.5704
10.8448	35.4218
48.9227	102.328
55.2206	24.1964
49.7908	65.0124
33.9473	44.2338
70.0271	48.4896
18.963	29.2176
73.7283	33.7126
106.965	53.4419
42.3161	16.6865
17.601	62.3282
7.00213	86.9511
46.6106	7.99463
62.2769	12.9563
24.9686	72.0474
44.0324	13.9396
23.2486	10.1844
20.6833	35.0094
17.5145	19.8132
39.6863	40.9677
31.9719	46.7105
15.3996	83.5204
5.42295	79.8747
75.6024	130.682
30.1699	28.2257
75.0417	7.6242
20.7495	40.9271
30.3678	19.2345
12.2298	12.0945
1.2432	9.65878
80.6192	23.5148
103.711	31.8208
29.537	19.3093
48.8777	57.2077
82.3655	26.3745
15.6146	37.6544
25.9009	7.67199
12.1075	20.1185
23.996	73.532
18.5745	92.0271
14.3632	38.7848
30.0058	46.5783
94.362	8.17309
22.8454	63.185
27.3675	26.1565
37.5946	28.2034
11.6533	8.44362
20.0655	41.0053
67.0748	64.7726
82.1824	45.9899
49.4554	17.7822
28.6216	35.9219
20.46	87.4537
52.6104	90.8895
34.2775	47.8085
80.7399	70.631
52.1075	32.1045
24.4215	5.88252
87.8919	76.9255
33.2004	35.4353
133.813	12.8965
34.108	26.0291
22.1092	21.8103
35.531	14.4747
9.94626	12.7044
15.5958	97.6392
95.0907	65.2797
107.398	61.4108
28.9754	20.2828
9.294	13.0773
52.1576	36.7643
47.9364	89.1098
64.4827	44.2857
36.6774	21.37
52.2062	42.2974
42.6869	6.21229
28.2452	74.1056
13.3436	32.5155
72.6072	102.706
42.6252	17.9052
16.2364	97.2644
25.2766	25.9307
46.5133	16.74
47.3358	10.1614
56.4091	29.1375
32.0619	12.8666
42.4973	14.2541
42.2699	20.3788
45.7828	27.1687
55.7223	15.1981
152.436	34.3122
29.2344	60.6225
85.1523	19.7073
55.0872	38.9823
71.8964	69.3016
34.4944	109.762
26.5885	21.2138
36.9127	146.604
57.2889	41.0678
26.0606	22.7322
98.6916	13.2
22.3453	83.0607
42.1189	46.1265
59.4732	55.2721
56.6789	12.8452
16.1562	1.9957
47.6506	34.8281
134.568	10.7681
62.8443	97.9735
60.5678	13.4656
25.7805	18.7348
53.3799	74.5403
40.5792	15.6214
55.2376	2.28411
75.9613	4.85532
8.04589	39.7829
90.0984	18.7204
42.1077	24.5976
18.0861	22.5609
81.5471	51.8844
77.7953	155.877
44.6627	34.2689
4.83713	28.5612
58.4967	65.971
88.8114	165.468
52.3396	25.3051
9.65352	28.9106
50.0907	37.5849
128.322	17.4299
96.012	18.8527
26.302	44.2446
43.2269	24.4934
38.471	58.6817
83.7866	8.89076
26.6534	10.2404
40.4449	87.7472
53.9779	93.3582
23.9386	59.7381
17.792	29.9917
55.2671	41.5132
37.4504	17.0453
25.7003	14.9452
36.5355	21.19
101.53	123.766
40.6536	26.1576
59.8801	14.1588
100.332	36.0633
43.0685	40.8632
32.8656	21.3909
111.804	31.1284
26.5753	8.72113
64.1662	13.4539
57.0754	13.2812
5.79406	53.6585
60.3659	68.0392
101.471	70.3855
46.706	10.981
35.3387	36.9061
43.5626	5.08869
31.1279	120.649
50.5867	26.1487
30.5187	7.973
47.8693	68.5405
136.453	29.7437
67.3282	3.90307
29.7281	35.5845
76.534	79.8754
29.768	24.0938
21.5376	26.6728
60.9643	115.055
49.6708	103.095
23.3146	41.0337
101.781	62.2669
73.7429	48.3724
67.1862	76.0078
35.7435	100.476
28.811	56.4144
53.4993	63.7512
42.1557	42.5904
34.2721	52.9815
59.9321	47.0579
95.9087	19.4017
92.0241	42.7417
19.9852	42.1471
29.1476	22.4073
95.051	58.3524
27.6123	24.261
48.3687	34.8326
58.621	36.8141
30.2948	47.689
65.9125	33.783
63.8333	32.6973
83.2302	37.5353
51.7064	24.4963
6.99162	27.2448
31.2719	18.5994
54.6428	53.2133
41.6408	35.6294
41.5884	70.2594
1.73913	24.5735
37.21	38.1541
41.6257	21.1345
7.34477	73.7699
22.8438	39.2948
30.0367	64.3979
55.6994	55.2071
110.085	33.4255
53.3493	13.3542
18.3001	34.9956
65.8369	57.5446
41.1271	46.8372
10.5309	118.101
22.365	10.9481
89.6457	4.0766
94.1155	12.9069
46.019	55.8108
60.7826	27.9334
23.5767	34.0778
29.3214	8.01201
29.967	77.7905
33.8952	24.05
45.9143	13.0807
19.1748	27.4832
73.5317	24.0287
84.2155	78.6212
53.0977	7.26605
71.0166	36.5981
41.0825	77.4852
9.78253	21.9272
8.30592	10.6609
63.8911	43.3802
21.9888	26.1322
85.7158	21.155
18.7324	17.5102
27.6937	58.0645
11.9651	45.5576
16.831	28.1722
28.5506	5.8681
21.6432	27.8756
29.3236	15.6362
73.0669	33.4657
17.6108	71.5765
39.5539	17.0631
15.0033	81.4269
28.1004	16.1104
58.3596	94.9798
38.2351	50.6656
45.5914	43.3668
29.9958	67.5397
27.6986	50.0298
55.186	14.1737
26.0937	23.2196
24.3091	84.8776
78.9438	6.26486
76.4607	79.0503
10.2398	43.7709
26.0216	76.2156
38.7281	49.0819
130.113	127.671
51.2513	32.676
55.8552	29.723
21.0767	104.388
65.0439	37.0633
51.6057	32.1841
55.5279	54.9214
17.2562	25.7217
34.221	34.1948
38.3054	72.7623
75.124	31.7642
24.7453	43.1689
48.7288	110.169
90.5315	50.2383
11.9918	38.1401
20.5671	72.484
52.5074	72.1389
57.8198	91.6053
60.7041	68.0242
23.3117	39.4368
30.0755	13.4907
12.3484	25.1767
26.9663	40.061
45.0745	21.4038
42.5058	41.1626
12.5704	77.8171
38.3741	32.5841
43.0317	76.9377
41.2698	119.972
50.1421	122.786
36.9175	1.5077
68.3282	54.2511
20.8925	22.2073
13.4681	25.3279
38.3994	22.1187
43.0319	26.7868
17.4549	22.5979
64.0676	54.3931
100.478	44.6994
58.5596	7.61352
39.9319	26.4963
39.9642	35.9536
109.794	28.6234
6.67639	26.6357
114.071	31.8339
53.045	20.7427
15.3976	30.147
23.429	22.1644
4.3581	43.3728
34.3318	48.8231
10.3234	35.0954
21.319	25.9636
47.7932	8.48984
55.2981	24.0551
32.2398	39.1664
36.1911	11.0785
22.1762	13.9106
107.775	19.8996
57.005	44.9157
23.5929	73.9753
67.239	27.1945
27.1861	30.8157
123.571	24.0942
28.7393	36.6199
107.648	17.9048
29.6182	63.4182
53.629	9.10362
19.2834	6.93119
25.3077	43.3927
3.50009	43.9985
119.178	46.5598
103.078	25.515
53.8876	41.4734
48.6265	38.5352
73.5676	34.1563
41.4363	44.3915
14.7742	7.63157
7.59392	28.2897
28.8924	13.2587
30.7035	30.3783
57.8243	92.4188
50.0051	5.37584
44.5986	22.2273
32.4362	32.6708
34.4021	35.1097
47.168	29.6325
36.1056	19.3399
35.2894	23.1564
41.461	40.016
46.587	19.0901
45.3436	16.0407
83.462	25.2573
28.8567	17.7273
76.4849	31.3816
62.9604	71.3852
24.4233	24.4214
42.1559	18.4176
61.0234	6.87632
5.80243	44.9032
49.2031	48.2653
13.1325	8.60397
22.1648	19.3604
37.2361	24.1817
67.9647	42.3222
58.3551	95.7979
42.2661	49.0566
23.2837	57.963
79.9339	33.7916
5.46265	67.5422
31.3527	77.9483
18.714	33.9736
5.2488	20.5315
51.787	14.1634
35.0354	17.5964
72.9708	3.01306
30.8577	100.177
25.153	43.9051
38.7218	24.3345
37.9921	61.7561
11.4175	38.4404
18.6283	19.9882
73.0503	69.8025
29.0874	59.2588
68.2544	16.6894
108.908	34.6534
14.3207	47.6805
121.814	51.6699
10.9918	150.786
38.2998	15.6232
18.2483	10.2427
42.0486	59.0409
25.134	56.1988
50.1283	11.5291
49.9138	21.3667
82.8043	124.771
57.8234	75.8219
43.8725	81.487
28.1951	32.4898
15.8165	29.1063
71.6673	39.2529
113.599	24.1834
48.1135	50.7089
28.4552	38.4256
116.192	25.5981
43.4369	14.8699
85.343	72.0816
59.4565	41.0241
28.6993	4.48531
16.4736	56.9432
49.7311	34.1777
39.1144	42.523
91.3135	48.0989
10.3232	44.5231
7.22921	29.5506
55.7839	40.8721
66.4395	44.7762
1.30314	18.2137
41.3376	69.5061
28.244	48.1917
36.868	32.4829
49.889	57.8633
30.2011	53.9838
8.01743	32.8013
23.3446	15.0719
53.7762	12.8008
9.50961	15.3416
39.0085	9.96409
50.7195	19.3897
34.7464	17.9436
85.9674	15.8617
25.5027	66.6976
71.3831	35.6182
123.479	102.331
12.2135	46.0779
31.4113	31.7158
31.2052	41.6388
33.4613	66.6883
63.8023	94.9456
46.4571	55.6087
23.8905	94.4947
71.0292	35.6182
66.1556	3.0995
22.3154	41.0108
25.5934	14.4503
11.026	44.5687
47.7054	51.9528
17.5952	21.9217
63.3274	55.3372
26.5065	62.7601
34.4303	57.4291
45.2074	21.5681
7.0805	4.65709
19.8194	13.479
35.4433	34.7356
34.3739	17.9733
35.5182	36.6303
71.1694	21.6131
46.92	85.3504
32.7421	41.8985
58.9381	100.674
5.01452	22.1279
136.968	84.3262
87.8662	22.2711
20.367	37.141
60.2269	24.8253
38.7566	42.5259
79.7222	21.1669
77.1298	13.1439
119.574	94.0496
24.9043	72.5731
37.2544	29.8092
28.715	23.5944
62.51	29.6743
13.0348	43.5653
2.48554	48.8088
46.0506	18.2981
48.0882	53.5234
32.4479	127.198
59.5926	110.454
63.333	35.2808
41.7887	43.6047
41.7222	64.9705
76.5516	63.9639
19.5312	45.0711
41.9156	31.1777
117.413	55.3722
20.6851	8.99858
10.7851	21.2565
12.5163	108.725
23.102	87.2819
42.5245	47.4439
37.5329	46.0398
110.735	46.6133
22.0427	65.5001
36.4591	76.4326
4.823	37.0836
77.534	8.91188
37.5216	75.6089
48.5471	69.7407
67.6084	76.497
79.0087	45.333
48.9713	13.5478
88.1355	40.5017
97.4612	13.9103
61.9843	42.4179
32.4734	50.8829
58.9896	48.7239
14.2022	11.8489
14.7949	25.507
18.1916	26.8641
50.8311	11.2867
21.549	13.3799
50.5546	4.81919
32.1478	30.295
55.2039	90.5621
65.287	47.398
2.98411	22.5286
47.205	27.8236
27.5215	27.6408
20.8336	53.8784
54.5282	26.0524
91.9112	12.3748
49.8825	21.1582
87.6305	13.3852
24.5662	87.6487
56.5975	5.81436
28.2596	15.1475
40.9558	49.7767
50.1527	14.6476
38.1218	47.5179
9.53955	69.7853
31.0724	29.8382
31.5012	13.7287
12.16	17.7225
36.1273	22.6804
12.0997	68.1117
40.1213	45.0202
24.9879	21.0383
22.2658	41.3021
74.8841	35.8554
75.0872	46.4984
15.3345	60.7837
23.4584	46.9411
26.8196	46.17
76.018	16.5939
16.9339	90.1858
9.55445	38.6109
69.0742	27.9417
63.7215	47.9495
16.5526	32.5094
80.7079	118.669
15.1789	4.77412
30.7971	24.0908
27.4516	33.6453
22.6778	22.1593
40.8151	33.9382
27.9666	45.5654
39.6814	4.80762
25.0363	40.2071
14.8375	86.4261
22.1102	74.5492
61.4236	20.875
30.2474	14.6551
43.7411	66.5893
77.2124	36.4515
6.01217	10.3399
40.545	38.6435
29.6739	14.9497
67.5879	20.2258
45.999	68.7639
101.121	46.9391
16.2747	33.9093
51.5475	43.3566
77.0161	85.5384
27.3299	91.4474
10.6811	19.2731
94.4656	23.194
46.6153	15.2128
35.6076	35.5068
51.9004	93.3439
20.431	19.0188
29.7139	27.9659
54.8321	10.2597
57.4905	43.4134
76.4644	22.5156
20.1797	9.23888
20.0268	95.5626
25.4716	29.8894
34.3079	38.6222
21.8124	31.9589
29.7993	20.0387
27.3642	14.0725
32.8045	32.3883
11.1622	20.1004
20.3344	38.3473
24.8023	17.2697
54.7546	45.1829
48.745	43.7005
28.6407	56.8222
39.1906	14.6707
24.9976	44.7738
39.9388	83.277
20.1446	61.2423
46.3212	95.8315
44.5112	8.22501
83.3282	8.97329
45.8646	20.5805
21.1402	84.9204
54.9076	47.4443
45.372	10.3587
56.0199	7.80455
3.83478	85.2419
58.222	84.3603
14.652	17.3888
71.6033	55.1225
36.8948	22.1112
47.202	6.5636
115.379	32.1501
49.5304	25.0238
25.5844	3.86517
10.638	12.9571
21.5401	14.6084
4.06569	43.191
72.1016	9.22801
38.3579	74.4711
46.8685	11.0518
40.1377	66.4301
9.30142	20.3364
10.0886	43.8577
30.1287	23.1644
95.5044	19.098
20.9137	35.1048
24.2711	17.4366
12.3237	31.7486
37.3354	34.7977
28.5357	50.6942
57.0583	30.901
41.4081	37.1321
8.03001	44.7377
37.944	80.4089
57.2282	7.82791
52.5236	18.6641
64.0129	45.2606
51.0992	9.29387
42.971	9.60144
4.14852	23.1952
29.3967	22.8819
77.9689	50.4471
26.0919	18.1154
19.3765	65.5143
61.2708	27.6726
37.883	110.787
46.0061	59.0512
43.3373	14.9593
26.6636	92.7773
109.469	61.4457
66.5881	30.1256
67.0448	11.9917
58.0806	29.4845
56.5546	9.75106
53.1784	37.2249
39.0799	20.4921
31.6658	56.3573
18.6207	7.71539
38.6513	43.7344
70.8424	24.723
34.7696	118.04
49.9209	14.1111
89.2268	87.4145
61.081	26.265
25.8246	14.699
53.6145	18.2357
141.27	41.7326
28.4689	20.794
33.8679	11.9494
61.1794	72.9441
18.2113	7.44496
26.0652	22.079
4.59036	29.6371
87.1646	49.7111
30.7427	14.7594
40.8895	59.5849
130.338	72.1803
33.129	60.7937
22.6117	19.5528
66.8348	17.1308
24.3737	94.9585
43.5206	16.5467
108.016	63.4699
40.1001	27.6407
45.4194	35.6312
21.6802	39.7246
24.6963	24.9701
35.2678	89.2225
4.71542	25.5803
18.346	47.7926
68.5148	15.018
40.3524	49.3055
6.5824	12.8294
18.618	34.4435
44.2575	45.0111
70.1005	33.4163
16.4769	78.3182
66.3379	59.399
31.9208	6.03339
28.3834	4.78683
10.0215	33.8597
97.4178	59.548
60.5679	13.2107
46.1534	24.5191
29.4103	28.557
31.0717	42.7807
27.5861	17.7126
39.8263	17.2712
50.4365	41.1085
34.6184	43.1026
24.6117	77.1755
55.471	59.6862
14.6478	69.493
40.0277	41.0177
37.3478	60.4224
48.7124	36.1683
9.0894	57.2847
69.8809	56.8741
29.857	49.1686
28.5927	28.3241
20.28	58.7212
80.8332	17.3999
87.189	28.983
61.7457	66.8584
13.5901	43.0419
39.945	29.5549
77.9806	59.3886
32.6558	27.7128
72.1461	42.5068
70.8585	54.0502
25.5792	50.7129
51.6099	55.5047
39.9854	35.8919
15.4529	24.8178
72.5129	87.442
90.2564	86.9431
39.6652	26.8337
16.6735	34.8699
4.99831	27.9073
28.2327	20.3567
28.9117	20.9723
37.6779	51.6042
19.9516	10.3695
23.2966	138.889
55.0999	40.915
81.1945	68.9913
81.8367	39.9498
25.0329	24.8491
61.1667	20.8207
30.555	35.0689
36.3331	68.5577
19.3335	83.0866
75.2267	40.1606
34.5836	44.5474
18.6435	22.7313
58.5567	25.544
66.7815	43.3656
56.8035	17.456
25.6311	67.46
15.6558	31.1387
73.4804	44.6177
27.4752	3.34657
71.3047	43.7154
82.4061	40.1575
87.6335	117.854
19.3713	10.5258
28.7019	26.8517
30.6981	29.1642
64.3136	18.9579
47.6654	23.3136
44.1067	15.2486
13.7477	41.3855
53.0383	13.1915
48.5157	89.3192
58.3895	53.1201
54.4061	29.3706
58.3024	5.48541
30.7844	3.33152
50.9845	32.1288
17.2698	14.152
31.7593	46.0523
55.4261	42.3239
52.7651	91.1647
46.692	65.2083
18.1861	6.8031
5.37891	30.5986
11.6947	6.57737
27.881	95.8861
61.6959	23.918
29.2094	103.581
23.5458	20.7043
162.069	34.517
61.0803	8.41542
14.7667	30.6303
3.22798	68.695
116.067	32.5984
69.3794	47.5179
27.0459	23.3409
62.7337	8.41565
32.7862	59.0055
28.5015	9.68092
73.9728	52.6396
99.9848	0.852167
35.5121	27.25
39.5622	28.7111
17.3444	15.9496
67.9511	30.1044
16.5335	21.0962
6.31039	139.725
42.6654	23.6184
46.2347	23.3647
34.2569	5.91405
49.1074	8.39772
64.6874	12.9918
55.5526	9.51299
55.1638	23.8742
21.0597	16.7247
90.6801	73.2351
27.3011	66.521
24.6061	11.3598
35.77	34.7483
43.1644	23.6816
55.0194	29.4033
62.4318	7.43321
13.845	56.3494
60.8412	9.42513
20.8129	27.2016
79.3523	44.2028
13.6826	23.116
1.88453	54.7558
31.61	119.247
93.2747	69.094
28.4528	70.9787
18.0356	20.6547
89.3088	7.06015
118.675	45.2586
19.4583	25.676
26.8029	47.1253
30.5198	18.7127
3.34905	15.2935
36.0962	19.2235
15.7446	25.2171
9.7461	21.9803
5.70173	35.0558
40.8121	14.7199
13.9274	17.7508
56.9372	38.9908
3.62661	13.4789
56.5836	31.1862
80.2778	51.962
22.6746	44.6742
69.4662	126.214
51.9526	21.244
41.9046	11.7432
27.1813	70.2373
143.906	23.5165
34.4603	27.8271
56.7352	57.6832
25.2401	20.7182
5.3464	32.924
35.1454	60.6006
21.2736	73.9615
43.4211	14.587
58.4833	3.72002
75.1624	12.2932
75.484	89.0351
118.168	26.0197
102.79	26.136
13.4523	52.1743
35.2594	107.617
18.1903	13.0996
99.9755	58.6369
58.4192	86.9053
41.5954	27.2914
45.0386	19.1252
35.3119	20.6642
27.7741	48.1599
97.2554	34.5694
18.301	23.3888
54.1021	26.6747
33.1669	40.9565
43.791	33.9901
27.1844	51.5847
32.7313	82.485
33.3267	59.433
52.1109	59.5416
23.3106	2.84157
127.79	21.931
45.2381	32.0785
87.0087	25.3122
75.1446	27.8693
18.9541	66.7393
54.6212	38.8178
38.855	23.8819
31.0288	5.39176
42.2264	60.7824
54.218	45.4719
28.7178	42.4763
36.5104	155.453
25.0307	81.0111
26.3398	22.2034
62.6264	36.3585
28.4003	44.1581
54.8834	43.022
46.022	58.5193
7.53391	27.1507
3.49741	22.0184
19.6798	17.9182
134.759	44.7112
139.099	60.1178
62.7079	6.07265
75.9078	24.5236
20.3201	55.6549
39.404	43.2029
50.6867	47.0242
35.6402	20.8815
29.1651	38.2667
65.1522	16.467
156.631	21.6088
76.4023	26.1525
61.4875	30.8207
3.93512	152.139
8.7914	13.7882
12.0926	27.7936
38.0552	42.4645
72.1476	51.7582
72.1471	36.3998
18.9343	48.2528
36.7878	34.9637
27.8368	35.2347
64.0597	33.2081
69.92	27.0273
52.1449	45.6269
48.0126	22.9787
21.7729	17.2679
135.342	26.6793
50.922	86.9223
25.4014	47.0449
27.0161	16.4749
62.7919	32.9311
48.0746	29.2361
87.3106	75.2172
12.5338	114.623
6.13921	164.405
27.2096	38.7662
22.0453	9.97303
60.5771	33.1404
26.2943	20.4543
70.0169	59.0239
8.02301	60.2029
40.7057	62.4896
60.6015	46.1275
8.49118	23.1462
48.324	17.8885
32.1078	19.9156
77.0542	29.2366
51.8664	38.4722
12.1755	112.949
26.0314	12.309
46.8086	9.58861
41.0315	52.9495
55.2052	54.8868
29.6105	73.9347
61.7812	68.6292
27.2571	87.3826
36.1102	42.7903
7.66635	52.4422
46.7216	44.638
160.445	89.1936
117.288	39.8047
40.4855	34.2862
53.0442	25.6364
15.2707	35.1195
65.9489	134.559
47.7404	18.1069
37.8769	113.343
74.5683	55.6268
39.2041	23.7472
14.6961	12.9438
36.4541	92.3306
39.7148	10.7508
24.9989	46.6716
50.9345	20.3363
40.7408	25.3361
38.1828	67.433
44.6296	15.0559
87.4664	42.9634
95.838	54.6338
10.3361	85.8173
19.5486	25.8105
14.1484	53.7591
26.5733	29.4132
148.67	97.6249
13.2154	87.1815
13.4495	28.3928
42.0813	28.0949
15.8444	64.687
50.9587	87.6687
16.6371	87.0085
93.4168	5.46991
13.0041	10.0146
56.7652	19.5034
28.7238	55.6421
46.912	52.8552
31.404	125.558
19.775	24.8168
16.654	37.9671
34.2818	13.4235
22.6077	41.5734
129.02	19.2558
46.8057	15.6516
9.93658	39.5026
30.0407	22.2399
34.1973	63.0405
16.9258	26.5365
30.0942	37.0104
35.6496	48.9334
58.3558	82.4106
27.0139	19.341
23.836	5.93372
17.1176	42.684
51.6304	122.124
1.4942	66.1556
44.2154	11.0258
20.9906	79.4266
25.1386	40.4939
135.327	25.0453
20.9541	110.452
97.4376	107.962
67.3119	12.8483
41.2192	15.282
24.8926	10.4185
15.5699	99.954
75.4566	137.386
89.1978	58.693
35.2039	33.6239
28.2468	19.0194
34.5762	51.2232
53.1615	14.633
70.608	99.498
89.4091	61.0441
35.4475	13.5096
80.5983	36.188
95.3673	40.7328
64.4924	29.9263
34.1495	50.2889
24.8061	36.2688
62.6294	60.2907
87.3049	31.6164
76.2575	54.3564
81.549	31.9509
47.8053	36.4493
28.5745	37.2958
30.8145	91.342
71.6769	97.9423
86.803	76.3649
71.2381	10.8394
33.9461	40.4121
9.73557	81.1988
60.5001	57.6436
39.844	34.1242
42.1334	55.1401
2.72594	6.79561
53.837	50.0681
72.6708	16.3875
25.3185	25.9015
52.0869	63.4221
37.832	16.0748
23.304	81.0451
69.6625	24.7038
30.1671	14.2481
79.0212	2.61141
31.7853	20.5373
19.9521	41.7138
24.1364	79.8249
30.8102	13.8614
63.5592	6.09127
50.8724	39.6997
19.1822	27.6925
79.0217	11.4503
18.8759	103.256
62.6773	59.0537
65.1941	52.7167
32.7773	33.4969
44.782	33.0957
20.7282	74.5817
52.8194	34.6945
48.2804
40.1829
34.0421
56.681
23.8243
29.0216
29.9144
96.1293
88.2572
33.1725
26.0777
67.0021
8.03832
52.3132
11.43
17.3272
48.8531
48.5167
39.7652
45.0738
21.2371
38.8126
42.7715
54.6229
55.1213
32.5925
47.761
80.9945
80.0258
131.635
59.6651
24.0436
51.0867
58.6924
37.2153
108.491
45.2889
75.6536
31.906
22.7924
107.644
51.2047
31.5979
18.6005
9.30477
82.9117
70.9265
29.4349
32.9984
28.1732
49.3531
68.9618
32.3428
47.4852
49.8416
7.59335
28.6492
47.4674
19.8177
37.4029
61.2293
85.4746
14.8157
71.8693
129.614
39.6558
